# Supplementary material for: Modeling Fe(II) Complexes Using Neural Networks
Source: J Chem Theory Comput. 2024 Mar 5;20(6):2551–8. doi: 10.1021/acs.jctc.4c00063 (PMC10976644; doi:10.1021/acs.jctc.4c00063)
Supplement: Supplementary file 2 — ct4c00063_si_002.xlsx [file ct4c00063_si_002.xlsx]

## Sheet: curated_complexes
refcode	refcode_plus	h_trustworthy	h_added_csd_api	csd_mol2string	csd_mol2string_suspect_h_added	init_geo	charge	has_csd_user_charges	metal	metal_cn	heavy_atom_mol2string	natoms	n_heavy_atoms	bo_mol_graph_det	mol_graph_det	n_hydrogens	e_count	odd_even_e_count	potential_spins	csd_chem_formula	est_charge	is_homoleptic	ox_csd	lig_bo_mol_graph_dets	lig_ids	lig_mol2strings	lig_mol_graph_dets	ligcon_syms	ligdents	max_ligdent	csd_doi	csd_color	csd_r_factor	csd_version	csd_chemical_name	other_comps_in_cell	fraction_weight_in_cell	csd_temperature	csd_disordered	csd_pressure	csd_pub_years	needs_visual_check_before_dft	visual_check_flags	geometry	angle_devi	geo_summary	num_sandwich_lig	info_sandwich_lig	allconnect
GORMOS	GORMOS_comp_0	TRUE	0	@<TRIPOS>MOLECULE 01 59 68 1 0 0 SMALL USER_CHARGES **** Generated from the CSD @<TRIPOS>ATOM 1 Fe1 7.1130 17.3045 3.1968 Fe 1 RES1 2.0000 2 N1 6.0046 17.2398 1.3519 N.ar 1 RES1 0.0000 3 N2 5.5225 18.7870 3.3917 N.2 1 RES1 0.0000 4 N3 5.0969 19.7313 4.2857 N.pl3 1 RES1 0.0000 5 H1 5.5538 19.8438 5.0803 H 1 RES1 0.0000 6 N4 8.0654 15.7763 1.9408 N.2 1 RES1 0.0000 7 N5 9.0867 14.8757 2.0245 N.pl3 1…		Fe 7.113000 17.304500 3.196800 N 6.004600 17.239800 1.351900 N 5.522500 18.787000 3.391700 N 5.096900 19.731300 4.285700 H 5.553800 19.843800 5.080300 N 8.065400 15.776300 1.940800 N 9.086700 14.875700 2.024500 H 9.555500 14.808400 2.750500 N 3.475700 21.462100 4.501800 H 3.778400 21.663800 5.328400 H 3.045800 22.055500 4.062500 N 10.049200 13.070500 0.818600 H 10.686500 12.986100 1.476900 H 10.1…	2	TRUE	Fe	6	@<TRIPOS>MOLECULE GORMOS_comp_0_heavy_atom 37 46 1 SMALL PartialCharges **** Generated from molSimplify @<TRIPOS>ATOM 1 Fe1 7.113 17.3045 3.1968 Fe 1 RES1 2.0 2 N1 6.0046 17.2398 1.3519 N.ar 1 RES1 0.0 3 N2 5.5225 18.787 3.3917 N.2 1 RES1 0.0 4 N3 5.0969 19.7313 4.2857 N.pl3 1 RES1 0.0 5 N4 8.0654 15.7763 1.9408 N.2 1 RES1 0.0 6 N5 9.0867 14.8757 2.0245 N.pl3 1 RES1 0.0 7 N6 3.4757 21.4621 4.5018…	59	37	2.01e+92	-1.07e+86	22	280	0	[1, 3, 5]	C22 H22 Fe1 N14 2+	2	TRUE	2	['-3.612832179e+44', '-3.612832179e+44']	['-4.516846981e+41-3.612832179e+44', '-4.516846981e+41-3.612832179e+44']	['@<TRIPOS>MOLECULE\nligand\n30\t34\t1\nSMALL\nPartialCharges\n****\nGenerated from molSimplify\n\n@<TRIPOS>ATOM\n1 X1\t7.113 17.3045 3.1968 X\t1 RES1 0.0\n2 N1\t6.0046 17.2398 1.3519 N.ar\t1 RES1 0.0\n3 N2\t5.5225 18.787 3.3917 N.2\t1 RES1 0.0\n4 N3\t5.0969 19.7313 4.2857 N.pl3\t1 RES1 0.0\n5 H1\t5.5538 19.8438 5.0803 H\t1 RES1 0.0\n6 N4\t8.0654 15.7763 1.9408 N.2\t1 RES1 0.0\n7 N5\t9.0867 14.87…	['-4.516846981e+41', '-4.516846981e+41']	N,N,N,N,N,N	3,3	3	10.1134/S1070328419060046	orange	3.8	5.41(Nov2019)+2Updates	bis[3,3'-(pyridine-2,6-diyl)bis(1H-pyrazol-5-amine)]-iron(ii) bis(perchlorate) acetonitrile diethyl ether solvate	['Cl1 O4 1-', 'C2 H3 N1', 'C4 H10 O1']	0.714965	120	FALSE		2019	FALSE	{}	octahedral	15.6262	{'octahedral': {'oct_angle_devi_max': 15.626230577155592, 'max_del_sig_angle': 32.87515031603908, 'dist_del_eq': 0, 'dist_del_all': 0.042272203994675905, 'dist_del_all_relative': 0.021136101997337953, 'dist_del_eq_relative': 0}, 'pentagonal pyramidal': {'oct_angle_devi_max': 46.10475604984531, 'max_del_sig_angle': 86.55620358611168, 'dist_del_eq': 0, 'dist_del_all': 0.042272203994675905, 'dist_de…	0	[]	FALSE
LOWXON	LOWXON_comp_1	TRUE	0	@<TRIPOS>MOLECULE 02 37 39 1 0 0 SMALL USER_CHARGES **** Generated from the CSD @<TRIPOS>ATOM 1 Fe1 6.9655 2.2987 3.4121 Fe 1 RES1 2.0000 2 N1 5.9010 2.5151 1.4995 N.3 1 RES1 0.0000 3 H1 6.2879 3.1486 1.0092 H 1 RES1 0.0000 4 H2 5.9399 1.7511 1.0452 H 1 RES1 0.0000 5 N2 5.1485 3.3503 4.0814 N.3 1 RES1 0.0000 6 H3 4.6171 2.7855 4.5166 H 1 RES1 0.0000 7 H4 5.3706 4.0099 4.6374 H 1 RES1 0.0000 8 N3 …		Fe 6.965500 2.298700 3.412100 N 5.901000 2.515100 1.499500 H 6.287900 3.148600 1.009200 H 5.939900 1.751100 1.045200 N 5.148500 3.350300 4.081400 H 4.617100 2.785500 4.516600 H 5.370600 4.009900 4.637400 N 7.620900 1.952700 5.456000 H 8.464100 2.220800 5.547000 H 7.117300 2.429600 6.014100 N 6.126900 0.320300 3.799700 H 5.275300 0.299000 3.542400 H 6.573000 -0.291800 3.331600 N 8.176300 4.138000 …	2	TRUE	Fe	6	@<TRIPOS>MOLECULE LOWXON_comp_1_heavy_atom 13 15 1 SMALL PartialCharges **** Generated from molSimplify @<TRIPOS>ATOM 1 Fe1 6.9655 2.2987 3.4121 Fe 1 RES1 2.0 2 N1 5.901 2.5151 1.4995 N.3 1 RES1 0.0 3 N2 5.1485 3.3503 4.0814 N.3 1 RES1 0.0 4 N3 7.6209 1.9527 5.456 N.3 1 RES1 0.0 5 N4 6.1269 0.3203 3.7997 N.3 1 RES1 0.0 6 N5 8.1763 4.138 3.2003 N.3 1 RES1 0.0 7 N6 8.7779 1.4782 2.4516 N.3 1 RES1 0…	37	13	7.47e+32	7.47e+32	24	130	0	[1, 3, 5]	C6 H24 Fe1 N6 2+	2	TRUE	2	['10742508029.', '10742508029.', '10742508029.']	['10742508029.10742508029.', '10742508029.10742508029.', '10742508029.10742508029.']	['@<TRIPOS>MOLECULE\nligand\n13\t13\t1\nSMALL\nPartialCharges\n****\nGenerated from molSimplify\n\n@<TRIPOS>ATOM\n1 X1\t6.9655 2.2987 3.4121 X\t1 RES1 0.0\n2 N1\t5.901 2.5151 1.4995 N.3\t1 RES1 0.0\n3 H1\t6.2879 3.1486 1.0092 H\t1 RES1 0.0\n4 H2\t5.9399 1.7511 1.0452 H\t1 RES1 0.0\n5 N2\t5.1485 3.3503 4.0814 N.3\t1 RES1 0.0\n6 H3\t4.6171 2.7855 4.5166 H\t1 RES1 0.0\n7 H4\t5.3706 4.0099 4.6374 H\t…	['10742508029.', '10742508029.', '10742508029.']	N,N,N,N,N,N	2,2,2	2	10.1002/ejic.201900958	yellow	3.83	5.41(Nov2019)+2Updates	catena-[tris(ethane-1,2-diamine)-iron(ii) tetrakis(≈í¬∫-iodo)-iodo-lead-silver]	['(Ag1 I5 Pb1 2-)n']	0.125505	293	FALSE		2019	FALSE	{}	octahedral	7.12214	{'octahedral': {'oct_angle_devi_max': 7.122135422268395, 'max_del_sig_angle': 11.75997092725811, 'dist_del_eq': 0, 'dist_del_all': 0.03810193034815601, 'dist_del_all_relative': 0.019050965174078005, 'dist_del_eq_relative': 0}, 'pentagonal pyramidal': {'oct_angle_devi_max': 45.22165405161677, 'max_del_sig_angle': 80.33484762967132, 'dist_del_eq': 0, 'dist_del_all': 0.03810193034815601, 'dist_del_a…	0	[]	FALSE
NOZZOU	NOZZOU_comp_1	TRUE	0	@<TRIPOS>MOLECULE 02 37 36 1 0 0 SMALL USER_CHARGES **** Generated from the CSD @<TRIPOS>ATOM 1 Fe2 -0.7563 9.1172 8.5927 Fe 1 RES1 2.0000 2 N1 1.2284 9.7335 7.9878 N.1 1 RES1 0.0000 3 N2 -0.4955 7.2573 7.5684 N.1 1 RES1 0.0000 4 N3 -1.4433 10.0326 6.7504 N.1 1 RES1 0.0000 5 C1 3.5858 10.3243 7.1130 C.3 1 RES1 0.0000 6 H1 4.1451 10.5974 7.8570 H 1 RES1 0.0000 7 H2 3.5335 11.0434 6.4655 H 1 RES1 0…		Fe -0.756300 9.117200 8.592700 N 1.228400 9.733500 7.987800 N -0.495500 7.257300 7.568400 N -1.443300 10.032600 6.750400 C 3.585800 10.324300 7.113000 H 4.145100 10.597400 7.857000 H 3.533500 11.043400 6.465500 H 3.968300 9.537300 6.693400 C 2.253700 10.012500 7.599400 C -0.270200 5.052800 6.295000 H -1.050400 4.508500 6.485800 H 0.529500 4.579800 6.573600 H -0.225500 5.231700 5.343100 C -0.36400…	2	TRUE	Fe	6	@<TRIPOS>MOLECULE NOZZOU_comp_1_heavy_atom 19 18 1 SMALL PartialCharges **** Generated from molSimplify @<TRIPOS>ATOM 1 Fe1 -0.7563 9.1172 8.5927 Fe 1 RES1 2.0 2 N1 1.2284 9.7335 7.9878 N.1 1 RES1 0.0 3 N2 -0.4955 7.2573 7.5684 N.1 1 RES1 0.0 4 N3 -1.4433 10.0326 6.7504 N.1 1 RES1 0.0 5 C1 3.5858 10.3243 7.113 C.3 1 RES1 0.0 6 C2 2.2537 10.0125 7.5994 C.1 1 RES1 0.0 7 C3 -0.2702 5.0528 6.295 C.3 …	37	19	1.69e+51	2.36e+46	18	160	0	[1, 3, 5]	C12 H18 Fe1 N6 2+	2	TRUE	2	['115456817.33', '115456817.33', '115456817.33', '115456817.33', '115456817.33', '115456817.33']	['17123722.057115456817.33', '17123722.057115456817.33', '17123722.057115456817.33', '17123722.057115456817.33', '17123722.057115456817.33', '17123722.057115456817.33']	['@<TRIPOS>MOLECULE\nligand\n7\t6\t1\nSMALL\nPartialCharges\n****\nGenerated from molSimplify\n\n@<TRIPOS>ATOM\n1 X1\t-0.7563 9.1172 8.5927 X\t1 RES1 0.0\n2 N1\t1.2284 9.7335 7.9878 N.1\t1 RES1 0.0\n3 C1\t3.5858 10.3243 7.113 C.3\t1 RES1 0.0\n4 H1\t4.1451 10.5974 7.857 H\t1 RES1 0.0\n5 H2\t3.5335 11.0434 6.4655 H\t1 RES1 0.0\n6 H3\t3.9683 9.5373 6.6934 H\t1 RES1 0.0\n7 C2\t2.2537 10.0125 7.5994 C…	['17123722.057', '17123722.057', '17123722.057', '17123722.057', '17123722.057', '17123722.057']	N,N,N,N,N,N	1,1,1,1,1,1	1		yellow	4.7	5.41(Nov2019)+2Updates	hexakis(acetonitrile)-iron(ii) tetrakis(iodo)-iron(ii)	['Fe1 I4 2-', 'C12 H18 Fe1 N6 2+']	0.258745	218.2	FALSE			FALSE	{}	octahedral	1.58433	{'octahedral': {'oct_angle_devi_max': 1.58433407749165, 'max_del_sig_angle': 3.84850405312757, 'dist_del_eq': 0, 'dist_del_all': 0.02965708524518451, 'dist_del_all_relative': 0.014828542622592256, 'dist_del_eq_relative': 0}, 'pentagonal pyramidal': {'oct_angle_devi_max': 46.800454719078324, 'max_del_sig_angle': 90.0, 'dist_del_eq': 0, 'dist_del_all': 0.02965708524518451, 'dist_del_all_relative': …	0	[]	FALSE
YOYVEQ	YOYVEQ_comp_0	TRUE	0	@<TRIPOS>MOLECULE 01 53 55 1 0 0 SMALL USER_CHARGES **** Generated from the CSD @<TRIPOS>ATOM 1 Fe1 4.4092 7.8173 12.5693 Fe 1 RES1 2.0000 2 O1 3.8725 10.2045 14.3862 O.3 1 RES1 0.0000 3 H1 4.1202 9.6073 15.1058 H 1 RES1 0.0000 4 O2 5.5537 5.1225 11.8691 O.3 1 RES1 0.0000 5 H2 5.1006 4.8340 12.6683 H 1 RES1 0.0000 6 O3 3.0222 6.3222 14.7460 O.3 1 RES1 0.0000 7 H3 3.9730 6.2696 14.6664 H 1 RES1 0.…		Fe 4.409200 7.817300 12.569300 O 3.872500 10.204500 14.386200 H 4.120200 9.607300 15.105800 O 5.553700 5.122500 11.869100 H 5.100600 4.834000 12.668300 O 3.022200 6.322200 14.746000 H 3.973000 6.269600 14.666400 N 3.752700 9.569600 13.149200 N 4.743400 6.213000 11.520400 N 2.959500 6.943700 13.483500 N 3.050800 8.116400 11.149500 N 5.885800 8.666400 11.595300 N 5.693000 7.558300 13.996200 C 3.015…	2	TRUE	Fe	6	@<TRIPOS>MOLECULE YOYVEQ_comp_0_heavy_atom 25 27 1 SMALL PartialCharges **** Generated from molSimplify @<TRIPOS>ATOM 1 Fe1 4.4092 7.8173 12.5693 Fe 1 RES1 2.0 2 O1 3.8725 10.2045 14.3862 O.3 1 RES1 0.0 3 O2 5.5537 5.1225 11.8691 O.3 1 RES1 0.0 4 O3 3.0222 6.3222 14.746 O.3 1 RES1 0.0 5 N1 3.7527 9.5696 13.1492 N.2 1 RES1 0.0 6 N2 4.7434 6.213 11.5204 N.2 1 RES1 0.0 7 N3 2.9595 6.9437 13.4835 N.2…	53	25	1.37e+64	7.07e+58	28	212	0	[1, 3, 5]	C15 H28 Fe1 N6 O3 2+	2	FALSE	2	['1.1526923024e+40', '-27710584707', '-27710584707']	['2.8649073375e+361.1526923024e+40', '-4762912341.-27710584707', '-4762912341.-27710584707']	['@<TRIPOS>MOLECULE\nligand\n35\t37\t1\nSMALL\nPartialCharges\n****\nGenerated from molSimplify\n\n@<TRIPOS>ATOM\n1 X1\t4.4092 7.8173 12.5693 X\t1 RES1 0.0\n2 O1\t3.8725 10.2045 14.3862 O.3\t1 RES1 0.0\n3 H1\t4.1202 9.6073 15.1058 H\t1 RES1 0.0\n4 O2\t5.5537 5.1225 11.8691 O.3\t1 RES1 0.0\n5 H2\t5.1006 4.834 12.6683 H\t1 RES1 0.0\n6 O3\t3.0222 6.3222 14.746 O.3\t1 RES1 0.0\n7 H3\t3.973 6.2696 14.…	['2.8649073375e+36', '-4762912341.', '-4762912341.']	N,N,N,N,N,N	4,1,1	4	10.1021/bk-2009-1012.ch009	dark red	5.71	5.41(Nov2019)+2Updates	{N,N',N''-[(nitrilo)tris(prop-1-yl-2-ylidene)]trishydroxylamine}-[bis(propanenitrile)]-iron(ii) bis(perchlorate)	['Cl1 O4 1-', 'Cl1 O4 1-']	0.665806	150	FALSE		2009	FALSE	{}	octahedral	7.69523	{'octahedral': {'oct_angle_devi_max': 7.695232050493263, 'max_del_sig_angle': 17.31746107662903, 'dist_del_eq': 0, 'dist_del_all': 0.06391117194176021, 'dist_del_all_relative': 0.03195558597088011, 'dist_del_eq_relative': 0}, 'pentagonal pyramidal': {'oct_angle_devi_max': 49.97006666394849, 'max_del_sig_angle': 88.27497520343951, 'dist_del_eq': 0, 'dist_del_all': 0.06391117194176021, 'dist_del_al…	0	[]	FALSE
ACEYOW	ACEYOW_comp_0	TRUE	0	@<TRIPOS>MOLECULE 01 37 36 1 0 0 SMALL USER_CHARGES **** Generated from the CSD @<TRIPOS>ATOM 1 Fe1 5.6705 3.2732 5.7856 Fe 1 RES1 2.0000 2 N1 4.7695 4.8180 6.9873 N.1 1 RES1 0.0000 3 C1 4.2762 5.6704 7.5400 C.1 1 RES1 0.0000 4 C2 3.6406 6.7575 8.2678 C.3 1 RES1 0.0000 5 H1 3.7909 6.6387 9.2277 H 1 RES1 0.0000 6 H2 2.6773 6.7546 8.0838 H 1 RES1 0.0000 7 H3 4.0251 7.6119 7.9797 H 1 RES1 0.0000 8 N…		Fe 5.670500 3.273200 5.785600 N 4.769500 4.818000 6.987300 C 4.276200 5.670400 7.540000 C 3.640600 6.757500 8.267800 H 3.790900 6.638700 9.227700 H 2.677300 6.754600 8.083800 H 4.025100 7.611900 7.979700 N 4.782600 1.721500 6.987300 C 4.291000 0.868100 7.540000 C 3.667300 -0.225900 8.267800 H 3.695100 -0.036300 9.227700 H 4.151500 -1.058700 8.083800 H 2.735200 -0.320200 7.979700 N 7.457600 3.2810…	2	TRUE	Fe	6	@<TRIPOS>MOLECULE ACEYOW_comp_0_heavy_atom 19 18 1 SMALL PartialCharges **** Generated from molSimplify @<TRIPOS>ATOM 1 Fe1 5.6705 3.2732 5.7856 Fe 1 RES1 2.0 2 N1 4.7695 4.818 6.9873 N.1 1 RES1 0.0 3 C1 4.2762 5.6704 7.54 C.1 1 RES1 0.0 4 C2 3.6406 6.7575 8.2678 C.3 1 RES1 0.0 5 N2 4.7826 1.7215 6.9873 N.1 1 RES1 0.0 6 C3 4.291 0.8681 7.54 C.1 1 RES1 0.0 7 C4 3.6673 -0.2259 8.2678 C.3 1 RES1 0.0…	37	19	1.69e+51	2.36e+46	18	160	0	[1, 3, 5]	C12 H18 Fe1 N6 2+	2	TRUE	2	['115456817.33', '115456817.33', '115456817.33', '115456817.33', '115456817.33', '115456817.33']	['17123722.057115456817.33', '17123722.057115456817.33', '17123722.057115456817.33', '17123722.057115456817.33', '17123722.057115456817.33', '17123722.057115456817.33']	['@<TRIPOS>MOLECULE\nligand\n7\t6\t1\nSMALL\nPartialCharges\n****\nGenerated from molSimplify\n\n@<TRIPOS>ATOM\n1 X1\t5.6705 3.2732 5.7856 X\t1 RES1 0.0\n2 N1\t4.7695 4.818 6.9873 N.1\t1 RES1 0.0\n3 C1\t4.2762 5.6704 7.54 C.1\t1 RES1 0.0\n4 C2\t3.6406 6.7575 8.2678 C.3\t1 RES1 0.0\n5 H1\t3.7909 6.6387 9.2277 H\t1 RES1 0.0\n6 H2\t2.6773 6.7546 8.0838 H\t1 RES1 0.0\n7 H3\t4.0251 7.6119 7.9797 H\t1 …	['17123722.057', '17123722.057', '17123722.057', '17123722.057', '17123722.057', '17123722.057']	N,N,N,N,N,N	1,1,1,1,1,1	1	10.1107/S1600536801017585	colorless	2.4	5.41(Nov2019)+2Updates	hexakis(Acetonitrile)-iron(ii) hexafluoroantimonate	['F6 Sb1 1-']	0.561726	173	FALSE		2001	FALSE	{}	octahedral	1.55458	{'octahedral': {'oct_angle_devi_max': 1.5545760339634314, 'max_del_sig_angle': 1.9481670615708993, 'dist_del_eq': 0, 'dist_del_all': 0.0016170849906620433, 'dist_del_all_relative': 0.0008085424953310216, 'dist_del_eq_relative': 0}, 'pentagonal pyramidal': {'oct_angle_devi_max': 46.812650031693046, 'max_del_sig_angle': 89.98072271589515, 'dist_del_eq': 0, 'dist_del_all': 0.0016170849906620433, 'di…	0	[]	FALSE
ACEYOW01	ACEYOW01_comp_0	TRUE	0	@<TRIPOS>MOLECULE 01 37 36 1 0 0 SMALL USER_CHARGES **** Generated from the CSD @<TRIPOS>ATOM 1 Fe1 5.6644 3.2697 5.7960 Fe 1 RES1 2.0000 2 N1 4.7616 4.8118 6.9989 N.1 1 RES1 0.0000 3 C1 4.2671 5.6683 7.5517 C.1 1 RES1 0.0000 4 C2 3.6294 6.7552 8.2793 C.3 1 RES1 0.0000 5 H1 3.7699 6.6316 9.2409 H 1 RES1 0.0000 6 H2 2.6682 6.7582 8.0880 H 1 RES1 0.0000 7 H3 4.0196 7.6097 7.9993 H 1 RES1 0.0000 8 N…		Fe 5.664400 3.269700 5.796000 N 4.761600 4.811800 6.998900 C 4.267100 5.668300 7.551700 C 3.629400 6.755200 8.279300 H 3.769900 6.631600 9.240900 H 2.668200 6.758200 8.088000 H 4.019600 7.609700 7.999300 N 4.779700 1.717700 6.998900 C 4.285300 0.861300 7.551700 C 3.662800 -0.234500 8.279300 H 3.699600 -0.051000 9.240900 H 4.140800 -1.068300 8.088000 H 2.727700 -0.323700 7.999300 N 7.450200 3.2805…	2	TRUE	Fe	6	@<TRIPOS>MOLECULE ACEYOW01_comp_0_heavy_atom 19 18 1 SMALL PartialCharges **** Generated from molSimplify @<TRIPOS>ATOM 1 Fe1 5.6644 3.2697 5.796 Fe 1 RES1 2.0 2 N1 4.7616 4.8118 6.9989 N.1 1 RES1 0.0 3 C1 4.2671 5.6683 7.5517 C.1 1 RES1 0.0 4 C2 3.6294 6.7552 8.2793 C.3 1 RES1 0.0 5 N2 4.7797 1.7177 6.9989 N.1 1 RES1 0.0 6 C3 4.2853 0.8613 7.5517 C.1 1 RES1 0.0 7 C4 3.6628 -0.2345 8.2793 C.3 1 R…	37	19	1.69e+51	2.36e+46	18	160	0	[1, 3, 5]	C12 H18 Fe1 N6 2+	2	TRUE	2	['115456817.33', '115456817.33', '115456817.33', '115456817.33', '115456817.33', '115456817.33']	['17123722.057115456817.33', '17123722.057115456817.33', '17123722.057115456817.33', '17123722.057115456817.33', '17123722.057115456817.33', '17123722.057115456817.33']	['@<TRIPOS>MOLECULE\nligand\n7\t6\t1\nSMALL\nPartialCharges\n****\nGenerated from molSimplify\n\n@<TRIPOS>ATOM\n1 X1\t5.6644 3.2697 5.796 X\t1 RES1 0.0\n2 N1\t4.7616 4.8118 6.9989 N.1\t1 RES1 0.0\n3 C1\t4.2671 5.6683 7.5517 C.1\t1 RES1 0.0\n4 C2\t3.6294 6.7552 8.2793 C.3\t1 RES1 0.0\n5 H1\t3.7699 6.6316 9.2409 H\t1 RES1 0.0\n6 H2\t2.6682 6.7582 8.088 H\t1 RES1 0.0\n7 H3\t4.0196 7.6097 7.9993 H\t1…	['17123722.057', '17123722.057', '17123722.057', '17123722.057', '17123722.057', '17123722.057']	N,N,N,N,N,N	1,1,1,1,1,1	1		brown	2.3	5.41(Nov2019)+2Updates	hexakis(Acetonitrile)-iron(ii) bis(hexafluoro-antimonate)	['F6 Sb1 1-']	0.561726	150	FALSE			FALSE	{}	octahedral	1.50529	{'octahedral': {'oct_angle_devi_max': 1.5052855998487047, 'max_del_sig_angle': 1.8858251334727782, 'dist_del_eq': 0, 'dist_del_all': 0.0015605374411573614, 'dist_del_all_relative': 0.0007802687205786807, 'dist_del_eq_relative': 0}, 'pentagonal pyramidal': {'oct_angle_devi_max': 46.813040869425095, 'max_del_sig_angle': 89.97982407395537, 'dist_del_eq': 0, 'dist_del_all': 0.0015605374411573614, 'di…	0	[]	FALSE
AMAVOB	AMAVOB_comp_0	TRUE	0	@<TRIPOS>MOLECULE 01 19 18 1 0 0 SMALL USER_CHARGES **** Generated from the CSD @<TRIPOS>ATOM 1 Fe1 0.0000 0.0000 0.0000 Fe 1 RES1 2.0000 2 O1 -0.6957 -1.4367 1.3436 O.3 1 RES1 0.0000 3 H1 -1.4955 -1.6948 1.3420 H 1 RES1 0.0000 4 H2 -0.2683 -2.1197 1.4884 H 1 RES1 0.0000 5 O2 -1.4192 1.3468 0.8674 O.3 1 RES1 0.0000 6 H3 -0.9895 1.9894 1.1468 H 1 RES1 0.0000 7 H4 -1.9722 1.5954 0.3294 H 1 RES1 0.0…		Fe 0.000000 0.000000 0.000000 O -0.695700 -1.436700 1.343600 H -1.495500 -1.694800 1.342000 H -0.268300 -2.119700 1.488400 O -1.419200 1.346800 0.867400 H -0.989500 1.989400 1.146800 H -1.972200 1.595400 0.329400 O 1.426100 0.512400 1.508700 H 1.754300 1.246600 1.695800 H 2.021200 -0.038500 1.610400 O 0.695700 1.436700 -1.343600 H 1.495500 1.694800 -1.342000 H 0.268300 2.119700 -1.488400 O 1.4192…	2	TRUE	Fe	6	@<TRIPOS>MOLECULE AMAVOB_comp_0_heavy_atom 7 6 1 SMALL PartialCharges **** Generated from molSimplify @<TRIPOS>ATOM 1 Fe1 0.0 0.0 0.0 Fe 1 RES1 2.0 2 O1 -0.6957 -1.4367 1.3436 O.3 1 RES1 0.0 3 O2 -1.4192 1.3468 0.8674 O.3 1 RES1 0.0 4 O3 1.4261 0.5124 1.5087 O.3 1 RES1 0.0 5 O4 0.6957 1.4367 -1.3436 O.3 1 RES1 0.0 6 O5 1.4192 -1.3468 -0.8674 O.3 1 RES1 0.0 7 O6 -1.4261 -0.5124 -1.5087 O.3 1 RES1 …	19	7	1.65e+20	1.65e+20	12	88	0	[1, 3, 5]	H12 Fe1 O6 2+	2	TRUE	2	['-767.9792813', '-767.9792813', '-767.9792813', '-767.9792813', '-767.9792813', '-767.9792813']	['-767.9792813-767.9792813', '-767.9792813-767.9792813', '-767.9792813-767.9792813', '-767.9792813-767.9792813', '-767.9792813-767.9792813', '-767.9792813-767.9792813']	['@<TRIPOS>MOLECULE\nligand\n4\t3\t1\nSMALL\nPartialCharges\n****\nGenerated from molSimplify\n\n@<TRIPOS>ATOM\n1 X1\t0.0 0.0 0.0 X\t1 RES1 0.0\n2 O1\t-0.6957 -1.4367 1.3436 O.3\t1 RES1 0.0\n3 H1\t-1.4955 -1.6948 1.342 H\t1 RES1 0.0\n4 H2\t-0.2683 -2.1197 1.4884 H\t1 RES1 0.0\n@<TRIPOS>BOND\n1 1 2 1\n1 2 3 1\n1 2 4 1\n@<TRIPOS>SUBSTRUCTURE\n1 RES1 4\n\n', '@<TRIPOS>MOLECULE\nligand\n4\t3\t1\nSMAL…	['-767.9792813', '-767.9792813', '-767.9792813', '-767.9792813', '-767.9792813', '-767.9792813']	O,O,O,O,O,O	1,1,1,1,1,1	1	10.1016/j.molstruc.2016.05.024	light green	3.83	5.41(Nov2019)+2Updates	hexakis(aqua)-iron(ii) bis(4-aminopyridinium) bis(sulfate)	['O4 S1 2-', 'C5 H7 N2 1+']	0.461635	295.1	FALSE		2016	FALSE	{}	octahedral	2.65438	{'octahedral': {'oct_angle_devi_max': 2.6543828054855796, 'max_del_sig_angle': 3.8398980580134605, 'dist_del_eq': 0, 'dist_del_all': 0.05371039474138328, 'dist_del_all_relative': 0.02712646199059754, 'dist_del_eq_relative': 0}, 'pentagonal pyramidal': {'oct_angle_devi_max': 46.800000000000004, 'max_del_sig_angle': 90.0, 'dist_del_eq': 0, 'dist_del_all': 0.05371039474138328, 'dist_del_all_relative…	0	[]	FALSE
AMITAR	AMITAR_comp_0	TRUE	0	@<TRIPOS>MOLECULE 01 19 18 1 0 0 SMALL USER_CHARGES **** Generated from the CSD @<TRIPOS>ATOM 1 Fe1 0.0000 0.0000 0.0000 Fe 1 RES1 2.0000 2 O1 0.4841 -1.5922 1.2239 O.3 1 RES1 0.0000 3 O2 1.7317 -0.3081 -1.0021 O.3 1 RES1 0.0000 4 O3 1.0271 1.3395 1.1902 O.3 1 RES1 0.0000 5 H1 0.2950 -1.5264 2.1091 H 1 RES1 0.0000 6 H2 1.3099 -1.9526 1.1509 H 1 RES1 0.0000 7 H3 1.8205 -0.8369 -1.7310 H 1 RES1 0.0…		Fe 0.000000 0.000000 0.000000 O 0.484100 -1.592200 1.223900 O 1.731700 -0.308100 -1.002100 O 1.027100 1.339500 1.190200 H 0.295000 -1.526400 2.109100 H 1.309900 -1.952600 1.150900 H 1.820500 -0.836900 -1.731000 H 2.284300 0.391700 -1.113500 H 1.431000 1.100900 1.974300 H 0.946800 2.248400 1.225800 O -0.484100 1.592200 -1.223900 H -0.295000 1.526400 -2.109100 H -1.309900 1.952600 -1.150900 O -1.73…	2	TRUE	Fe	6	@<TRIPOS>MOLECULE AMITAR_comp_0_heavy_atom 7 6 1 SMALL PartialCharges **** Generated from molSimplify @<TRIPOS>ATOM 1 Fe1 0.0 0.0 0.0 Fe 1 RES1 2.0 2 O1 0.4841 -1.5922 1.2239 O.3 1 RES1 0.0 3 O2 1.7317 -0.3081 -1.0021 O.3 1 RES1 0.0 4 O3 1.0271 1.3395 1.1902 O.3 1 RES1 0.0 5 O4 -0.4841 1.5922 -1.2239 O.3 1 RES1 0.0 6 O5 -1.7317 0.3081 1.0021 O.3 1 RES1 0.0 7 O6 -1.0271 -1.3395 -1.1902 O.3 1 RES1 …	19	7	1.65e+20	1.65e+20	12	88	0	[1, 3, 5]	H12 Fe1 O6 2+	2	TRUE	2	['-767.9792813', '-767.9792813', '-767.9792813', '-767.9792813', '-767.9792813', '-767.9792813']	['-767.9792813-767.9792813', '-767.9792813-767.9792813', '-767.9792813-767.9792813', '-767.9792813-767.9792813', '-767.9792813-767.9792813', '-767.9792813-767.9792813']	['@<TRIPOS>MOLECULE\nligand\n4\t3\t1\nSMALL\nPartialCharges\n****\nGenerated from molSimplify\n\n@<TRIPOS>ATOM\n1 X1\t0.0 0.0 0.0 X\t1 RES1 0.0\n2 O1\t0.4841 -1.5922 1.2239 O.3\t1 RES1 0.0\n3 H1\t0.295 -1.5264 2.1091 H\t1 RES1 0.0\n4 H2\t1.3099 -1.9526 1.1509 H\t1 RES1 0.0\n@<TRIPOS>BOND\n1 1 2 1\n1 2 3 1\n1 2 4 1\n@<TRIPOS>SUBSTRUCTURE\n1 RES1 4\n\n', '@<TRIPOS>MOLECULE\nligand\n4\t3\t1\nSMALL\n…	['-767.9792813', '-767.9792813', '-767.9792813', '-767.9792813', '-767.9792813', '-767.9792813']	O,O,O,O,O,O	1,1,1,1,1,1	1	10.1107/S160053680302316X	violet	4.25	5.41(Nov2019)+2Updates	Hexa-aqua-iron(ii) dinitrate bis(hexamethylenetetramine) tetrahydrate	['N1 O3 1-', 'C6 H12 N4', 'H2 O1', 'H2 O1']	0.407642	298	FALSE		2003	FALSE	{}	octahedral	1.91081	{'octahedral': {'oct_angle_devi_max': 1.9108116295930813, 'max_del_sig_angle': 2.402436538023707, 'dist_del_eq': 0, 'dist_del_all': 0.04143422621069348, 'dist_del_all_relative': 0.020926376874087715, 'dist_del_eq_relative': 0}, 'pentagonal pyramidal': {'oct_angle_devi_max': 46.800000000000004, 'max_del_sig_angle': 90.0, 'dist_del_eq': 0, 'dist_del_all': 0.04143422621069348, 'dist_del_all_relative…	0	[]	FALSE
APAFEH02	APAFEH02_comp_2	TRUE	0	@<TRIPOS>MOLECULE 03 49 54 1 0 0 SMALL USER_CHARGES **** Generated from the CSD @<TRIPOS>ATOM 1 Fe1 2.0852 3.0690 1.7503 Fe 1 RES1 2.0000 2 N1 0.6818 4.4525 1.3571 N.3 1 RES1 0.0000 3 N2 2.9988 3.3783 -0.0111 N.3 1 RES1 0.0000 4 N3 0.9959 1.5520 1.0113 N.3 1 RES1 0.0000 5 N4 2.9987 4.6461 2.4733 N.ar 1 RES1 0.0000 6 N5 3.5933 1.8381 2.0427 N.ar 1 RES1 0.0000 7 N6 1.1430 2.5749 3.4039 N.ar 1 RES1 …		Fe 2.085200 3.069000 1.750300 N 0.681800 4.452500 1.357100 N 2.998800 3.378300 -0.011100 N 0.995900 1.552000 1.011300 N 2.998700 4.646100 2.473300 N 3.593300 1.838100 2.042700 N 1.143000 2.574900 3.403900 C 0.770900 5.490100 2.373400 C 2.212100 5.716200 2.691000 C 2.698700 6.893000 3.185100 C 4.046200 7.000900 3.463400 C 4.864900 5.925100 3.204200 C 4.319800 4.787500 2.716200 C 4.304700 2.734700 …	2	TRUE	Fe	6	@<TRIPOS>MOLECULE APAFEH02_comp_2_heavy_atom 25 30 1 SMALL PartialCharges **** Generated from molSimplify @<TRIPOS>ATOM 1 Fe1 2.0852 3.069 1.7503 Fe 1 RES1 2.0 2 N1 0.6818 4.4525 1.3571 N.3 1 RES1 0.0 3 N2 2.9988 3.3783 -0.0111 N.3 1 RES1 0.0 4 N3 0.9959 1.552 1.0113 N.3 1 RES1 0.0 5 N4 2.9987 4.6461 2.4733 N.ar 1 RES1 0.0 6 N5 3.5933 1.8381 2.0427 N.ar 1 RES1 0.0 7 N6 1.143 2.5749 3.4039 N.ar 1 …	49	25	-1.53e+62	1.94e+58	24	202	0	[1, 3, 5]	C18 H24 Fe1 N6 2+	2	FALSE	2	['-4.872995308e+19', '-4.872995308e+19', '-4.872995308e+19']	['-1.909276028e+18-4.872995308e+19', '-1.909276028e+18-4.872995308e+19', '-1.909276028e+18-4.872995308e+19']	['@<TRIPOS>MOLECULE\nligand\n17\t18\t1\nSMALL\nPartialCharges\n****\nGenerated from molSimplify\n\n@<TRIPOS>ATOM\n1 X1\t2.0852 3.069 1.7503 X\t1 RES1 0.0\n2 N1\t0.6818 4.4525 1.3571 N.3\t1 RES1 0.0\n3 N2\t2.9987 4.6461 2.4733 N.ar\t1 RES1 0.0\n4 C1\t0.7709 5.4901 2.3734 C.3\t1 RES1 0.0\n5 C2\t2.2121 5.7162 2.691 C.ar\t1 RES1 0.0\n6 C3\t2.6987 6.893 3.1851 C.ar\t1 RES1 0.0\n7 C4\t4.0462 7.0009 3.4…	['-1.909276028e+18', '-1.909276028e+18', '-1.909276028e+18']	N,N,N,N,N,N	2,2,2	2	10.1021/ic50205a017	red		5.41(Nov2019)+2Updates	tris(2-Picolylamine)-iron(ii) dichloride dihydrate	['Cl1 1-', 'Cl1 1-', 'H2 O1', 'H2 O1']	0.78051		FALSE		1980	FALSE	{}	octahedral	5.35222	{'octahedral': {'oct_angle_devi_max': 5.352222017727127, 'max_del_sig_angle': 8.989021868540362, 'dist_del_eq': 0, 'dist_del_all': 0.04880145882488751, 'dist_del_all_relative': 0.024400729412443756, 'dist_del_eq_relative': 0}, 'pentagonal pyramidal': {'oct_angle_devi_max': 46.29897331053346, 'max_del_sig_angle': 84.79370535246198, 'dist_del_eq': 0, 'dist_del_all': 0.04880145882488751, 'dist_del_a…	0	[]	FALSE
APAFEH03	APAFEH03_comp_2	TRUE	0	@<TRIPOS>MOLECULE 03 49 54 1 0 0 SMALL USER_CHARGES **** Generated from the CSD @<TRIPOS>ATOM 1 Fe1 2.1019 3.0622 1.7403 Fe 1 RES1 2.0000 2 N1 0.6938 4.4515 1.3480 N.3 1 RES1 0.0000 3 N2 3.0063 3.3700 -0.0403 N.3 1 RES1 0.0000 4 N3 1.0051 1.5348 0.9921 N.3 1 RES1 0.0000 5 N4 3.0312 4.6495 2.4662 N.ar 1 RES1 0.0000 6 N5 3.6102 1.8304 2.0367 N.ar 1 RES1 0.0000 7 N6 1.1593 2.5823 3.4059 N.ar 1 RES1 …		Fe 2.101900 3.062200 1.740300 N 0.693800 4.451500 1.348000 N 3.006300 3.370000 -0.040300 N 1.005100 1.534800 0.992100 N 3.031200 4.649500 2.466200 N 3.610200 1.830400 2.036700 N 1.159300 2.582300 3.405900 C 0.793600 5.510600 2.383500 C 2.242700 5.728000 2.695100 C 2.744400 6.922300 3.203200 C 4.097900 7.019200 3.480500 C 4.923500 5.936200 3.205300 C 4.354700 4.782400 2.700100 C 4.345200 2.749100 …	2	TRUE	Fe	6	@<TRIPOS>MOLECULE APAFEH03_comp_2_heavy_atom 25 30 1 SMALL PartialCharges **** Generated from molSimplify @<TRIPOS>ATOM 1 Fe1 2.1019 3.0622 1.7403 Fe 1 RES1 2.0 2 N1 0.6938 4.4515 1.348 N.3 1 RES1 0.0 3 N2 3.0063 3.37 -0.0403 N.3 1 RES1 0.0 4 N3 1.0051 1.5348 0.9921 N.3 1 RES1 0.0 5 N4 3.0312 4.6495 2.4662 N.ar 1 RES1 0.0 6 N5 3.6102 1.8304 2.0367 N.ar 1 RES1 0.0 7 N6 1.1593 2.5823 3.4059 N.ar 1 …	49	25	-1.53e+62	1.94e+58	24	202	0	[1, 3, 5]	C18 H24 Fe1 N6 2+	2	FALSE	2	['-4.872995308e+19', '-4.872995308e+19', '-4.872995308e+19']	['-1.909276028e+18-4.872995308e+19', '-1.909276028e+18-4.872995308e+19', '-1.909276028e+18-4.872995308e+19']	['@<TRIPOS>MOLECULE\nligand\n17\t18\t1\nSMALL\nPartialCharges\n****\nGenerated from molSimplify\n\n@<TRIPOS>ATOM\n1 X1\t2.1019 3.0622 1.7403 X\t1 RES1 0.0\n2 N1\t0.6938 4.4515 1.348 N.3\t1 RES1 0.0\n3 N2\t3.0312 4.6495 2.4662 N.ar\t1 RES1 0.0\n4 C1\t0.7936 5.5106 2.3835 C.3\t1 RES1 0.0\n5 C2\t2.2427 5.728 2.6951 C.ar\t1 RES1 0.0\n6 C3\t2.7444 6.9223 3.2032 C.ar\t1 RES1 0.0\n7 C4\t4.0979 7.0192 3.…	['-1.909276028e+18', '-1.909276028e+18', '-1.909276028e+18']	N,N,N,N,N,N	2,2,2	2	10.1021/ic50205a017	red	3	5.41(Nov2019)+2Updates	tris(2-Picolylamine)-iron(ii) dichloride dihydrate	['Cl1 1-', 'Cl1 1-', 'H2 O1', 'H2 O1']	0.78051	115	FALSE		1980	FALSE	{}	octahedral	5.12074	{'octahedral': {'oct_angle_devi_max': 5.120736968010945, 'max_del_sig_angle': 8.827091969915315, 'dist_del_eq': 0, 'dist_del_all': 0.05397915422971011, 'dist_del_all_relative': 0.026989577114855057, 'dist_del_eq_relative': 0}, 'pentagonal pyramidal': {'oct_angle_devi_max': 46.36001702809797, 'max_del_sig_angle': 85.03859291966424, 'dist_del_eq': 0, 'dist_del_all': 0.05397915422971011, 'dist_del_a…	0	[]	FALSE
APAFEM	APAFEM_comp_0	TRUE	0	@<TRIPOS>MOLECULE 01 49 54 1 0 0 SMALL USER_CHARGES **** Generated from the CSD @<TRIPOS>ATOM 1 Fe1 3.0145 2.2686 -0.1287 Fe 1 RES1 2.0000 2 N1 2.3527 2.5733 -2.1931 N.ar 1 RES1 0.0000 3 N2 3.1309 0.2685 -0.9850 N.3 1 RES1 0.0000 4 N3 4.3107 1.7493 1.5957 N.ar 1 RES1 0.0000 5 N4 4.9835 3.0861 -0.6409 N.3 1 RES1 0.0000 6 N5 2.2204 4.1763 0.6901 N.ar 1 RES1 0.0000 7 N6 1.0900 1.7217 0.7600 N.3 1 RE…		Fe 3.014500 2.268600 -0.128700 N 2.352700 2.573300 -2.193100 N 3.130900 0.268500 -0.985000 N 4.310700 1.749300 1.595700 N 4.983500 3.086100 -0.640900 N 2.220400 4.176300 0.690100 N 1.090000 1.721700 0.760000 C 2.146400 1.468200 -2.892600 C 1.832400 1.510800 -4.236800 C 1.702300 2.720800 -4.870200 C 1.910900 3.861700 -4.140400 C 2.238300 3.738400 -2.817000 C 2.256300 0.171700 -2.174200 C 5.461200 …	2	TRUE	Fe	6	@<TRIPOS>MOLECULE APAFEM_comp_0_heavy_atom 25 30 1 SMALL PartialCharges **** Generated from molSimplify @<TRIPOS>ATOM 1 Fe1 3.0145 2.2686 -0.1287 Fe 1 RES1 2.0 2 N1 2.3527 2.5733 -2.1931 N.ar 1 RES1 0.0 3 N2 3.1309 0.2685 -0.985 N.3 1 RES1 0.0 4 N3 4.3107 1.7493 1.5957 N.ar 1 RES1 0.0 5 N4 4.9835 3.0861 -0.6409 N.3 1 RES1 0.0 6 N5 2.2204 4.1763 0.6901 N.ar 1 RES1 0.0 7 N6 1.09 1.7217 0.76 N.3 1 R…	49	25	-1.53e+62	1.94e+58	24	202	0	[1, 3, 5]	C18 H24 Fe1 N6 2+	2	TRUE	2	['-4.872995308e+19', '-4.872995308e+19', '-4.872995308e+19']	['-1.909276028e+18-4.872995308e+19', '-1.909276028e+18-4.872995308e+19', '-1.909276028e+18-4.872995308e+19']	['@<TRIPOS>MOLECULE\nligand\n17\t18\t1\nSMALL\nPartialCharges\n****\nGenerated from molSimplify\n\n@<TRIPOS>ATOM\n1 X1\t3.0145 2.2686 -0.1287 X\t1 RES1 0.0\n2 N1\t2.3527 2.5733 -2.1931 N.ar\t1 RES1 0.0\n3 N2\t3.1309 0.2685 -0.985 N.3\t1 RES1 0.0\n4 C1\t2.1464 1.4682 -2.8926 C.ar\t1 RES1 0.0\n5 C2\t1.8324 1.5108 -4.2368 C.ar\t1 RES1 0.0\n6 C3\t1.7023 2.7208 -4.8702 C.ar\t1 RES1 0.0\n7 C4\t1.9109 3…	['-1.909276028e+18', '-1.909276028e+18', '-1.909276028e+18']	N,N,N,N,N,N	2,2,2	2	10.1021/ja00494a009		4.1	5.41(Nov2019)+2Updates	tris(≈í¬±-Picolylamine)-iron(ii) chloride methanol solvate	['Cl1 1-', 'Cl1 1-', 'C1 H4 O1']	0.786953		FALSE		1978	FALSE	{}	octahedral	10.5873	{'octahedral': {'oct_angle_devi_max': 10.587256000800272, 'max_del_sig_angle': 19.605648865811418, 'dist_del_eq': 0, 'dist_del_all': 0.04388255301779598, 'dist_del_all_relative': 0.02194127650889799, 'dist_del_eq_relative': 0}, 'pentagonal pyramidal': {'oct_angle_devi_max': 44.72029931101478, 'max_del_sig_angle': 77.79623457295139, 'dist_del_eq': 0, 'dist_del_all': 0.04388255301779598, 'dist_del_…	0	[]	FALSE
APAFEM05	APAFEM05_comp_2	TRUE	0	@<TRIPOS>MOLECULE 03 49 54 1 0 0 SMALL USER_CHARGES **** Generated from the CSD @<TRIPOS>ATOM 1 Fe1 2.3400 -0.1858 2.9419 Fe 1 RES1 2.0000 2 N1 4.1017 0.5036 2.2967 N.ar 1 RES1 0.0000 3 N2 1.7254 0.5593 1.1615 N.3 1 RES1 0.0000 4 N3 0.4510 -0.8585 3.2481 N.3 1 RES1 0.0000 5 N4 3.0317 -0.8380 4.7508 N.3 1 RES1 0.0000 6 N5 2.5774 -2.0292 2.2201 N.ar 1 RES1 0.0000 7 N6 1.9424 1.4513 4.0334 N.ar 1 RE…		Fe 2.340000 -0.185800 2.941900 N 4.101700 0.503600 2.296700 N 1.725400 0.559300 1.161500 N 0.451000 -0.858500 3.248100 N 3.031700 -0.838000 4.750800 N 2.577400 -2.029200 2.220100 N 1.942400 1.451300 4.033400 C 6.509800 0.639200 2.152300 C 6.420100 1.469800 1.036800 C 4.038100 1.319300 1.205200 C 5.342100 0.197000 2.747200 C 2.648900 1.642600 0.728400 C 5.166100 1.819200 0.566500 C 3.754100 -2.675…	2	TRUE	Fe	6	@<TRIPOS>MOLECULE APAFEM05_comp_2_heavy_atom 25 30 1 SMALL PartialCharges **** Generated from molSimplify @<TRIPOS>ATOM 1 Fe1 2.34 -0.1858 2.9419 Fe 1 RES1 2.0 2 N1 4.1017 0.5036 2.2967 N.ar 1 RES1 0.0 3 N2 1.7254 0.5593 1.1615 N.3 1 RES1 0.0 4 N3 0.451 -0.8585 3.2481 N.3 1 RES1 0.0 5 N4 3.0317 -0.838 4.7508 N.3 1 RES1 0.0 6 N5 2.5774 -2.0292 2.2201 N.ar 1 RES1 0.0 7 N6 1.9424 1.4513 4.0334 N.ar …	49	25	-1.53e+62	1.94e+58	24	202	0	[1, 3, 5]	C18 H24 Fe1 N6 2+	2	FALSE	2	['-4.872995308e+19', '-4.872995308e+19', '-4.872995308e+19']	['-1.909276028e+18-4.872995308e+19', '-1.909276028e+18-4.872995308e+19', '-1.909276028e+18-4.872995308e+19']	['@<TRIPOS>MOLECULE\nligand\n17\t18\t1\nSMALL\nPartialCharges\n****\nGenerated from molSimplify\n\n@<TRIPOS>ATOM\n1 X1\t2.34 -0.1858 2.9419 X\t1 RES1 0.0\n2 N1\t4.1017 0.5036 2.2967 N.ar\t1 RES1 0.0\n3 N2\t1.7254 0.5593 1.1615 N.3\t1 RES1 0.0\n4 C1\t6.5098 0.6392 2.1523 C.ar\t1 RES1 0.0\n5 C2\t6.4201 1.4698 1.0368 C.ar\t1 RES1 0.0\n6 C3\t4.0381 1.3193 1.2052 C.ar\t1 RES1 0.0\n7 C4\t5.3421 0.197 2…	['-1.909276028e+18', '-1.909276028e+18', '-1.909276028e+18']	N,N,N,N,N,N	2,2,2	2	10.1021/ja00515a010		3.7	5.41(Nov2019)+2Updates	tris(2-Picolylamine)-iron(ii) dichloride methanol solvate	['Cl1 1-', 'Cl1 1-', 'C1 H4 O1']	0.786953	115	FALSE		1979	FALSE	{}	octahedral	6.72727	{'octahedral': {'oct_angle_devi_max': 6.727265668529054, 'max_del_sig_angle': 12.985845666140818, 'dist_del_eq': 0, 'dist_del_all': 0.04964999094113587, 'dist_del_all_relative': 0.024824995470567934, 'dist_del_eq_relative': 0}, 'pentagonal pyramidal': {'oct_angle_devi_max': 46.16144072710629, 'max_del_sig_angle': 86.5430442421237, 'dist_del_eq': 0, 'dist_del_all': 0.04964999094113587, 'dist_del_a…	0	[]	FALSE
AXAKIT	AXAKIT_comp_0	TRUE	0	@<TRIPOS>MOLECULE 01 55 60 1 0 0 SMALL USER_CHARGES **** Generated from the CSD @<TRIPOS>ATOM 1 Fe1 2.7655 5.1801 5.1185 Fe 1 RES1 2.0000 2 N1 1.9349 3.5797 6.3172 N.2 1 RES1 0.0000 3 N2 3.7037 3.7081 3.8276 N.2 1 RES1 0.0000 4 N3 4.5423 5.1809 6.3613 N.2 1 RES1 0.0000 5 C1 0.7619 2.8995 6.1453 C.2 1 RES1 0.0000 6 H1 0.1471 3.0609 5.4666 H 1 RES1 0.0000 7 C2 0.6261 1.9607 7.1034 C.2 1 RES1 0.0000…		Fe 2.765500 5.180100 5.118500 N 1.934900 3.579700 6.317200 N 3.703700 3.708100 3.827600 N 4.542300 5.180900 6.361300 C 0.761900 2.899500 6.145300 H 0.147100 3.060900 5.466600 C 0.626100 1.960700 7.103400 H -0.083100 1.368800 7.213000 N 1.737300 2.056400 7.874300 H 1.921400 1.570200 8.559200 C 2.492600 3.034500 7.383900 H 3.307200 3.300000 7.744300 C 3.765600 2.342800 3.963800 H 3.343700 1.851800 …	2	TRUE	Fe	6	@<TRIPOS>MOLECULE AXAKIT_comp_0_heavy_atom 31 36 1 SMALL PartialCharges **** Generated from molSimplify @<TRIPOS>ATOM 1 Fe1 2.7655 5.1801 5.1185 Fe 1 RES1 2.0 2 N1 1.9349 3.5797 6.3172 N.2 1 RES1 0.0 3 N2 3.7037 3.7081 3.8276 N.2 1 RES1 0.0 4 N3 4.5423 5.1809 6.3613 N.2 1 RES1 0.0 5 C1 0.7619 2.8995 6.1453 C.2 1 RES1 0.0 6 C2 0.6261 1.9607 7.1034 C.2 1 RES1 0.0 7 N4 1.7373 2.0564 7.8743 N.pl3 1 R…	55	31	-1.01e+75	-6.14e+66	24	244	0	[1, 3, 5]	C18 H24 Fe1 N12 2+	2	TRUE	2	['-96896840217', '-96896840217', '-96896840217', '-96896840217', '-96896840217', '-96896840217']	['79507908171.-96896840217', '79507908171.-96896840217', '79507908171.-96896840217', '79507908171.-96896840217', '79507908171.-96896840217', '79507908171.-96896840217']	['@<TRIPOS>MOLECULE\nligand\n10\t10\t1\nSMALL\nPartialCharges\n****\nGenerated from molSimplify\n\n@<TRIPOS>ATOM\n1 X1\t2.7655 5.1801 5.1185 X\t1 RES1 0.0\n2 N1\t1.9349 3.5797 6.3172 N.2\t1 RES1 0.0\n3 C1\t0.7619 2.8995 6.1453 C.2\t1 RES1 0.0\n4 H1\t0.1471 3.0609 5.4666 H\t1 RES1 0.0\n5 C2\t0.6261 1.9607 7.1034 C.2\t1 RES1 0.0\n6 H2\t-0.0831 1.3688 7.213 H\t1 RES1 0.0\n7 N2\t1.7373 2.0564 7.8743 …	['79507908171.', '79507908171.', '79507908171.', '79507908171.', '79507908171.', '79507908171.']	N,N,N,N,N,N	1,1,1,1,1,1	1		light red	3.56	5.41(Nov2019)+2Updates	hexakis(Imidazole)-iron(ii) dichloride tetrahydrate	['Cl1 1-', 'H2 O1', 'H2 O1']	0.866583	293	FALSE			FALSE	{}	octahedral	0.441267	{'octahedral': {'oct_angle_devi_max': 0.4412672793011211, 'max_del_sig_angle': 0.7483986081302305, 'dist_del_eq': 0, 'dist_del_all': 0.005850199489690677, 'dist_del_all_relative': 0.0029250997448453386, 'dist_del_eq_relative': 0}, 'pentagonal pyramidal': {'oct_angle_devi_max': 46.8002041691356, 'max_del_sig_angle': 89.99801521589427, 'dist_del_eq': 0, 'dist_del_all': 0.005850199489690677, 'dist_d…	0	[]	FALSE
AXAKIT01	AXAKIT01_comp_0	TRUE	0	@<TRIPOS>MOLECULE 01 55 60 1 0 0 SMALL USER_CHARGES **** Generated from the CSD @<TRIPOS>ATOM 1 Fe1 2.7655 5.1801 5.1185 Fe 1 RES1 2.0000 2 N1 4.5432 5.1809 6.3613 N.2 1 RES1 0.0000 3 N2 5.9306 5.6533 7.9808 N.pl3 1 RES1 0.0000 4 H1 6.2600 6.0356 8.6769 H 1 RES1 0.0000 5 N3 3.7041 3.7073 3.8276 N.2 1 RES1 0.0000 6 N4 4.9394 2.8673 2.2296 N.pl3 1 RES1 0.0000 7 H2 5.4462 2.8247 1.5366 H 1 RES1 0.00…		Fe 2.765500 5.180100 5.118500 N 4.543200 5.180900 6.361300 N 5.930600 5.653300 7.980800 H 6.260000 6.035600 8.676900 N 3.704100 3.707300 3.827600 N 4.939400 2.867300 2.229600 H 5.446200 2.824700 1.536600 N 1.933600 3.578900 6.317200 N 1.737600 2.057000 7.873300 H 1.923000 1.569700 8.557100 C 4.753300 5.932900 7.418700 H 4.158800 6.575000 7.734000 C 6.513400 4.674400 7.273400 H 7.333500 4.270700 7…	2	TRUE	Fe	6	@<TRIPOS>MOLECULE AXAKIT01_comp_0_heavy_atom 31 36 1 SMALL PartialCharges **** Generated from molSimplify @<TRIPOS>ATOM 1 Fe1 2.7655 5.1801 5.1185 Fe 1 RES1 2.0 2 N1 4.5432 5.1809 6.3613 N.2 1 RES1 0.0 3 N2 5.9306 5.6533 7.9808 N.pl3 1 RES1 0.0 4 N3 3.7041 3.7073 3.8276 N.2 1 RES1 0.0 5 N4 4.9394 2.8673 2.2296 N.pl3 1 RES1 0.0 6 N5 1.9336 3.5789 6.3172 N.2 1 RES1 0.0 7 N6 1.7376 2.057 7.8733 N.pl…	55	31	-1.01e+75	-6.14e+66	24	244	0	[1, 3, 5]	C18 H24 Fe1 N12 2+	2	FALSE	2	['-96896840217', '-96896840217', '-96896840217', '-96896840217', '-96896840217', '-96896840217']	['79507908171.-96896840217', '79507908171.-96896840217', '79507908171.-96896840217', '79507908171.-96896840217', '79507908171.-96896840217', '79507908171.-96896840217']	['@<TRIPOS>MOLECULE\nligand\n10\t10\t1\nSMALL\nPartialCharges\n****\nGenerated from molSimplify\n\n@<TRIPOS>ATOM\n1 X1\t2.7655 5.1801 5.1185 X\t1 RES1 0.0\n2 N1\t4.5432 5.1809 6.3613 N.2\t1 RES1 0.0\n3 N2\t5.9306 5.6533 7.9808 N.pl3\t1 RES1 0.0\n4 H1\t6.26 6.0356 8.6769 H\t1 RES1 0.0\n5 C1\t4.7533 5.9329 7.4187 C.2\t1 RES1 0.0\n6 H2\t4.1588 6.575 7.734 H\t1 RES1 0.0\n7 C2\t6.5134 4.6744 7.2734 C.…	['79507908171.', '79507908171.', '79507908171.', '79507908171.', '79507908171.', '79507908171.']	N,N,N,N,N,N	1,1,1,1,1,1	1			3.53	5.41(Nov2019)+2Updates	hexakis(Imidazole)-iron(ii) dichloride tetrahydrate	['Cl1 1-', 'H2 O1', 'H2 O1']	0.866583	293	FALSE			FALSE	{}	octahedral	0.453274	{'octahedral': {'oct_angle_devi_max': 0.45327407678374243, 'max_del_sig_angle': 0.7689584285470374, 'dist_del_eq': 0, 'dist_del_all': 0.005475252974959766, 'dist_del_all_relative': 0.002737626487479883, 'dist_del_eq_relative': 0}, 'pentagonal pyramidal': {'oct_angle_devi_max': 46.80063337717523, 'max_del_sig_angle': 89.9973125897522, 'dist_del_eq': 0, 'dist_del_all': 0.005475252974959766, 'dist_d…	0	[]	FALSE
AXEHOC	AXEHOC_comp_2	TRUE	0	@<TRIPOS>MOLECULE 03 19 18 1 0 0 SMALL USER_CHARGES **** Generated from the CSD @<TRIPOS>ATOM 1 Fe1 -0.5505 7.0606 0.0000 Fe 1 RES1 2.0000 2 O15 -1.1527 5.8931 1.7277 O.3 1 RES1 0.0000 3 H20 -0.6346 5.3448 2.1255 H 1 RES1 0.0000 4 H21 -1.9153 5.8376 2.1255 H 1 RES1 0.0000 5 O16 1.2933 7.4711 0.9162 O.3 1 RES1 0.0000 6 H22 1.5815 7.2644 1.6846 H 1 RES1 0.0000 7 H23 1.7272 8.1710 0.6643 H 1 RES1 0.…		Fe -0.550500 7.060600 0.000000 O -1.152700 5.893100 1.727700 H -0.634600 5.344800 2.125500 H -1.915300 5.837600 2.125500 O 1.293300 7.471100 0.916200 H 1.581500 7.264400 1.684600 H 1.727200 8.171000 0.664300 O -1.423900 8.748100 0.898400 H -2.095000 9.164200 0.583300 H -0.903300 9.388700 1.101300 O 0.051700 8.228100 -1.727700 H -0.466400 8.776300 -2.125500 H 0.814300 8.283500 -2.125500 O -2.39430…	2	TRUE	Fe	6	@<TRIPOS>MOLECULE AXEHOC_comp_2_heavy_atom 7 6 1 SMALL PartialCharges **** Generated from molSimplify @<TRIPOS>ATOM 1 Fe1 -0.5505 7.0606 0.0 Fe 1 RES1 2.0 2 O1 -1.1527 5.8931 1.7277 O.3 1 RES1 0.0 3 O2 1.2933 7.4711 0.9162 O.3 1 RES1 0.0 4 O3 -1.4239 8.7481 0.8984 O.3 1 RES1 0.0 5 O4 0.0517 8.2281 -1.7277 O.3 1 RES1 0.0 6 O5 -2.3943 6.6501 -0.9162 O.3 1 RES1 0.0 7 O6 0.323 5.373 -0.8984 O.3 1 RES…	19	7	1.65e+20	1.65e+20	12	88	0	[1, 3, 5]	H12 Fe1 O6 2+	2	TRUE	2	['-767.9792813', '-767.9792813', '-767.9792813', '-767.9792813', '-767.9792813', '-767.9792813']	['-767.9792813-767.9792813', '-767.9792813-767.9792813', '-767.9792813-767.9792813', '-767.9792813-767.9792813', '-767.9792813-767.9792813', '-767.9792813-767.9792813']	['@<TRIPOS>MOLECULE\nligand\n4\t3\t1\nSMALL\nPartialCharges\n****\nGenerated from molSimplify\n\n@<TRIPOS>ATOM\n1 X1\t-0.5505 7.0606 0.0 X\t1 RES1 0.0\n2 O1\t-1.1527 5.8931 1.7277 O.3\t1 RES1 0.0\n3 H1\t-0.6346 5.3448 2.1255 H\t1 RES1 0.0\n4 H2\t-1.9153 5.8376 2.1255 H\t1 RES1 0.0\n@<TRIPOS>BOND\n1 1 2 1\n1 2 3 1\n1 2 4 1\n@<TRIPOS>SUBSTRUCTURE\n1 RES1 4\n\n', '@<TRIPOS>MOLECULE\nligand\n4\t3\t1\…	['-767.9792813', '-767.9792813', '-767.9792813', '-767.9792813', '-767.9792813', '-767.9792813']	O,O,O,O,O,O	1,1,1,1,1,1	1	10.3969/j.issn.1672-9021.2016.02.005	colorless	6.95	5.41(Nov2019)+2Updates	hemikis(hexaaqua-iron(ii)) 2-hydroxy-5-(7-hydroxy-4-oxo-4H-chromen-3-yl)benzenesulfonic acid 2-hydroxy-5-(7-hydroxy-4-oxo-4H-chromen-3-yl)benzenesulfonate heptahydrate	['C15 H10 O7 S1', 'C15 H9 O7 S1 1-', 'H2 O1', 'H2 O1', 'H2 O1', 'H2 O1', 'H2 O1', 'H2 O1', 'H2 O1']	0.171189	293	FALSE		2016	FALSE	{}	octahedral	1.03437	{'octahedral': {'oct_angle_devi_max': 1.0343702616916688, 'max_del_sig_angle': 1.3562385953284206, 'dist_del_eq': 0, 'dist_del_all': 0.07099072363230974, 'dist_del_all_relative': 0.035853900824398766, 'dist_del_eq_relative': 0}, 'pentagonal pyramidal': {'oct_angle_devi_max': 46.80035804800758, 'max_del_sig_angle': 90.0, 'dist_del_eq': 0, 'dist_del_all': 0.07099072363230974, 'dist_del_all_relative…	0	[]	FALSE
AZOFOL	AZOFOL_comp_0	TRUE	0	@<TRIPOS>MOLECULE 01 57 60 1 0 0 SMALL USER_CHARGES **** Generated from the CSD @<TRIPOS>ATOM 1 Fe1 0.0000 5.3545 0.0000 Fe 1 RES1 2.0000 2 S1 9.2753 5.7840 2.9299 S.3 1 RES1 0.0000 3 O1 0.5175 3.4005 0.4004 O.3 1 RES1 0.0000 4 O2 -0.2060 5.6436 2.1040 O.3 1 RES1 0.0000 5 O3 6.8593 6.1129 1.9065 O.3 1 RES1 0.0000 6 O4 11.9953 5.5908 3.9068 O.co2 1 RES1 0.0000 7 O5 12.0591 7.5077 5.0641 O.co2 1 RE…		Fe 0.000000 5.354500 0.000000 S 9.275300 5.784000 2.929900 O 0.517500 3.400500 0.400400 O -0.206000 5.643600 2.104000 O 6.859300 6.112900 1.906500 O 11.995300 5.590800 3.906800 O 12.059100 7.507700 5.064100 N 2.084100 6.105400 0.304300 N 6.294900 8.188700 2.399200 N 7.598900 7.951300 2.891900 C 3.144800 5.311700 0.100700 H 3.016500 4.509600 -0.390500 C 4.415300 5.596500 0.564600 H 5.135100 4.9957…	0	TRUE	Fe	6	@<TRIPOS>MOLECULE AZOFOL_comp_0_heavy_atom 37 40 1 SMALL PartialCharges **** Generated from molSimplify @<TRIPOS>ATOM 1 Fe1 0.0 5.3545 0.0 Fe 1 RES1 2.0 2 S1 9.2753 5.784 2.9299 S.3 1 RES1 0.0 3 O1 0.5175 3.4005 0.4004 O.3 1 RES1 0.0 4 O2 -0.206 5.6436 2.104 O.3 1 RES1 0.0 5 O3 6.8593 6.1129 1.9065 O.3 1 RES1 0.0 6 O4 11.9953 5.5908 3.9068 O.co2 1 RES1 0.0 7 O5 12.0591 7.5077 5.0641 O.co2 1 RES1 …	57	37	2.62e+91	-7.98e+83	20	308	0	[1, 3, 5]	C18 H20 Fe1 N6 O10 S2	0	FALSE	2	['-767.9792813', '-767.9792813', '-2.188182901e+38', '-767.9792813', '-767.9792813', '-2.188182901e+38']	['-767.9792813-767.9792813', '-767.9792813-767.9792813', '4.9798328860e+34-2.188182901e+38', '-767.9792813-767.9792813', '-767.9792813-767.9792813', '4.9798328860e+34-2.188182901e+38']	['@<TRIPOS>MOLECULE\nligand\n4\t3\t1\nSMALL\nPartialCharges\n****\nGenerated from molSimplify\n\n@<TRIPOS>ATOM\n1 X1\t0.0 5.3545 0.0 X\t1 RES1 0.0\n2 O1\t0.5175 3.4005 0.4004 O.3\t1 RES1 0.0\n3 H1\t0.9671 3.0092 -0.1816 H\t1 RES1 0.0\n4 H2\t0.9778 3.3412 1.0974 H\t1 RES1 0.0\n@<TRIPOS>BOND\n1 1 2 1\n1 2 3 1\n1 2 4 1\n@<TRIPOS>SUBSTRUCTURE\n1 RES1 4\n\n', '@<TRIPOS>MOLECULE\nligand\n4\t3\t1\nSMALL…	['-767.9792813', '-767.9792813', '4.9798328860e+34', '-767.9792813', '-767.9792813', '4.9798328860e+34']	O,O,N,O,O,N	1,1,1,1,1,1	1	10.1107/S1600536811038918	yellow	3.64	5.41(Nov2019)+2Updates	bis(((5-(pyridin-4-yl)-1,3,4-oxadiazol-2-yl)sulfanyl)acetate)-tetra-aqua-iron(ii)	[]	1	293	FALSE		2011	FALSE	{}	octahedral	3.38697	{'octahedral': {'oct_angle_devi_max': 3.386972517671913, 'max_del_sig_angle': 5.146786481107341, 'dist_del_eq': 0, 'dist_del_all': 0.17540929885788836, 'dist_del_all_relative': 0.07729737032873918, 'dist_del_eq_relative': 0}, 'pentagonal pyramidal': {'oct_angle_devi_max': 46.8, 'max_del_sig_angle': 90.0, 'dist_del_eq': 0, 'dist_del_all': 0.17540929885788836, 'dist_del_all_relative': 0.07729737032…	0	[]	FALSE
AZUHUY	AZUHUY_comp_0	TRUE	0	@<TRIPOS>MOLECULE 01 55 63 1 0 0 SMALL USER_CHARGES **** Generated from the CSD @<TRIPOS>ATOM 1 Fe1 8.4994 9.3874 13.6472 Fe 1 RES1 2.0000 2 N1 8.0154 9.3790 11.7404 N.ar 1 RES1 0.0000 3 N2 7.2006 10.8515 13.8307 N.ar 1 RES1 0.0000 4 N3 9.1603 9.4190 15.4930 N.ar 1 RES1 0.0000 5 N4 9.8874 10.6009 13.0021 N.ar 1 RES1 0.0000 6 C1 10.1085 8.4895 15.7744 C.ar 1 RES1 0.0000 7 N5 9.7509 7.8756 13.5357 …		Fe 8.499400 9.387400 13.647200 N 8.015400 9.379000 11.740400 N 7.200600 10.851500 13.830700 N 9.160300 9.419000 15.493000 N 9.887400 10.600900 13.002100 C 10.108500 8.489500 15.774400 N 9.750900 7.875600 13.535700 N 7.366900 9.859200 9.061900 N 10.348300 9.278200 18.030000 N 6.956300 8.332800 14.228000 C 5.968400 10.465200 14.239900 C 7.040200 8.731100 11.121500 H 6.539300 8.112200 11.602300 C 10…	2	TRUE	Fe	6	@<TRIPOS>MOLECULE AZUHUY_comp_0_heavy_atom 37 45 1 SMALL PartialCharges **** Generated from molSimplify @<TRIPOS>ATOM 1 Fe1 8.4994 9.3874 13.6472 Fe 1 RES1 2.0 2 N1 8.0154 9.379 11.7404 N.ar 1 RES1 0.0 3 N2 7.2006 10.8515 13.8307 N.ar 1 RES1 0.0 4 N3 9.1603 9.419 15.493 N.ar 1 RES1 0.0 5 N4 9.8874 10.6009 13.0021 N.ar 1 RES1 0.0 6 C1 10.1085 8.4895 15.7744 C.ar 1 RES1 0.0 7 N5 9.7509 7.8756 13.53…	55	37	-7.63e+91	-4.05e+84	18	274	0	[1, 3, 5]	C24 H18 Fe1 N12 2+	2	FALSE	2	['3.5542751451e+29', '3.5542751451e+29', '3.5542751451e+29']	['2.2312092959e+263.5542751451e+29', '2.2312092959e+263.5542751451e+29', '2.2312092959e+263.5542751451e+29']	['@<TRIPOS>MOLECULE\nligand\n19\t21\t1\nSMALL\nPartialCharges\n****\nGenerated from molSimplify\n\n@<TRIPOS>ATOM\n1 X1\t8.4994 9.3874 13.6472 X\t1 RES1 0.0\n2 N1\t8.0154 9.379 11.7404 N.ar\t1 RES1 0.0\n3 N2\t9.8874 10.6009 13.0021 N.ar\t1 RES1 0.0\n4 N3\t7.3669 9.8592 9.0619 N.ar\t1 RES1 0.0\n5 C1\t7.0402 8.7311 11.1215 C.ar\t1 RES1 0.0\n6 H1\t6.5393 8.1122 11.6023 H\t1 RES1 0.0\n7 C2\t8.7123 10.…	['2.2312092959e+26', '2.2312092959e+26', '2.2312092959e+26']	N,N,N,N,N,N	2,2,2	2	10.1016/j.ica.2003.11.050	deep red	7.34	5.41(Nov2019)+2Updates	tris(2,2'-Bipyrazine-N,N')-iron(ii) diperchlorate monohydrate	['Cl1 O4 1-', 'Cl1 O4 1-', 'H2 O1']	0.70971	293	FALSE		2004	FALSE	{}	octahedral	5.7074	{'octahedral': {'oct_angle_devi_max': 5.707402582657875, 'max_del_sig_angle': 8.55723839938318, 'dist_del_eq': 0, 'dist_del_all': 0.014011401848568195, 'dist_del_all_relative': 0.007005700924284097, 'dist_del_eq_relative': 0}, 'pentagonal pyramidal': {'oct_angle_devi_max': 46.9181323967605, 'max_del_sig_angle': 87.1295599511669, 'dist_del_eq': 0, 'dist_del_all': 0.014011401848568195, 'dist_del_al…	0	[]	FALSE
BANSEQ	BANSEQ_comp_1	TRUE	0	@<TRIPOS>MOLECULE 02 53 62 1 0 0 SMALL USER_CHARGES **** Generated from the CSD @<TRIPOS>ATOM 1 Fe2 0.0000 0.0000 11.5718 Fe 1 RES1 2.0000 2 N4 1.0075 1.2141 12.7563 N.2 1 RES1 0.0000 3 C6 1.8373 2.2326 12.6247 C.2 1 RES1 0.0000 4 H5 2.1531 2.5667 11.7927 H 1 RES1 0.0000 5 N5 0.8278 1.0654 14.0958 N.pl3 1 RES1 0.0000 6 C7 2.1842 2.7464 13.8467 C.2 1 RES1 0.0000 7 H6 2.7636 3.4821 14.0112 H 1 RES1…		Fe 0.000000 0.000000 11.571800 N 1.007500 1.214100 12.756300 C 1.837300 2.232600 12.624700 H 2.153100 2.566700 11.792700 N 0.827800 1.065400 14.095800 C 2.184200 2.746400 13.846700 H 2.763600 3.482100 14.011200 C 1.545300 2.008300 14.782000 H 1.586300 2.120400 15.726800 C 0.000000 0.000000 14.523500 H 0.000000 0.000000 15.524700 N -0.519900 1.477300 10.387400 C -0.947400 2.732600 10.542500 H -1.1…	2	TRUE	Fe	6	@<TRIPOS>MOLECULE BANSEQ_comp_1_heavy_atom 33 42 1 SMALL PartialCharges **** Generated from molSimplify @<TRIPOS>ATOM 1 Fe1 0.0 0.0 11.5718 Fe 1 RES1 2.0 2 N1 1.0075 1.2141 12.7563 N.2 1 RES1 0.0 3 C1 1.8373 2.2326 12.6247 C.2 1 RES1 0.0 4 N2 0.8278 1.0654 14.0958 N.pl3 1 RES1 0.0 5 C2 2.1842 2.7464 13.8467 C.2 1 RES1 0.0 6 C3 1.5453 2.0083 14.782 C.2 1 RES1 0.0 7 C4 0.0 0.0 14.5235 C.3 1 RES1 0.…	53	33	-1.94e+78	-8.56e+69	20	252	0	[1, 3, 5]	C20 H20 Fe1 N12 2+	2	TRUE	2	['-1.971667933e+36', '-1.971667933e+36']	['4.1465528707e+33-1.971667933e+36', '4.1465528707e+33-1.971667933e+36']	['@<TRIPOS>MOLECULE\nligand\n27\t31\t1\nSMALL\nPartialCharges\n****\nGenerated from molSimplify\n\n@<TRIPOS>ATOM\n1 X1\t0.0 0.0 11.5718 X\t1 RES1 0.0\n2 N1\t1.0075 1.2141 12.7563 N.2\t1 RES1 0.0\n3 C1\t1.8373 2.2326 12.6247 C.2\t1 RES1 0.0\n4 H1\t2.1531 2.5667 11.7927 H\t1 RES1 0.0\n5 N2\t0.8278 1.0654 14.0958 N.pl3\t1 RES1 0.0\n6 C2\t2.1842 2.7464 13.8467 C.2\t1 RES1 0.0\n7 H2\t2.7636 3.4821 14.…	['4.1465528707e+33', '4.1465528707e+33']	N,N,N,N,N,N	3,3	3	10.1016/j.poly.2011.08.031	magenta	6.45	5.41(Nov2019)+2Updates	bis(tris(pyrazol-1-yl)methane)-iron(ii) (tris(pyrazol-1-yl)methane)-tris(thiocyanato)-iron(ii) thiocyanate	['C13 H10 Fe1 N9 S3 1-', 'C1 N1 S1 1-']	0.490826	200	FALSE		2012	FALSE	{}	octahedral	2.19436	{'octahedral': {'oct_angle_devi_max': 2.1943589425428227, 'max_del_sig_angle': 2.9912841251035047, 'dist_del_eq': 0, 'dist_del_all': 0.009340692590003252, 'dist_del_all_relative': 0.004670346295001626, 'dist_del_eq_relative': 0}, 'pentagonal pyramidal': {'oct_angle_devi_max': 46.70623263767514, 'max_del_sig_angle': 89.23625170557557, 'dist_del_eq': 0, 'dist_del_all': 0.009340692590003252, 'dist_d…	0	[]	FALSE
BEPZIF	BEPZIF_comp_1	TRUE	0	@<TRIPOS>MOLECULE 02 53 62 1 0 0 SMALL USER_CHARGES **** Generated from the CSD @<TRIPOS>ATOM 1 Fe1 2.0838 16.2323 2.9612 Fe 1 RES1 2.0000 2 N11 0.4903 17.6795 3.6687 N.ar 1 RES1 0.0000 3 N21 2.7564 18.1072 2.3798 N.ar 1 RES1 0.0000 4 N31 4.5412 17.1059 1.3545 N.pl3 1 RES1 0.0000 5 N41 3.9586 15.8672 1.7234 N.3 1 RES1 0.0000 6 C11 -0.6635 17.4527 4.2740 C.ar 1 RES1 0.0000 7 C21 -1.5496 18.5218 4.…		Fe 2.083800 16.232300 2.961200 N 0.490300 17.679500 3.668700 N 2.756400 18.107200 2.379800 N 4.541200 17.105900 1.354500 N 3.958600 15.867200 1.723400 C -0.663500 17.452700 4.274000 C -1.549600 18.521800 4.623100 C -1.179900 19.786500 4.421000 C 0.039000 20.075900 3.797900 C 0.521500 21.379700 3.532200 C 1.727500 21.577900 2.962200 C 2.539900 20.508800 2.553800 C 3.795500 20.613100 1.938000 C 4.4…	2	TRUE	Fe	6	@<TRIPOS>MOLECULE BEPZIF_comp_1_heavy_atom 33 42 1 SMALL PartialCharges **** Generated from molSimplify @<TRIPOS>ATOM 1 Fe1 2.0838 16.2323 2.9612 Fe 1 RES1 2.0 2 N1 0.4903 17.6795 3.6687 N.ar 1 RES1 0.0 3 N2 2.7564 18.1072 2.3798 N.ar 1 RES1 0.0 4 N3 4.5412 17.1059 1.3545 N.pl3 1 RES1 0.0 5 N4 3.9586 15.8672 1.7234 N.3 1 RES1 0.0 6 C1 -0.6635 17.4527 4.274 C.ar 1 RES1 0.0 7 C2 -1.5496 18.5218 4.6…	53	33	-1.64e+80	3.79e+75	20	248	0	[1, 3, 5]	C24 H20 Fe1 N8 2+	2	TRUE	2	['-3.510186679e+38', '-3.510186679e+38']	['2.4476123381e+36-3.510186679e+38', '2.4476123381e+36-3.510186679e+38']	['@<TRIPOS>MOLECULE\nligand\n27\t31\t1\nSMALL\nPartialCharges\n****\nGenerated from molSimplify\n\n@<TRIPOS>ATOM\n1 X1\t2.0838 16.2323 2.9612 X\t1 RES1 0.0\n2 N1\t0.4903 17.6795 3.6687 N.ar\t1 RES1 0.0\n3 N2\t2.7564 18.1072 2.3798 N.ar\t1 RES1 0.0\n4 N3\t4.5412 17.1059 1.3545 N.pl3\t1 RES1 0.0\n5 N4\t3.9586 15.8672 1.7234 N.3\t1 RES1 0.0\n6 C1\t-0.6635 17.4527 4.274 C.ar\t1 RES1 0.0\n7 C2\t-1.549…	['2.4476123381e+36', '2.4476123381e+36']	N,N,N,N,N,N	3,3	3			5.5	5.41(Nov2019)+2Updates	bis(2-Hydrazino-1,10-phenanthroline)-iron(ii) di-iodide monohydrate	['I1 1-', 'I1 1-', 'H2 O1']	0.636666		FALSE			FALSE	{}	octahedral	17.7683	{'octahedral': {'oct_angle_devi_max': 17.768282415271976, 'max_del_sig_angle': 32.2466420874523, 'dist_del_eq': 0, 'dist_del_all': 0.2011508865607503, 'dist_del_all_relative': 0.10057544328037515, 'dist_del_eq_relative': 0}, 'pentagonal pyramidal': {'oct_angle_devi_max': 45.54904339070115, 'max_del_sig_angle': 70.73096876074695, 'dist_del_eq': 0, 'dist_del_all': 0.2011508865607503, 'dist_del_all_…	0	[]	FALSE
BINZUW	BINZUW_comp_0	TRUE	0	@<TRIPOS>MOLECULE 01 58 66 1 0 0 SMALL USER_CHARGES **** Generated from the CSD @<TRIPOS>ATOM 1 Fe1 -3.7387 28.7546 10.6977 Fe 1 RES1 2.0000 2 N1 -5.5809 28.2284 10.3362 N.ar 1 RES1 0.0000 3 N2 -3.1522 27.9759 8.8942 N.pl3 1 RES1 0.0000 4 H1 -2.4352 27.3707 9.0421 H 1 RES1 0.0000 5 H2 -3.8705 27.4899 8.5230 H 1 RES1 0.0000 6 N3 -1.8317 29.2206 11.2134 N.pl3 1 RES1 0.0000 7 H3 -1.3516 28.4345 11.4…		Fe -3.738700 28.754600 10.697700 N -5.580900 28.228400 10.336200 N -3.152200 27.975900 8.894200 H -2.435200 27.370700 9.042100 H -3.870500 27.489900 8.523000 N -1.831700 29.220600 11.213400 H -1.351600 28.434500 11.439700 H -1.388900 29.622300 10.457800 N -3.758500 30.442500 9.683400 N -4.148100 29.644300 12.403600 N -3.625800 26.925900 11.567200 H -2.848300 26.450800 11.256500 H -3.569300 27.056…	2	TRUE	Fe	6	@<TRIPOS>MOLECULE BINZUW_comp_0_heavy_atom 34 42 1 SMALL PartialCharges **** Generated from molSimplify @<TRIPOS>ATOM 1 Fe1 -3.7387 28.7546 10.6977 Fe 1 RES1 2.0 2 N1 -5.5809 28.2284 10.3362 N.ar 1 RES1 0.0 3 N2 -3.1522 27.9759 8.8942 N.pl3 1 RES1 0.0 4 N3 -1.8317 29.2206 11.2134 N.pl3 1 RES1 0.0 5 N4 -3.7585 30.4425 9.6834 N.ar 1 RES1 0.0 6 N5 -4.1481 29.6443 12.4036 N.ar 1 RES1 0.0 7 N6 -3.6258…	58	34	1.42e+84	-7.07e+76	24	256	0	[1, 3, 5]	C27 H24 Fe1 N6 2+	2	FALSE	2	['1.0249439274e+27', '1.0249439274e+27', '1.0249439274e+27']	['5.3772866977e+241.0249439274e+27', '5.3772866977e+241.0249439274e+27', '5.3772866977e+241.0249439274e+27']	['@<TRIPOS>MOLECULE\nligand\n20\t22\t1\nSMALL\nPartialCharges\n****\nGenerated from molSimplify\n\n@<TRIPOS>ATOM\n1 X1\t-3.7387 28.7546 10.6977 X\t1 RES1 0.0\n2 N1\t-5.5809 28.2284 10.3362 N.ar\t1 RES1 0.0\n3 N2\t-3.6258 26.9259 11.5672 N.pl3\t1 RES1 0.0\n4 H1\t-2.8483 26.4508 11.2565 H\t1 RES1 0.0\n5 H2\t-3.5693 27.056 12.5047 H\t1 RES1 0.0\n6 C1\t-4.8476 26.1948 11.3149 C.ar\t1 RES1 0.0\n7 C2\t…	['5.3772866977e+24', '5.3772866977e+24', '5.3772866977e+24']	N,N,N,N,N,N	2,2,2	2	10.1039/C8DT03584A	black	6.4	5.41(Nov2019)+2Updates	tris(quinolin-8-amine)-iron(ii) bis[tetraphenylborate]	['C24 H20 B1 1-', 'C24 H20 B1 1-']	0.433402	173	FALSE		2018	FALSE	{}	octahedral	5.41426	{'octahedral': {'oct_angle_devi_max': 5.414261656543351, 'max_del_sig_angle': 7.391094761170521, 'dist_del_eq': 0, 'dist_del_all': 0.10042972015893081, 'dist_del_all_relative': 0.050214860079465407, 'dist_del_eq_relative': 0}, 'pentagonal pyramidal': {'oct_angle_devi_max': 47.102068351003254, 'max_del_sig_angle': 85.42701823011163, 'dist_del_eq': 0, 'dist_del_all': 0.10042972015893081, 'dist_del_…	0	[]	FALSE
BINZUW01	BINZUW01_comp_0	TRUE	0	@<TRIPOS>MOLECULE 01 58 66 1 0 0 SMALL USER_CHARGES **** Generated from the CSD @<TRIPOS>ATOM 1 Fe1 -8.5337 -5.2463 -3.3513 Fe 1 RES1 2.0000 2 N1 -9.1243 -6.0368 -1.5470 N.pl3 1 RES1 0.0000 3 H1 -9.7797 -6.6549 -1.6743 H 1 RES1 0.0000 4 H2 -8.4206 -6.4436 -1.1371 H 1 RES1 0.0000 5 N2 -8.1330 -4.3427 -5.0529 N.ar 1 RES1 0.0000 6 N3 -10.4422 -4.7849 -3.8565 N.pl3 1 RES1 0.0000 7 H3 -10.8732 -5.5298…		Fe -8.533700 -5.246300 -3.351300 N -9.124300 -6.036800 -1.547000 H -9.779700 -6.654900 -1.674300 H -8.420600 -6.443600 -1.137100 N -8.133000 -4.342700 -5.052900 N -10.442200 -4.784900 -3.856500 H -10.873200 -5.529800 -4.153100 H -10.888100 -4.470300 -3.126900 N -6.695200 -5.767200 -3.001900 N -8.518600 -3.565800 -2.319700 N -8.645000 -7.056600 -4.243600 H -9.357600 -7.518200 -3.916600 H -8.760400…	2	TRUE	Fe	6	@<TRIPOS>MOLECULE BINZUW01_comp_0_heavy_atom 34 42 1 SMALL PartialCharges **** Generated from molSimplify @<TRIPOS>ATOM 1 Fe1 -8.5337 -5.2463 -3.3513 Fe 1 RES1 2.0 2 N1 -9.1243 -6.0368 -1.547 N.pl3 1 RES1 0.0 3 N2 -8.133 -4.3427 -5.0529 N.ar 1 RES1 0.0 4 N3 -10.4422 -4.7849 -3.8565 N.pl3 1 RES1 0.0 5 N4 -6.6952 -5.7672 -3.0019 N.ar 1 RES1 0.0 6 N5 -8.5186 -3.5658 -2.3197 N.ar 1 RES1 0.0 7 N6 -8.6…	58	34	1.42e+84	-7.07e+76	24	256	0	[1, 3, 5]	C27 H24 Fe1 N6 2+	2	FALSE	2	['1.0249439274e+27', '1.0249439274e+27', '1.0249439274e+27']	['5.3772866977e+241.0249439274e+27', '5.3772866977e+241.0249439274e+27', '5.3772866977e+241.0249439274e+27']	['@<TRIPOS>MOLECULE\nligand\n20\t22\t1\nSMALL\nPartialCharges\n****\nGenerated from molSimplify\n\n@<TRIPOS>ATOM\n1 X1\t-8.5337 -5.2463 -3.3513 X\t1 RES1 0.0\n2 N1\t-9.1243 -6.0368 -1.547 N.pl3\t1 RES1 0.0\n3 H1\t-9.7797 -6.6549 -1.6743 H\t1 RES1 0.0\n4 H2\t-8.4206 -6.4436 -1.1371 H\t1 RES1 0.0\n5 N2\t-8.5186 -3.5658 -2.3197 N.ar\t1 RES1 0.0\n6 C1\t-9.6153 -4.9533 -0.7304 C.ar\t1 RES1 0.0\n7 C2\t…	['5.3772866977e+24', '5.3772866977e+24', '5.3772866977e+24']	N,N,N,N,N,N	2,2,2	2	10.1039/C8DT03584A	black	9.56	5.41(Nov2019)+2Updates	tris(quinolin-8-amine)-iron(ii) bis[tetraphenylborate]	['C24 H20 B1 1-', 'C24 H20 B1 1-']	0.433402	120.2	FALSE		2018	FALSE	{}	octahedral	5.46614	{'octahedral': {'oct_angle_devi_max': 5.4661399755361035, 'max_del_sig_angle': 7.423664152390842, 'dist_del_eq': 0, 'dist_del_all': 0.11395145781623017, 'dist_del_all_relative': 0.056975728908115086, 'dist_del_eq_relative': 0}, 'pentagonal pyramidal': {'oct_angle_devi_max': 47.202638379945355, 'max_del_sig_angle': 85.38764090128728, 'dist_del_eq': 0, 'dist_del_all': 0.11395145781623017, 'dist_del…	0	[]	FALSE
BOMFER	BOMFER_comp_0	TRUE	0	@<TRIPOS>MOLECULE 01 31 32 1 0 0 SMALL USER_CHARGES **** Generated from the CSD @<TRIPOS>ATOM 1 Fe1 6.0035 5.5812 5.9464 Fe 1 RES1 2.0000 2 O1 4.9641 4.1501 7.1399 O.2 1 RES1 0.0000 3 O2 5.1002 7.1774 6.9527 O.3 1 RES1 0.0000 4 H1 4.5114 7.0126 7.5291 H 1 RES1 0.0000 5 H2 5.6664 7.6256 7.3818 H 1 RES1 0.0000 6 O3 3.2039 2.7585 7.2148 O.3 1 RES1 0.0000 7 N1 3.4421 4.0951 5.4523 N.am 1 RES1 0.0000 …		Fe 6.003500 5.581200 5.946400 O 4.964100 4.150100 7.139900 O 5.100200 7.177400 6.952700 H 4.511400 7.012600 7.529100 H 5.666400 7.625600 7.381800 O 3.203900 2.758500 7.214800 N 3.442100 4.095100 5.452300 H 2.673000 3.798900 5.143500 N 4.232300 5.028000 4.737600 H 3.740300 5.771100 4.554600 H 4.500500 4.662700 3.948300 C 3.940800 3.691500 6.630400 C 3.728000 2.258400 8.476400 H 4.660900 1.983700 8…	2	TRUE	Fe	6	@<TRIPOS>MOLECULE BOMFER_comp_0_heavy_atom 15 16 1 SMALL PartialCharges **** Generated from molSimplify @<TRIPOS>ATOM 1 Fe1 6.0035 5.5812 5.9464 Fe 1 RES1 2.0 2 O1 4.9641 4.1501 7.1399 O.2 1 RES1 0.0 3 O2 5.1002 7.1774 6.9527 O.3 1 RES1 0.0 4 O3 3.2039 2.7585 7.2148 O.3 1 RES1 0.0 5 N1 3.4421 4.0951 5.4523 N.am 1 RES1 0.0 6 N2 4.2323 5.028 4.7376 N.3 1 RES1 0.0 7 C1 3.9408 3.6915 6.6304 C.2 1 RES…	31	15	3.81e+37	-3.28e+36	16	144	0	[1, 3, 5]	C4 H16 Fe1 N4 O6 2+		FALSE	2	['213869629577', '-767.9792813', '213869629577', '-767.9792813']	['-12329745210213869629577', '-767.9792813-767.9792813', '-12329745210213869629577', '-767.9792813-767.9792813']	['@<TRIPOS>MOLECULE\nligand\n13\t13\t1\nSMALL\nPartialCharges\n****\nGenerated from molSimplify\n\n@<TRIPOS>ATOM\n1 X1\t6.0035 5.5812 5.9464 X\t1 RES1 0.0\n2 O1\t4.9641 4.1501 7.1399 O.2\t1 RES1 0.0\n3 O2\t3.2039 2.7585 7.2148 O.3\t1 RES1 0.0\n4 N1\t3.4421 4.0951 5.4523 N.am\t1 RES1 0.0\n5 H1\t2.673 3.7989 5.1435 H\t1 RES1 0.0\n6 N2\t4.2323 5.028 4.7376 N.3\t1 RES1 0.0\n7 H2\t3.7403 5.7711 4.5546…	['-12329745210', '-767.9792813', '-12329745210', '-767.9792813']	O,O,N,O,O,N	2,2,1,1	2	10.1039/C9NJ03591E	yellow	4.27	5.41(Nov2019)+2Updates	diaqua-bis(methyl hydrazinecarboxylate)-iron(ii) bis(2,4,6-trinitrophenolate)	['C6 H2 N3 O7 1-']	0.54393	153.2	FALSE		2019	FALSE	{}	octahedral	14.0696	{'octahedral': {'oct_angle_devi_max': 14.06964781554556, 'max_del_sig_angle': 28.93157029717858, 'dist_del_eq': 0, 'dist_del_all': 0.12258736838139761, 'dist_del_all_relative': 0.05072805053581897, 'dist_del_eq_relative': 0}, 'pentagonal pyramidal': {'oct_angle_devi_max': 48.16385207408115, 'max_del_sig_angle': 82.36979619513434, 'dist_del_eq': 0, 'dist_del_all': 0.12258736838139761, 'dist_del_al…	0	[]	FALSE
BOVMEF	BOVMEF_comp_0	TRUE	0	@<TRIPOS>MOLECULE 01 53 58 1 0 0 SMALL USER_CHARGES **** Generated from the CSD @<TRIPOS>ATOM 1 Fe1 -0.8734 1.4330 3.3293 Fe 1 RES1 0.0000 2 O1 -2.9617 1.5233 3.0510 O.co2 1 RES1 0.0000 3 O2 -4.8370 2.2584 3.9849 O.co2 1 RES1 0.0000 4 O3 -5.6794 2.8747 6.2524 O.3 1 RES1 0.0000 5 H1 -5.3803 2.7742 5.3189 H 1 RES1 0.0000 6 O4 -4.9439 2.8636 8.3237 O.2 1 RES1 0.0000 7 O5 -0.8734 -0.6481 3.3293 O.3 1…		Fe -0.873400 1.433000 3.329300 O -2.961700 1.523300 3.051000 O -4.837000 2.258400 3.984900 O -5.679400 2.874700 6.252400 H -5.380300 2.774200 5.318900 O -4.943900 2.863600 8.323700 O -0.873400 -0.648100 3.329300 N -1.618000 1.602700 5.425600 N -2.366700 2.100200 7.513000 N 2.448700 1.139500 8.510400 H 3.233700 1.032400 8.892000 C 2.280400 0.742700 7.237400 H 3.000200 0.342900 6.763900 C 1.452100 …	0	TRUE	Fe	6	@<TRIPOS>MOLECULE BOVMEF_comp_0_heavy_atom 37 42 1 SMALL PartialCharges **** Generated from molSimplify @<TRIPOS>ATOM 1 Fe1 -0.8734 1.433 3.3293 Fe 1 RES1 0.0 2 O1 -2.9617 1.5233 3.051 O.co2 1 RES1 0.0 3 O2 -4.837 2.2584 3.9849 O.co2 1 RES1 0.0 4 O3 -5.6794 2.8747 6.2524 O.3 1 RES1 0.0 5 O4 -4.9439 2.8636 8.3237 O.2 1 RES1 0.0 6 O5 -0.8734 -0.6481 3.3293 O.3 1 RES1 0.0 7 N1 -1.618 1.6027 5.4256 N…	53	37	-2.46e+91	-9.69e+83	16	284	0	[1, 3, 5]	C20 H16 Fe1 N6 O10	0	FALSE	2	['-4.212668167e+41', '-767.9792813', '-767.9792813', '-4.212668167e+41']	['-6.533195472e+37-4.212668167e+41', '-767.9792813-767.9792813', '-767.9792813-767.9792813', '-6.533195472e+37-4.212668167e+41']	['@<TRIPOS>MOLECULE\nligand\n24\t26\t1\nSMALL\nPartialCharges\n****\nGenerated from molSimplify\n\n@<TRIPOS>ATOM\n1 X1\t-0.8734 1.433 3.3293 X\t1 RES1 0.0\n2 O1\t-2.9617 1.5233 3.051 O.co2\t1 RES1 0.0\n3 O2\t-4.837 2.2584 3.9849 O.co2\t1 RES1 0.0\n4 O3\t-5.6794 2.8747 6.2524 O.3\t1 RES1 0.0\n5 H1\t-5.3803 2.7742 5.3189 H\t1 RES1 0.0\n6 O4\t-4.9439 2.8636 8.3237 O.2\t1 RES1 0.0\n7 N1\t-1.618 1.602…	['-6.533195472e+37', '-767.9792813', '-767.9792813', '-6.533195472e+37']	O,O,N,O,O,N	2,2,1,1	2	10.1107/S160053680902337X	red	2.9	5.41(Nov2019)+2Updates	trans-Diaqua-bis[5-carboxy-4-carboxylato-2-(4-pyridinio)-1H-imidazol-1-ido-≈í‚à´2N3,O4]-iron(ii)	[]	1	173	FALSE		2009	FALSE	{}	octahedral	8.25677	{'octahedral': {'oct_angle_devi_max': 8.25676807760451, 'max_del_sig_angle': 12.108558056878636, 'dist_del_eq': 0, 'dist_del_all': 0.14997618426623882, 'dist_del_all_relative': 0.06447748607251325, 'dist_del_eq_relative': 0}, 'pentagonal pyramidal': {'oct_angle_devi_max': 45.74213237762058, 'max_del_sig_angle': 90.0, 'dist_del_eq': 0, 'dist_del_all': 0.14997618426623882, 'dist_del_all_relative': …	0	[]	FALSE
BUKRAB	BUKRAB_comp_0	TRUE	0	@<TRIPOS>MOLECULE 01 53 56 1 0 0 SMALL USER_CHARGES **** Generated from the CSD @<TRIPOS>ATOM 1 Fe1 5.8015 4.8326 8.4862 Fe 1 RES1 2.0000 2 O1 5.8784 5.0336 11.3743 O.3 1 RES1 0.0000 3 O2 8.3120 3.2823 8.4385 O.3 1 RES1 0.0000 4 N1 5.4146 5.6937 10.1954 N.2 1 RES1 0.0000 5 N2 7.4432 4.0487 9.2771 N.2 1 RES1 0.0000 6 N3 4.7983 3.3045 9.0934 N.1 1 RES1 0.0000 7 C1 7.3100 5.0732 11.4390 C.3 1 RES1 0…		Fe 5.801500 4.832600 8.486200 O 5.878400 5.033600 11.374300 O 8.312000 3.282300 8.438500 N 5.414600 5.693700 10.195400 N 7.443200 4.048700 9.277100 N 4.798300 3.304500 9.093400 C 7.310000 5.073200 11.439000 H 7.594300 4.746500 12.328700 H 7.601500 6.016500 11.361300 C 8.017400 4.266200 10.386400 C 9.383500 3.782000 10.753700 H 9.687800 4.245900 11.561500 H 10.003600 3.966600 10.018800 H 9.353700 …	2	TRUE	Fe	6	@<TRIPOS>MOLECULE BUKRAB_comp_0_heavy_atom 27 30 1 SMALL PartialCharges **** Generated from molSimplify @<TRIPOS>ATOM 1 Fe1 5.8015 4.8326 8.4862 Fe 1 RES1 2.0 2 O1 5.8784 5.0336 11.3743 O.3 1 RES1 0.0 3 O2 8.312 3.2823 8.4385 O.3 1 RES1 0.0 4 N1 5.4146 5.6937 10.1954 N.2 1 RES1 0.0 5 N2 7.4432 4.0487 9.2771 N.2 1 RES1 0.0 6 N3 4.7983 3.3045 9.0934 N.1 1 RES1 0.0 7 C1 7.31 5.0732 11.439 C.3 1 RES1…	53	27	1.66e+69	2.44e+66	26	224	0	[1, 3, 5]	C16 H26 Fe1 N6 O4 2+	2	FALSE	2	['8.0261699609e+49', '115456817.33', '115456817.33']	['5.6814504048e+488.0261699609e+49', '17123722.057115456817.33', '17123722.057115456817.33']	['@<TRIPOS>MOLECULE\nligand\n41\t44\t1\nSMALL\nPartialCharges\n****\nGenerated from molSimplify\n\n@<TRIPOS>ATOM\n1 X1\t5.8015 4.8326 8.4862 X\t1 RES1 0.0\n2 O1\t5.8784 5.0336 11.3743 O.3\t1 RES1 0.0\n3 O2\t8.312 3.2823 8.4385 O.3\t1 RES1 0.0\n4 N1\t5.4146 5.6937 10.1954 N.2\t1 RES1 0.0\n5 N2\t7.4432 4.0487 9.2771 N.2\t1 RES1 0.0\n6 C1\t7.31 5.0732 11.439 C.3\t1 RES1 0.0\n7 H1\t7.5943 4.7465 12.3…	['5.6814504048e+48', '17123722.057', '17123722.057']	N,N,N,N,N,N	4,1,1	4	10.1021/ic900993j	purple	4.73	5.41(Nov2019)+2Updates	bis(Acetonitrile)-(3,7,11,15-tetramethyl-1,5,9,13-tetraoxa-2,6,10,14-tetraazacyclohexadeca-2,6,10,14-tetraene-N,N',N'',N''')-iron(ii) diperchlorate	['C16 H26 Fe1 N6 O4 2+', 'Cl1 O4 1-', 'Cl1 O4 1-']	0.404688	93	FALSE		2009	FALSE	{}	octahedral	0.91923	{'octahedral': {'oct_angle_devi_max': 0.9192303746101202, 'max_del_sig_angle': 1.6817381179492514, 'dist_del_eq': 0, 'dist_del_all': 0.05759645727722895, 'dist_del_all_relative': 0.028798228638614476, 'dist_del_eq_relative': 0}, 'pentagonal pyramidal': {'oct_angle_devi_max': 46.80122812443092, 'max_del_sig_angle': 89.9983794305638, 'dist_del_eq': 0, 'dist_del_all': 0.05759645727722895, 'dist_del_…	0	[]	FALSE
CAQFEH	CAQFEH_comp_0	TRUE	0	@<TRIPOS>MOLECULE 01 55 64 1 0 0 SMALL USER_CHARGES **** Generated from the CSD @<TRIPOS>ATOM 1 Fe1 3.5035 8.1647 22.0214 Fe 1 RES1 2.0000 2 N1 2.0869 8.2449 20.6578 N.2 1 RES1 0.0000 3 N2 1.6594 9.5400 20.4525 N.pl3 1 RES1 0.0000 4 N3 3.1250 10.0304 22.0599 N.ar 1 RES1 0.0000 5 N4 4.6860 10.0906 23.7093 N.pl3 1 RES1 0.0000 6 N5 4.7352 8.7287 23.4316 N.2 1 RES1 0.0000 7 N6 2.2822 7.4971 23.3990 N…		Fe 3.503500 8.164700 22.021400 N 2.086900 8.244900 20.657800 N 1.659400 9.540000 20.452500 N 3.125000 10.030400 22.059900 N 4.686000 10.090600 23.709300 N 4.735200 8.728700 23.431600 N 2.282200 7.497100 23.399000 N 2.385300 6.125400 23.569300 N 3.890900 6.325800 21.910600 N 5.288800 6.907400 20.261200 N 4.873600 8.191100 20.615800 C 1.407200 7.519900 19.813300 H 1.505600 6.578300 19.727000 C 0.51…	2	TRUE	Fe	6	@<TRIPOS>MOLECULE CAQFEH_comp_0_heavy_atom 37 46 1 SMALL PartialCharges **** Generated from molSimplify @<TRIPOS>ATOM 1 Fe1 3.5035 8.1647 22.0214 Fe 1 RES1 2.0 2 N1 2.0869 8.2449 20.6578 N.2 1 RES1 0.0 3 N2 1.6594 9.54 20.4525 N.pl3 1 RES1 0.0 4 N3 3.125 10.0304 22.0599 N.ar 1 RES1 0.0 5 N4 4.686 10.0906 23.7093 N.pl3 1 RES1 0.0 6 N5 4.7352 8.7287 23.4316 N.2 1 RES1 0.0 7 N6 2.2822 7.4971 23.399 …	55	37	-1.18e+90	-6.23e+80	18	272	0	[1, 3, 5]	C26 H18 Fe1 N10 2+	2	TRUE	2	['1.1379972501e+43', '1.1379972501e+43']	['1.1373766231e+391.1379972501e+43', '1.1373766231e+391.1379972501e+43']	['@<TRIPOS>MOLECULE\nligand\n28\t32\t1\nSMALL\nPartialCharges\n****\nGenerated from molSimplify\n\n@<TRIPOS>ATOM\n1 X1\t3.5035 8.1647 22.0214 X\t1 RES1 0.0\n2 N1\t2.0869 8.2449 20.6578 N.2\t1 RES1 0.0\n3 N2\t1.6594 9.54 20.4525 N.pl3\t1 RES1 0.0\n4 N3\t3.125 10.0304 22.0599 N.ar\t1 RES1 0.0\n5 N4\t4.686 10.0906 23.7093 N.pl3\t1 RES1 0.0\n6 N5\t4.7352 8.7287 23.4316 N.2\t1 RES1 0.0\n7 C1\t1.4072 7…	['1.1373766231e+39', '1.1373766231e+39']	N,N,N,N,N,N	3,3	3	10.1039/c2dt11906d	red	4.98	5.41(Nov2019)+2Updates	bis(4-ethynyl-2,6-bis(1H-pyrazol-1-yl)pyridine)-iron(ii) bis(tetrafluoroborate)	['C26 H18 Fe1 N10 2+', 'B1 F4 1-', 'B1 F4 1-', 'B1 F4 1-', 'B1 F4 1-']	0.375983	180	FALSE		2012	FALSE	{}	octahedral	9.18871	{'octahedral': {'oct_angle_devi_max': 9.188705026207582, 'max_del_sig_angle': 19.716326635730184, 'dist_del_eq': 0, 'dist_del_all': 0.08536319607137277, 'dist_del_all_relative': 0.042681598035686386, 'dist_del_eq_relative': 0}, 'pentagonal pyramidal': {'oct_angle_devi_max': 46.41758790348453, 'max_del_sig_angle': 87.74339868287288, 'dist_del_eq': 0, 'dist_del_all': 0.08536319607137277, 'dist_del_…	0	[]	FALSE
CAQFEH01	CAQFEH01_comp_0	TRUE	0	@<TRIPOS>MOLECULE 01 55 64 1 0 0 SMALL USER_CHARGES **** Generated from the CSD @<TRIPOS>ATOM 1 Fe1 3.5227 8.1728 22.2178 Fe 1 RES1 2.0000 2 N1 2.0652 8.3049 20.8562 N.2 1 RES1 0.0000 3 N2 1.6575 9.6105 20.6607 N.pl3 1 RES1 0.0000 4 N3 3.1519 10.0783 22.2529 N.ar 1 RES1 0.0000 5 N4 4.7200 10.1011 23.9087 N.pl3 1 RES1 0.0000 6 N5 4.7529 8.7433 23.6331 N.2 1 RES1 0.0000 7 N6 2.2926 7.4426 23.5860 N…		Fe 3.522700 8.172800 22.217800 N 2.065200 8.304900 20.856200 N 1.657500 9.610500 20.660700 N 3.151900 10.078300 22.252900 N 4.720000 10.101100 23.908700 N 4.752900 8.743300 23.633100 N 2.292600 7.442600 23.586000 N 2.402300 6.079900 23.765000 N 3.921800 6.270600 22.083300 N 5.317400 6.906300 20.444000 N 4.881500 8.187500 20.776100 C 1.351700 7.573000 20.015300 H 1.409700 6.647100 19.944700 C 0.49…	2	TRUE	Fe	6	@<TRIPOS>MOLECULE CAQFEH01_comp_0_heavy_atom 37 46 1 SMALL PartialCharges **** Generated from molSimplify @<TRIPOS>ATOM 1 Fe1 3.5227 8.1728 22.2178 Fe 1 RES1 2.0 2 N1 2.0652 8.3049 20.8562 N.2 1 RES1 0.0 3 N2 1.6575 9.6105 20.6607 N.pl3 1 RES1 0.0 4 N3 3.1519 10.0783 22.2529 N.ar 1 RES1 0.0 5 N4 4.72 10.1011 23.9087 N.pl3 1 RES1 0.0 6 N5 4.7529 8.7433 23.6331 N.2 1 RES1 0.0 7 N6 2.2926 7.4426 23.…	55	37	-1.18e+90	-6.23e+80	18	272	0	[1, 3, 5]	C26 H18 Fe1 N10 2+	2	TRUE	2	['1.1379972501e+43', '1.1379972501e+43']	['1.1373766231e+391.1379972501e+43', '1.1373766231e+391.1379972501e+43']	['@<TRIPOS>MOLECULE\nligand\n28\t32\t1\nSMALL\nPartialCharges\n****\nGenerated from molSimplify\n\n@<TRIPOS>ATOM\n1 X1\t3.5227 8.1728 22.2178 X\t1 RES1 0.0\n2 N1\t2.0652 8.3049 20.8562 N.2\t1 RES1 0.0\n3 N2\t1.6575 9.6105 20.6607 N.pl3\t1 RES1 0.0\n4 N3\t3.1519 10.0783 22.2529 N.ar\t1 RES1 0.0\n5 N4\t4.72 10.1011 23.9087 N.pl3\t1 RES1 0.0\n6 N5\t4.7529 8.7433 23.6331 N.2\t1 RES1 0.0\n7 C1\t1.3517…	['1.1373766231e+39', '1.1373766231e+39']	N,N,N,N,N,N	3,3	3	10.1039/c2dt11906d	red	5.93	5.41(Nov2019)+2Updates	bis(4-ethynyl-2,6-bis(1H-pyrazol-1-yl)pyridine)-iron(ii) bis(tetrafluoroborate)	['C26 H18 Fe1 N10 2+', 'B1 F4 1-', 'B1 F4 1-', 'B1 F4 1-', 'B1 F4 1-']	0.375983	350	FALSE		2012	FALSE	{}	octahedral	9.822	{'octahedral': {'oct_angle_devi_max': 9.822004873870572, 'max_del_sig_angle': 21.528499839359228, 'dist_del_eq': 0, 'dist_del_all': 0.05736760335559277, 'dist_del_all_relative': 0.028683801677796383, 'dist_del_eq_relative': 0}, 'pentagonal pyramidal': {'oct_angle_devi_max': 46.23572798717925, 'max_del_sig_angle': 86.95987413059927, 'dist_del_eq': 0, 'dist_del_all': 0.05736760335559277, 'dist_del_…	0	[]	FALSE
CAQFEH02	CAQFEH02_comp_0	TRUE	0	@<TRIPOS>MOLECULE 01 55 64 1 0 0 SMALL USER_CHARGES **** Generated from the CSD @<TRIPOS>ATOM 1 Fe1 0.0000 2.3878 3.6644 Fe 1 RES1 2.0000 2 N1 1.3631 3.7785 3.3316 N.2 1 RES1 0.0000 3 N2 1.6951 3.8539 1.9934 N.pl3 1 RES1 0.0000 4 N3 0.0000 2.3878 1.7832 N.ar 1 RES1 0.0000 5 C1 2.1528 4.6596 3.9229 C.2 1 RES1 0.0000 6 H1 2.0631 4.7948 4.8751 H 1 RES1 0.0000 7 C2 2.9970 5.2873 3.0004 C.2 1 RES1 0.0…		Fe 0.000000 2.387800 3.664400 N 1.363100 3.778500 3.331600 N 1.695100 3.853900 1.993400 N 0.000000 2.387800 1.783200 C 2.152800 4.659600 3.922900 H 2.063100 4.794800 4.875100 C 2.997000 5.287300 3.000400 H 3.658100 5.940900 3.151400 C 2.690700 4.763900 1.785000 H 3.037300 4.918900 0.914600 C 0.893800 3.125200 1.112200 C 0.955000 3.140400 -0.260600 H 1.642800 3.619900 -0.691800 C 0.000000 2.387800…	2	TRUE	Fe	6	@<TRIPOS>MOLECULE CAQFEH02_comp_0_heavy_atom 37 46 1 SMALL PartialCharges **** Generated from molSimplify @<TRIPOS>ATOM 1 Fe1 0.0 2.3878 3.6644 Fe 1 RES1 2.0 2 N1 1.3631 3.7785 3.3316 N.2 1 RES1 0.0 3 N2 1.6951 3.8539 1.9934 N.pl3 1 RES1 0.0 4 N3 0.0 2.3878 1.7832 N.ar 1 RES1 0.0 5 C1 2.1528 4.6596 3.9229 C.2 1 RES1 0.0 6 C2 2.997 5.2873 3.0004 C.2 1 RES1 0.0 7 C3 2.6907 4.7639 1.785 C.2 1 RES1 0…	55	37	-1.18e+90	-6.23e+80	18	272	0	[1, 3, 5]	C26 H18 Fe1 N10 2+	2	FALSE	2	['1.1379972501e+43', '1.1379972501e+43']	['1.1373766231e+391.1379972501e+43', '1.1373766231e+391.1379972501e+43']	['@<TRIPOS>MOLECULE\nligand\n28\t32\t1\nSMALL\nPartialCharges\n****\nGenerated from molSimplify\n\n@<TRIPOS>ATOM\n1 X1\t0.0 2.3878 3.6644 X\t1 RES1 0.0\n2 N1\t1.3631 3.7785 3.3316 N.2\t1 RES1 0.0\n3 N2\t1.6951 3.8539 1.9934 N.pl3\t1 RES1 0.0\n4 N3\t0.0 2.3878 1.7832 N.ar\t1 RES1 0.0\n5 C1\t2.1528 4.6596 3.9229 C.2\t1 RES1 0.0\n6 H1\t2.0631 4.7948 4.8751 H\t1 RES1 0.0\n7 C2\t2.997 5.2873 3.0004 C.…	['1.1373766231e+39', '1.1373766231e+39']	N,N,N,N,N,N	3,3	3	10.1039/c2dt11906d	red	2.89	5.41(Nov2019)+2Updates	bis(4-ethynyl-2,6-bis(1H-pyrazol-1-yl)pyridine)-iron(ii) bis(tetrafluoroborate)	['B1 F4 1-']	0.858425	180	FALSE		2012	FALSE	{}	octahedral	8.40949	{'octahedral': {'oct_angle_devi_max': 8.409491495599704, 'max_del_sig_angle': 19.396749960788668, 'dist_del_eq': 0, 'dist_del_all': 0.0944616770933786, 'dist_del_all_relative': 0.0472308385466893, 'dist_del_eq_relative': 0}, 'pentagonal pyramidal': {'oct_angle_devi_max': 46.80114492459051, 'max_del_sig_angle': 90.0, 'dist_del_eq': 0, 'dist_del_all': 0.0944616770933786, 'dist_del_all_relative': 0.…	0	[]	FALSE
CARQUH	CARQUH_comp_0	TRUE	0	@<TRIPOS>MOLECULE 01 39 40 1 0 0 SMALL USER_CHARGES **** Generated from the CSD @<TRIPOS>ATOM 1 Fe1 0.0000 0.0000 0.0000 Fe 1 RES1 2.0000 2 O1 3.0055 1.1799 6.4237 O.co2 1 RES1 0.0000 3 O2 1.0881 0.2052 7.0180 O.co2 1 RES1 -1.0000 4 O3 1.7213 -1.1859 -0.3822 O.3 1 RES1 0.0000 5 O4 0.8826 1.7947 -0.7488 O.3 1 RES1 0.0000 6 N1 0.6361 0.4435 2.0609 N.ar 1 RES1 0.0000 7 C1 -0.2267 0.2411 3.0622 C.ar …		Fe 0.000000 0.000000 0.000000 O 3.005500 1.179900 6.423700 O 1.088100 0.205200 7.018000 O 1.721300 -1.185900 -0.382200 O 0.882600 1.794700 -0.748800 N 0.636100 0.443500 2.060900 C -0.226700 0.241100 3.062200 C 0.123900 0.325400 4.392900 C 1.435300 0.651600 4.730600 C 2.319200 0.917100 3.701000 C 1.890300 0.797700 2.390000 C 1.876100 0.688000 6.173300 H -1.107900 0.020900 2.828400 H -0.509200 0.16…	0	TRUE	Fe	6	@<TRIPOS>MOLECULE CARQUH_comp_0_heavy_atom 23 24 1 SMALL PartialCharges **** Generated from molSimplify @<TRIPOS>ATOM 1 Fe1 0.0 0.0 0.0 Fe 1 RES1 2.0 2 O1 3.0055 1.1799 6.4237 O.co2 1 RES1 0.0 3 O2 1.0881 0.2052 7.018 O.co2 1 RES1 -1.0 4 O3 1.7213 -1.1859 -0.3822 O.3 1 RES1 0.0 5 O4 0.8826 1.7947 -0.7488 O.3 1 RES1 0.0 6 N1 0.6361 0.4435 2.0609 N.ar 1 RES1 0.0 7 C1 -0.2267 0.2411 3.0622 C.ar 1 RE…	39	23	4.15e+56	2.24e+52	16	192	0	[1, 3, 5]	C12 H16 Fe1 N2 O8	0	FALSE	2	['-767.9792813', '-767.9792813', '8.8041601767e+20', '-767.9792813', '-767.9792813', '8.8041601767e+20']	['-767.9792813-767.9792813', '-767.9792813-767.9792813', '5.4268275953e+188.8041601767e+20', '-767.9792813-767.9792813', '-767.9792813-767.9792813', '5.4268275953e+188.8041601767e+20']	['@<TRIPOS>MOLECULE\nligand\n4\t3\t1\nSMALL\nPartialCharges\n****\nGenerated from molSimplify\n\n@<TRIPOS>ATOM\n1 X1\t0.0 0.0 0.0 X\t1 RES1 0.0\n2 O1\t1.7213 -1.1859 -0.3822 O.3\t1 RES1 0.0\n3 H1\t2.1001 -1.5365 0.2627 H\t1 RES1 0.0\n4 H2\t1.7126 -1.7241 -0.9195 H\t1 RES1 0.0\n@<TRIPOS>BOND\n1 1 2 1\n1 2 3 1\n1 2 4 1\n@<TRIPOS>SUBSTRUCTURE\n1 RES1 4\n\n', '@<TRIPOS>MOLECULE\nligand\n4\t3\t1\nSMAL…	['-767.9792813', '-767.9792813', '5.4268275953e+18', '-767.9792813', '-767.9792813', '5.4268275953e+18']	O,O,N,O,O,N	1,1,1,1,1,1	1	10.1107/S0108270199098741	orange-yellow	3.1	5.41(Nov2019)+2Updates	Tetra-aqua-bis(pyridine-4-carboxylate-N)-iron(ii)	[]	1		FALSE		1999	FALSE	{}	octahedral	2.7039	{'octahedral': {'oct_angle_devi_max': 2.7039049145760714, 'max_del_sig_angle': 4.080692606966508, 'dist_del_eq': 0, 'dist_del_all': 0.07703346323432436, 'dist_del_all_relative': 0.027784783507259325, 'dist_del_eq_relative': 0}, 'pentagonal pyramidal': {'oct_angle_devi_max': 46.8, 'max_del_sig_angle': 90.0, 'dist_del_eq': 0, 'dist_del_all': 0.07703346323432436, 'dist_del_all_relative': 0.027784783…	0	[]	FALSE
CARQUH01	CARQUH01_comp_0	TRUE	0	@<TRIPOS>MOLECULE 01 39 40 1 0 0 SMALL USER_CHARGES **** Generated from the CSD @<TRIPOS>ATOM 1 Fe1 0.6247 2.1825 4.3881 Fe 1 RES1 2.0000 2 O1 -1.0942 3.3669 4.7717 O.3 1 RES1 0.0000 3 O2 -0.2618 0.3884 5.1382 O.3 1 RES1 0.0000 4 N1 -0.0111 1.7391 2.3231 N.ar 1 RES1 0.0000 5 C1 0.8542 1.9408 1.3152 C.ar 1 RES1 0.0000 6 C2 0.5034 1.8559 -0.0146 C.ar 1 RES1 0.0000 7 C3 -0.8037 1.5284 -0.3514 C.ar 1…		Fe 0.624700 2.182500 4.388100 O -1.094200 3.366900 4.771700 O -0.261800 0.388400 5.138200 N -0.011100 1.739100 2.323100 C 0.854200 1.940800 1.315200 C 0.503400 1.855900 -0.014600 C -0.803700 1.528400 -0.351400 C -1.690900 1.264900 0.680200 C -1.264100 1.384200 1.990500 C -1.246300 1.492300 -1.800000 O -0.457000 1.972000 -2.645800 O -2.375400 1.000000 -2.049700 H -1.461400 3.699000 4.133600 H -1.8…	0	TRUE	Fe	6	@<TRIPOS>MOLECULE CARQUH01_comp_0_heavy_atom 23 24 1 SMALL PartialCharges **** Generated from molSimplify @<TRIPOS>ATOM 1 Fe1 0.6247 2.1825 4.3881 Fe 1 RES1 2.0 2 O1 -1.0942 3.3669 4.7717 O.3 1 RES1 0.0 3 O2 -0.2618 0.3884 5.1382 O.3 1 RES1 0.0 4 N1 -0.0111 1.7391 2.3231 N.ar 1 RES1 0.0 5 C1 0.8542 1.9408 1.3152 C.ar 1 RES1 0.0 6 C2 0.5034 1.8559 -0.0146 C.ar 1 RES1 0.0 7 C3 -0.8037 1.5284 -0.351…	39	23	4.15e+56	2.24e+52	16	192	0	[1, 3, 5]	C12 H16 Fe1 N2 O8	0	FALSE	2	['-767.9792813', '-767.9792813', '8.8041601767e+20', '-767.9792813', '-767.9792813', '8.8041601767e+20']	['-767.9792813-767.9792813', '-767.9792813-767.9792813', '5.4268275953e+188.8041601767e+20', '-767.9792813-767.9792813', '-767.9792813-767.9792813', '5.4268275953e+188.8041601767e+20']	['@<TRIPOS>MOLECULE\nligand\n4\t3\t1\nSMALL\nPartialCharges\n****\nGenerated from molSimplify\n\n@<TRIPOS>ATOM\n1 X1\t0.6247 2.1825 4.3881 X\t1 RES1 0.0\n2 O1\t-1.0942 3.3669 4.7717 O.3\t1 RES1 0.0\n3 H1\t-1.4614 3.699 4.1336 H\t1 RES1 0.0\n4 H2\t-1.0592 3.9169 5.3272 H\t1 RES1 0.0\n@<TRIPOS>BOND\n1 1 2 1\n1 2 3 1\n1 2 4 1\n@<TRIPOS>SUBSTRUCTURE\n1 RES1 4\n\n', '@<TRIPOS>MOLECULE\nligand\n4\t3\t1…	['-767.9792813', '-767.9792813', '5.4268275953e+18', '-767.9792813', '-767.9792813', '5.4268275953e+18']	O,O,N,O,O,N	1,1,1,1,1,1	1		yellow	2.2	5.41(Nov2019)+2Updates	tetraaqua-bis(pyridine-4-carboxylato)-iron(ii)	[]	1	293	FALSE			FALSE	{}	octahedral	2.68558	{'octahedral': {'oct_angle_devi_max': 2.6855758930960945, 'max_del_sig_angle': 3.966329668859757, 'dist_del_eq': 0, 'dist_del_all': 0.08345715436428902, 'dist_del_all_relative': 0.031009900117957567, 'dist_del_eq_relative': 0}, 'pentagonal pyramidal': {'oct_angle_devi_max': 46.80041229188208, 'max_del_sig_angle': 89.99756914599556, 'dist_del_eq': 0, 'dist_del_all': 0.08345715436428902, 'dist_del_…	0	[]	FALSE
CETFAI	CETFAI_comp_0	TRUE	0	@<TRIPOS>MOLECULE 01 35 38 1 0 0 SMALL USER_CHARGES **** Generated from the CSD @<TRIPOS>ATOM 1 Fe1 0.0000 0.0000 0.0000 Fe 1 RES1 2.0000 2 S1 -1.2859 1.9419 0.8339 S.2 1 RES1 0.0000 3 O1 0.3267 1.0426 -1.7874 O.3 1 RES1 0.0000 4 N1 1.7272 1.0639 0.9721 N.3 1 RES1 0.0000 5 N2 1.3796 2.3893 1.2921 N.am 1 RES1 0.0000 6 N3 0.1770 4.0796 1.6901 N.am 1 RES1 0.0000 7 N4 1.4629 4.4667 1.9786 N.2 1 RES1 …		Fe 0.000000 0.000000 0.000000 S -1.285900 1.941900 0.833900 O 0.326700 1.042600 -1.787400 N 1.727200 1.063900 0.972100 N 1.379600 2.389300 1.292100 N 0.177000 4.079600 1.690100 N 1.462900 4.466700 1.978600 C 0.078500 2.808900 1.279900 C 2.189200 3.416800 1.732300 C 3.649900 3.303800 1.861200 H 1.907900 0.602900 1.660700 H 2.316800 1.139200 0.372200 H -0.387500 4.617300 1.861200 H 3.888600 2.63920…	2	TRUE	Fe	6	@<TRIPOS>MOLECULE CETFAI_comp_0_heavy_atom 19 22 1 SMALL PartialCharges **** Generated from molSimplify @<TRIPOS>ATOM 1 Fe1 0.0 0.0 0.0 Fe 1 RES1 2.0 2 S1 -1.2859 1.9419 0.8339 S.2 1 RES1 0.0 3 O1 0.3267 1.0426 -1.7874 O.3 1 RES1 0.0 4 N1 1.7272 1.0639 0.9721 N.3 1 RES1 0.0 5 N2 1.3796 2.3893 1.2921 N.am 1 RES1 0.0 6 N3 0.177 4.0796 1.6901 N.am 1 RES1 0.0 7 N4 1.4629 4.4667 1.9786 N.2 1 RES1 0.0 …	35	19	2.84e+50	4.55e+48	16	184	0	[1, 3, 5]	C6 H16 Fe1 N8 O2 S2 2+		FALSE	2	['-7.022189187e+20', '-767.9792813', '-7.022189187e+20', '-767.9792813']	['-9.745187766e+19-7.022189187e+20', '-767.9792813-767.9792813', '-9.745187766e+19-7.022189187e+20', '-767.9792813-767.9792813']	['@<TRIPOS>MOLECULE\nligand\n15\t16\t1\nSMALL\nPartialCharges\n****\nGenerated from molSimplify\n\n@<TRIPOS>ATOM\n1 X1\t0.0 0.0 0.0 X\t1 RES1 0.0\n2 S1\t-1.2859 1.9419 0.8339 S.2\t1 RES1 0.0\n3 N1\t1.7272 1.0639 0.9721 N.3\t1 RES1 0.0\n4 N2\t1.3796 2.3893 1.2921 N.am\t1 RES1 0.0\n5 N3\t0.177 4.0796 1.6901 N.am\t1 RES1 0.0\n6 N4\t1.4629 4.4667 1.9786 N.2\t1 RES1 0.0\n7 C1\t0.0785 2.8089 1.2799 C.2…	['-9.745187766e+19', '-767.9792813', '-9.745187766e+19', '-767.9792813']	S,O,N,S,N,O	2,2,1,1	2	10.1016/S0020-1693(99)00233-9	pale green	5.2	5.41(Nov2019)+2Updates	trans-Diaqua-bis(4-amino-3-methyl-1,2,4-triazole-5-thione-N,S)-iron(ii) diperchlorate	['Cl1 O4 1-']	0.779815		FALSE		1999	TRUE	{'O2-H17_normdist': 0.5883615083116926, 'O22-H24_normdist': 0.5883615083116926}	octahedral	3.21061	{'octahedral': {'oct_angle_devi_max': 3.21061272110054, 'max_del_sig_angle': 6.765974907329294, 'dist_del_eq': 0, 'dist_del_all': 0.37895812273306806, 'dist_del_all_relative': 0.06670812257951897, 'dist_del_eq_relative': 0}, 'pentagonal pyramidal': {'oct_angle_devi_max': 46.8, 'max_del_sig_angle': 90.0, 'dist_del_eq': 0, 'dist_del_all': 0.37895812273306806, 'dist_del_all_relative': 0.066708122579…	0	[]	FALSE
CEVTUT	CEVTUT_comp_0	TRUE	0	@<TRIPOS>MOLECULE 01 55 62 1 0 0 SMALL USER_CHARGES **** Generated from the CSD @<TRIPOS>ATOM 1 Fe1 2.8721 7.2560 4.5214 Fe 1 RES1 2.0000 2 N1 0.7954 6.5284 4.2076 N.3 1 RES1 0.0000 3 N2 2.2680 8.3779 2.8074 N.ar 1 RES1 0.0000 4 N3 4.3024 8.3287 5.7230 N.ar 1 RES1 0.0000 5 N4 4.4158 6.1734 3.4156 N.ar 1 RES1 0.0000 6 C1 2.8558 9.4932 2.3298 C.ar 1 RES1 0.0000 7 H1 3.6853 9.7512 2.6631 H 1 RES1 0.…		Fe 2.872100 7.256000 4.521400 N 0.795400 6.528400 4.207600 N 2.268000 8.377900 2.807400 N 4.302400 8.328700 5.723000 N 4.415800 6.173400 3.415600 C 2.855800 9.493200 2.329800 H 3.685300 9.751200 2.663100 C 2.253900 10.254300 1.360700 H 2.675900 11.023800 1.053200 C 1.052500 9.898600 0.845300 H 0.645100 10.424600 0.195900 C 0.441700 8.753300 1.292000 H -0.385300 8.493300 0.955300 C 1.095500 7.9798…	2	TRUE	Fe	6	@<TRIPOS>MOLECULE CEVTUT_comp_0_heavy_atom 29 36 1 SMALL PartialCharges **** Generated from molSimplify @<TRIPOS>ATOM 1 Fe1 2.8721 7.256 4.5214 Fe 1 RES1 2.0 2 N1 0.7954 6.5284 4.2076 N.3 1 RES1 0.0 3 N2 2.268 8.3779 2.8074 N.ar 1 RES1 0.0 4 N3 4.3024 8.3287 5.723 N.ar 1 RES1 0.0 5 N4 4.4158 6.1734 3.4156 N.ar 1 RES1 0.0 6 C1 2.8558 9.4932 2.3298 C.ar 1 RES1 0.0 7 C2 2.2539 10.2543 1.3607 C.ar 1 …	55	29	-1.41e+72	-4.61e+68	26	230	0	[1, 3, 5]	C22 H26 Fe1 N4 O2 2+	2	TRUE	2	['-2.286544932e+68']	['-1.109869812e+65-2.286544932e+68']	['@<TRIPOS>MOLECULE\nligand\n55\t62\t1\nSMALL\nPartialCharges\n****\nGenerated from molSimplify\n\n@<TRIPOS>ATOM\n1 X1\t2.8721 7.256 4.5214 X\t1 RES1 0.0\n2 N1\t0.7954 6.5284 4.2076 N.3\t1 RES1 0.0\n3 N2\t2.268 8.3779 2.8074 N.ar\t1 RES1 0.0\n4 N3\t4.3024 8.3287 5.723 N.ar\t1 RES1 0.0\n5 N4\t4.4158 6.1734 3.4156 N.ar\t1 RES1 0.0\n6 C1\t2.8558 9.4932 2.3298 C.ar\t1 RES1 0.0\n7 H1\t3.6853 9.7512 2.…	['-1.109869812e+65']	N,N,N,N,O,O	6	6		yellow	7.77	5.41(Nov2019)+2Updates	(N,N'-bis(2-Pyridylmethoxyethyl)-N-(2-pyridylmethyl)amine)-iron(ii) diperchlorate	['C22 H26 Fe1 N4 O2 2+', 'Cl1 O4 1-', 'Cl1 O4 1-', 'Cl1 O4 1-', 'Cl1 O4 1-']	0.342943	153	FALSE			FALSE	{}	octahedral	18.8512	{'octahedral': {'oct_angle_devi_max': 18.85120900922387, 'max_del_sig_angle': 36.30134632658235, 'dist_del_eq': 0, 'dist_del_all': 0.08699429125541513, 'dist_del_all_relative': 0.04349714562770757, 'dist_del_eq_relative': 0}, 'pentagonal pyramidal': {'oct_angle_devi_max': 46.952940919971894, 'max_del_sig_angle': 74.70862900494288, 'dist_del_eq': 0, 'dist_del_all': 0.08699429125541513, 'dist_del_a…	0	[]	FALSE
CEYRAA	CEYRAA_comp_0	TRUE	0	@<TRIPOS>MOLECULE 01 54 60 1 0 0 SMALL USER_CHARGES **** Generated from the CSD @<TRIPOS>ATOM 1 C1 -9.7382 -3.1000 -5.4907 C.ar 1 RES1 0.0000 2 C2 -8.5495 -3.3201 -6.1506 C.ar 1 RES1 0.0000 3 C3 -7.4400 -2.5752 -5.7659 C.ar 1 RES1 0.0000 4 C4 -7.5755 -1.6286 -4.7909 C.ar 1 RES1 0.0000 5 C5 -8.8012 -1.4595 -4.1813 C.ar 1 RES1 0.0000 6 C6 -8.9764 -0.5085 -3.0568 C.3 1 RES1 0.0000 7 C7 -9.0614 -2.09…		C -9.738200 -3.100000 -5.490700 C -8.549500 -3.320100 -6.150600 C -7.440000 -2.575200 -5.765900 C -7.575500 -1.628600 -4.790900 C -8.801200 -1.459500 -4.181300 C -8.976400 -0.508500 -3.056800 C -9.061400 -2.091600 -1.201400 C -9.002700 -3.458900 -1.827300 C -10.178400 0.065100 -1.057900 C -11.280300 -0.264600 -0.072500 C -12.636300 -0.559500 -0.651000 C -12.983000 -4.678800 -4.352900 C -13.966000…	2	TRUE	Fe	6	@<TRIPOS>MOLECULE CEYRAA_comp_0_heavy_atom 28 34 1 SMALL PartialCharges **** Generated from molSimplify @<TRIPOS>ATOM 1 C1 -9.7382 -3.1 -5.4907 C.ar 1 RES1 0.0 2 C2 -8.5495 -3.3201 -6.1506 C.ar 1 RES1 0.0 3 C3 -7.44 -2.5752 -5.7659 C.ar 1 RES1 0.0 4 C4 -7.5755 -1.6286 -4.7909 C.ar 1 RES1 0.0 5 C5 -8.8012 -1.4595 -4.1813 C.ar 1 RES1 0.0 6 C6 -8.9764 -0.5085 -3.0568 C.3 1 RES1 0.0 7 C7 -9.0614 -2.0…	54	28	-9.41e+68	3.2e+65	26	224	0	[1, 3, 5]	C19 H26 Fe1 N8 2+	2	FALSE	2	['-2.922180402e+36', '3.4499120095e+29']	['-9.269943927e+34-2.922180402e+36', '8.3629473131e+263.4499120095e+29']	['@<TRIPOS>MOLECULE\nligand\n36\t39\t1\nSMALL\nPartialCharges\n****\nGenerated from molSimplify\n\n@<TRIPOS>ATOM\n1 C1\t-9.7382 -3.1 -5.4907 C.ar\t1 RES1 0.0\n2 C2\t-8.5495 -3.3201 -6.1506 C.ar\t1 RES1 0.0\n3 C3\t-7.44 -2.5752 -5.7659 C.ar\t1 RES1 0.0\n4 C4\t-7.5755 -1.6286 -4.7909 C.ar\t1 RES1 0.0\n5 C5\t-8.8012 -1.4595 -4.1813 C.ar\t1 RES1 0.0\n6 C6\t-8.9764 -0.5085 -3.0568 C.3\t1 RES1 0.0\n7 C…	['-9.269943927e+34', '8.3629473131e+26']	N,N,N,N,N,N	4,2	4	10.1016/j.ica.2006.08.046	dark brown	6.43	5.41(Nov2019)+2Updates	(2,2'-Bipyrimidine)-(2-(N-(2-aminoethyl)-N-(3-aminopropyl)aminomethyl)pyridine)-iron(ii) diperchlorate	['Cl1 O4 1-', 'Cl1 O4 1-']	0.679816	293	FALSE		2007	FALSE	{}	octahedral	9.4084	{'octahedral': {'oct_angle_devi_max': 9.40840269184263, 'max_del_sig_angle': 16.2530476468486, 'dist_del_eq': 0, 'dist_del_all': 0.09892049096545374, 'dist_del_all_relative': 0.04946024548272687, 'dist_del_eq_relative': 0}, 'pentagonal pyramidal': {'oct_angle_devi_max': 46.708689292792926, 'max_del_sig_angle': 82.67049838541993, 'dist_del_eq': 0, 'dist_del_all': 0.09892049096545374, 'dist_del_all…	0	[]	FALSE
CEYRIH	CEYRIH_comp_0	TRUE	0	@<TRIPOS>MOLECULE 01 19 18 1 0 0 SMALL USER_CHARGES **** Generated from the CSD @<TRIPOS>ATOM 1 Fe1 0.0000 0.0000 0.0000 Fe 1 RES1 2.0000 2 O1 -0.3405 1.7238 1.2148 O.3 1 RES1 0.0000 3 H1 0.1715 1.7959 1.8296 H 1 RES1 0.0000 4 H2 -0.9471 1.9515 1.4467 H 1 RES1 0.0000 5 O1I 0.3405 -1.7238 -1.2148 O.3 1 RES1 0.0000 6 O1C -1.3226 -1.1568 1.2148 O.3 1 RES1 0.0000 7 O1L 1.3226 1.1568 -1.2148 O.3 1 RES…		Fe 0.000000 0.000000 0.000000 O -0.340500 1.723800 1.214800 H 0.171500 1.795900 1.829600 H -0.947100 1.951500 1.446700 O 0.340500 -1.723800 -1.214800 O -1.322600 -1.156800 1.214800 O 1.322600 1.156800 -1.214800 O 1.663100 -0.567100 1.214800 O -1.663100 0.567100 -1.214800 H -0.171500 -1.795900 -1.829600 H 0.947100 -1.951500 -1.446700 H -1.641100 -0.749500 1.829600 H -1.216500 -1.795900 1.446700 H …	2	TRUE	Fe	6	@<TRIPOS>MOLECULE CEYRIH_comp_0_heavy_atom 7 6 1 SMALL PartialCharges **** Generated from molSimplify @<TRIPOS>ATOM 1 Fe1 0.0 0.0 0.0 Fe 1 RES1 2.0 2 O1 -0.3405 1.7238 1.2148 O.3 1 RES1 0.0 3 O2 0.3405 -1.7238 -1.2148 O.3 1 RES1 0.0 4 O3 -1.3226 -1.1568 1.2148 O.3 1 RES1 0.0 5 O4 1.3226 1.1568 -1.2148 O.3 1 RES1 0.0 6 O5 1.6631 -0.5671 1.2148 O.3 1 RES1 0.0 7 O6 -1.6631 0.5671 -1.2148 O.3 1 RES1 …	19	7	1.65e+20	1.65e+20	12	88	0	[1, 3, 5]	H12 Fe1 O6 2+	2	TRUE	2	['-767.9792813', '-767.9792813', '-767.9792813', '-767.9792813', '-767.9792813', '-767.9792813']	['-767.9792813-767.9792813', '-767.9792813-767.9792813', '-767.9792813-767.9792813', '-767.9792813-767.9792813', '-767.9792813-767.9792813', '-767.9792813-767.9792813']	['@<TRIPOS>MOLECULE\nligand\n4\t3\t1\nSMALL\nPartialCharges\n****\nGenerated from molSimplify\n\n@<TRIPOS>ATOM\n1 X1\t0.0 0.0 0.0 X\t1 RES1 0.0\n2 O1\t-0.3405 1.7238 1.2148 O.3\t1 RES1 0.0\n3 H1\t0.1715 1.7959 1.8296 H\t1 RES1 0.0\n4 H2\t-0.9471 1.9515 1.4467 H\t1 RES1 0.0\n@<TRIPOS>BOND\n1 1 2 1\n1 2 3 1\n1 2 4 1\n@<TRIPOS>SUBSTRUCTURE\n1 RES1 4\n\n', '@<TRIPOS>MOLECULE\nligand\n4\t3\t1\nSMALL\n…	['-767.9792813', '-767.9792813', '-767.9792813', '-767.9792813', '-767.9792813', '-767.9792813']	O,O,O,O,O,O	1,1,1,1,1,1	1	10.1107/S0108270184005813	black	4.9	5.41(Nov2019)+2Updates	Hexa-aqua-iron(ii) bis(tris(1,3-dimethyl-2,4,5,6(1H,3H)-pyrimidinetetrone-5-oximato)-iron(ii)) dodecahydrate	['C18 H18 Fe1 N9 O12 1-', 'H2 O1', 'H2 O1']	0.202841		FALSE		1984	FALSE	{}	octahedral	0.683683	{'octahedral': {'oct_angle_devi_max': 0.6836833791687582, 'max_del_sig_angle': 0.8552675049841696, 'dist_del_eq': 0, 'dist_del_all': 1.8100186654379513e-05, 'dist_del_all_relative': 9.141508411358856e-06, 'dist_del_eq_relative': 0}, 'pentagonal pyramidal': {'oct_angle_devi_max': 46.8, 'max_del_sig_angle': 90.0, 'dist_del_eq': 0, 'dist_del_all': 1.8100186654379513e-05, 'dist_del_all_relative': 9.1…	0	[]	FALSE
CIRTII	CIRTII_comp_0	TRUE	0	@<TRIPOS>MOLECULE 01 56 61 1 0 0 SMALL USER_CHARGES **** Generated from the CSD @<TRIPOS>ATOM 1 Fe1 7.3811 5.9920 6.7930 Fe 1 RES1 2.0000 2 O1 8.5871 7.3799 7.8348 O.3 1 RES1 0.0000 3 H1 8.2246 8.1537 7.8130 H 1 RES1 0.0000 4 H2 9.3596 7.4225 7.4600 H 1 RES1 0.0000 5 O2 5.9488 7.5523 6.4369 O.3 1 RES1 0.0000 6 H3 5.9321 8.0871 7.1070 H 1 RES1 0.0000 7 H4 5.9321 7.9074 5.5426 H 1 RES1 0.0000 8 N1 …		Fe 7.381100 5.992000 6.793000 O 8.587100 7.379900 7.834800 H 8.224600 8.153700 7.813000 H 9.359600 7.422500 7.460000 O 5.948800 7.552300 6.436900 H 5.932100 8.087100 7.107000 H 5.932100 7.907400 5.542600 N 7.934200 6.217100 4.746800 N 6.144500 4.430100 5.751700 N 6.249400 5.166600 8.507700 N 8.601700 4.191200 7.247300 N 7.374800 5.913600 2.611900 C 8.844100 6.896200 3.954100 C 9.969400 7.627700 4…	2	TRUE	Fe	6	@<TRIPOS>MOLECULE CIRTII_comp_0_heavy_atom 25 30 1 SMALL PartialCharges **** Generated from molSimplify @<TRIPOS>ATOM 1 Fe1 7.3811 5.992 6.793 Fe 1 RES1 2.0 2 O1 8.5871 7.3799 7.8348 O.3 1 RES1 0.0 3 O2 5.9488 7.5523 6.4369 O.3 1 RES1 0.0 4 N1 7.9342 6.2171 4.7468 N.2 1 RES1 0.0 5 N2 6.1445 4.4301 5.7517 N.3 1 RES1 0.0 6 N3 6.2494 5.1666 8.5077 N.3 1 RES1 0.0 7 N4 8.6017 4.1912 7.2473 N.3 1 RES1 …	56	25	-2.42e+62	-1.51e+61	31	212	0	[1, 3, 5]	C17 H31 Fe1 N5 O2 2+	2	FALSE	2	['-767.9792813', '-767.9792813', '-3.223484411e+53']	['-767.9792813-767.9792813', '-767.9792813-767.9792813', '-1.809161054e+52-3.223484411e+53']	['@<TRIPOS>MOLECULE\nligand\n4\t3\t1\nSMALL\nPartialCharges\n****\nGenerated from molSimplify\n\n@<TRIPOS>ATOM\n1 X1\t7.3811 5.992 6.793 X\t1 RES1 0.0\n2 O1\t8.5871 7.3799 7.8348 O.3\t1 RES1 0.0\n3 H1\t8.2246 8.1537 7.813 H\t1 RES1 0.0\n4 H2\t9.3596 7.4225 7.46 H\t1 RES1 0.0\n@<TRIPOS>BOND\n1 1 2 1\n1 2 3 1\n1 2 4 1\n@<TRIPOS>SUBSTRUCTURE\n1 RES1 4\n\n', '@<TRIPOS>MOLECULE\nligand\n4\t3\t1\nSMALL…	['-767.9792813', '-767.9792813', '-1.809161054e+52']	O,O,N,N,N,N	4,1,1	4	10.1039/C3CC47830K	pale yellow	4.47	5.41(Nov2019)+2Updates	Diaqua-(2-((4,7-dimethyl-1,4,7-triazonan-1-yl)methyl)-1-methyl-1H-benzimidazole)-iron(ii) bis(trifluoromethanesulfonate)	['C1 F3 O3 S1 1-', 'C1 F3 O3 S1 1-']	0.568817	123	FALSE		2014	FALSE	{}	octahedral	12.6751	{'octahedral': {'oct_angle_devi_max': 12.675068227419715, 'max_del_sig_angle': 23.732621974888332, 'dist_del_eq': 0, 'dist_del_all': 0.13458862877170885, 'dist_del_all_relative': 0.05816863561952834, 'dist_del_eq_relative': 0}, 'pentagonal pyramidal': {'oct_angle_devi_max': 52.127877149887055, 'max_del_sig_angle': 86.9910502947377, 'dist_del_eq': 0, 'dist_del_all': 0.13458862877170885, 'dist_del_…	0	[]	FALSE
CIVCER	CIVCER_comp_1	TRUE	0	@<TRIPOS>MOLECULE 02 19 18 1 0 0 SMALL USER_CHARGES **** Generated from the CSD @<TRIPOS>ATOM 1 Fe1 -3.8431 -2.6377 15.0057 Fe 1 RES1 2.0000 2 O10 -4.1642 -0.5809 14.5540 O.3 1 RES1 0.0000 3 H13 -3.6180 -0.1218 14.1504 H 1 RES1 0.0000 4 H14 -4.8331 -0.2511 14.8857 H 1 RES1 0.0000 5 O11 -2.2866 -2.8069 13.5592 O.3 1 RES1 0.0000 6 H15 -1.7828 -2.2218 13.3101 H 1 RES1 0.0000 7 H16 -1.7559 -3.3895 13…		Fe -3.843100 -2.637700 15.005700 O -4.164200 -0.580900 14.554000 H -3.618000 -0.121800 14.150400 H -4.833100 -0.251100 14.885700 O -2.286600 -2.806900 13.559200 H -1.782800 -2.221800 13.310100 H -1.755900 -3.389500 13.775200 O -5.314800 -3.079400 13.581700 H -5.834800 -3.706200 13.565200 H -5.299000 -2.630400 12.904900 O -3.521900 -4.694600 15.457400 H -4.068200 -5.153600 15.861000 H -2.853000 -5…	2	TRUE	Fe	6	@<TRIPOS>MOLECULE CIVCER_comp_1_heavy_atom 7 6 1 SMALL PartialCharges **** Generated from molSimplify @<TRIPOS>ATOM 1 Fe1 -3.8431 -2.6377 15.0057 Fe 1 RES1 2.0 2 O1 -4.1642 -0.5809 14.554 O.3 1 RES1 0.0 3 O2 -2.2866 -2.8069 13.5592 O.3 1 RES1 0.0 4 O3 -5.3148 -3.0794 13.5817 O.3 1 RES1 0.0 5 O4 -3.5219 -4.6946 15.4574 O.3 1 RES1 0.0 6 O5 -5.3995 -2.4685 16.4523 O.3 1 RES1 0.0 7 O6 -2.3713 -2.196 …	19	7	1.65e+20	1.65e+20	12	88	0	[1, 3, 5]	H12 Fe1 O6 2+	2	TRUE	2	['-767.9792813', '-767.9792813', '-767.9792813', '-767.9792813', '-767.9792813', '-767.9792813']	['-767.9792813-767.9792813', '-767.9792813-767.9792813', '-767.9792813-767.9792813', '-767.9792813-767.9792813', '-767.9792813-767.9792813', '-767.9792813-767.9792813']	['@<TRIPOS>MOLECULE\nligand\n4\t3\t1\nSMALL\nPartialCharges\n****\nGenerated from molSimplify\n\n@<TRIPOS>ATOM\n1 X1\t-3.8431 -2.6377 15.0057 X\t1 RES1 0.0\n2 O1\t-4.1642 -0.5809 14.554 O.3\t1 RES1 0.0\n3 H1\t-3.618 -0.1218 14.1504 H\t1 RES1 0.0\n4 H2\t-4.8331 -0.2511 14.8857 H\t1 RES1 0.0\n@<TRIPOS>BOND\n1 1 2 1\n1 2 3 1\n1 2 4 1\n@<TRIPOS>SUBSTRUCTURE\n1 RES1 4\n\n', '@<TRIPOS>MOLECULE\nligand\…	['-767.9792813', '-767.9792813', '-767.9792813', '-767.9792813', '-767.9792813', '-767.9792813']	O,O,O,O,O,O	1,1,1,1,1,1	1	10.1016/j.ica.2013.09.012	green	4.71	5.41(Nov2019)+2Updates	Hexa-aqua-iron(ii) bis(5-(8-bromo-5,7-dihydroxy-6-methoxy-4-oxo-4H-chromen-3-yl)-2-methoxybenzenesulfonate) dihydrate	['C17 H12 Br1 O9 S1 1-', 'H2 O1']	0.250594	296	FALSE		2014	FALSE	{}	octahedral	2.04832	{'octahedral': {'oct_angle_devi_max': 2.0483179216826555, 'max_del_sig_angle': 2.6644727408648947, 'dist_del_eq': 0, 'dist_del_all': 0.03665117222878411, 'dist_del_all_relative': 0.01851069304484043, 'dist_del_eq_relative': 0}, 'pentagonal pyramidal': {'oct_angle_devi_max': 46.80081733620772, 'max_del_sig_angle': 89.99918971528191, 'dist_del_eq': 0, 'dist_del_all': 0.03665117222878411, 'dist_del_…	0	[]	FALSE
CODQAO	CODQAO_comp_1	TRUE	0	@<TRIPOS>MOLECULE 02 41 44 1 0 0 SMALL USER_CHARGES **** Generated from the CSD @<TRIPOS>ATOM 1 Fe1 3.6345 4.3862 8.8007 Fe 1 RES1 2.0000 2 N1 3.3280 6.6374 8.6927 N.3 1 RES1 0.0000 3 H1 3.5581 7.0126 9.4765 H 1 RES1 0.0000 4 H2 3.8536 6.9836 8.0494 H 1 RES1 0.0000 5 C1 1.9197 6.9353 8.3945 C.3 1 RES1 0.0000 6 H3 1.7810 6.9369 7.4355 H 1 RES1 0.0000 7 H4 1.6927 7.8163 8.7361 H 1 RES1 0.0000 8 C2 …		Fe 3.634500 4.386200 8.800700 N 3.328000 6.637400 8.692700 H 3.558100 7.012600 9.476500 H 3.853600 6.983600 8.049400 C 1.919700 6.935300 8.394500 H 1.781000 6.936900 7.435500 H 1.692700 7.816300 8.736100 C 1.047600 5.919000 9.023900 H 1.110500 5.981800 9.989800 H 0.124600 6.072000 8.767300 N 1.474300 4.580600 8.581700 H 1.270300 4.496900 7.699100 C 0.868000 3.446700 9.299600 H -0.087700 3.424200 …	2	TRUE	Fe	6	@<TRIPOS>MOLECULE CODQAO_comp_1_heavy_atom 15 18 1 SMALL PartialCharges **** Generated from molSimplify @<TRIPOS>ATOM 1 Fe1 3.6345 4.3862 8.8007 Fe 1 RES1 2.0 2 N1 3.328 6.6374 8.6927 N.3 1 RES1 0.0 3 C1 1.9197 6.9353 8.3945 C.3 1 RES1 0.0 4 C2 1.0476 5.919 9.0239 C.3 1 RES1 0.0 5 N2 1.4743 4.5806 8.5817 N.3 1 RES1 0.0 6 C3 0.868 3.4467 9.2996 C.3 1 RES1 0.0 7 C4 1.5064 2.1743 8.8089 C.3 1 RES1 0…	41	15	-1.05e+37	-1.05e+37	26	144	0	[1, 3, 5]	C8 H26 Fe1 N6 2+	2	TRUE	2	['-2.981261481e+16', '-2.981261481e+16']	['-2.981261481e+16-2.981261481e+16', '-2.981261481e+16-2.981261481e+16']	['@<TRIPOS>MOLECULE\nligand\n21\t22\t1\nSMALL\nPartialCharges\n****\nGenerated from molSimplify\n\n@<TRIPOS>ATOM\n1 X1\t3.6345 4.3862 8.8007 X\t1 RES1 0.0\n2 N1\t3.328 6.6374 8.6927 N.3\t1 RES1 0.0\n3 H1\t3.5581 7.0126 9.4765 H\t1 RES1 0.0\n4 H2\t3.8536 6.9836 8.0494 H\t1 RES1 0.0\n5 C1\t1.9197 6.9353 8.3945 C.3\t1 RES1 0.0\n6 H3\t1.781 6.9369 7.4355 H\t1 RES1 0.0\n7 H4\t1.6927 7.8163 8.7361 H\t1…	['-2.981261481e+16', '-2.981261481e+16']	N,N,N,N,N,N	3,3	3	10.1002/zaac.200800176		2.93	5.41(Nov2019)+2Updates	catena-(bis(Diethylenetriamine)-iron(ii) heptakis(≈í¬∫2-sulfido)-tetra-antimony(iii) monohydrate)	['(S7 Sb4 2-)n', 'H2 O1']	0.180418	293	FALSE		2008	FALSE	{}	octahedral	11.7203	{'octahedral': {'oct_angle_devi_max': 11.72029206726343, 'max_del_sig_angle': 24.770125330382115, 'dist_del_eq': 0, 'dist_del_all': 0.09457672003950002, 'dist_del_all_relative': 0.04728836001975001, 'dist_del_eq_relative': 0}, 'pentagonal pyramidal': {'oct_angle_devi_max': 46.3417420187036, 'max_del_sig_angle': 87.22730858670442, 'dist_del_eq': 0, 'dist_del_all': 0.09457672003950002, 'dist_del_al…	0	[]	FALSE
COMKUL	COMKUL_comp_0	TRUE	0	@<TRIPOS>MOLECULE 01 47 55 1 0 0 SMALL USER_CHARGES **** Generated from the CSD @<TRIPOS>ATOM 1 Fe1 5.0925 2.3992 3.7233 Fe 1 RES1 1.0000 2 Cl1 5.1881 2.7399 6.0036 Cl 1 RES1 0.0000 3 N1 5.0069 2.0723 1.4485 N.ar 1 RES1 0.0000 4 N2 3.3764 3.6568 3.2521 N.2 1 RES1 0.0000 5 N3 2.4467 3.2129 2.3797 N.pl3 1 RES1 0.0000 6 N4 3.6232 0.7835 3.6038 N.2 1 RES1 0.0000 7 N5 2.6216 0.8522 2.6821 N.pl3 1 RES1…		Fe 5.092500 2.399200 3.723300 Cl 5.188100 2.739900 6.003600 N 5.006900 2.072300 1.448500 N 3.376400 3.656800 3.252100 N 2.446700 3.212900 2.379700 N 3.623200 0.783500 3.603800 N 2.621600 0.852200 2.682100 N 6.564500 3.890300 3.060100 N 7.441100 3.589800 2.049700 N 6.800800 1.010000 3.428500 N 7.678500 1.246800 2.408500 C 3.832500 1.901400 0.834000 C 3.726300 1.681900 -0.528000 H 2.876700 1.577800…	1	TRUE	Fe	6	@<TRIPOS>MOLECULE COMKUL_comp_0_heavy_atom 30 38 1 SMALL PartialCharges **** Generated from molSimplify @<TRIPOS>ATOM 1 Fe1 5.0925 2.3992 3.7233 Fe 1 RES1 1.0 2 Cl1 5.1881 2.7399 6.0036 Cl 1 RES1 0.0 3 N1 5.0069 2.0723 1.4485 N.ar 1 RES1 0.0 4 N2 3.3764 3.6568 3.2521 N.2 1 RES1 0.0 5 N3 2.4467 3.2129 2.3797 N.pl3 1 RES1 0.0 6 N4 3.6232 0.7835 3.6038 N.2 1 RES1 0.0 7 N5 2.6216 0.8522 2.6821 N.pl3 …	47	30	1.18e+73	3.65e+65	17	238	0	[1, 3, 5]	C19 H17 Cl1 Fe1 N9 1+	1	FALSE	2	['-1221.462209', '7.9070259992e+65']	['-1221.462209-1221.462209', '1.1363582731e+607.9070259992e+65']	['@<TRIPOS>MOLECULE\nligand\n2\t1\t1\nSMALL\nPartialCharges\n****\nGenerated from molSimplify\n\n@<TRIPOS>ATOM\n1 X1\t5.0925 2.3992 3.7233 X\t1 RES1 0.0\n2 Cl1\t5.1881 2.7399 6.0036 Cl\t1 RES1 0.0\n@<TRIPOS>BOND\n1 1 2 1\n@<TRIPOS>SUBSTRUCTURE\n1 RES1 2\n\n', '@<TRIPOS>MOLECULE\nligand\n46\t54\t1\nSMALL\nPartialCharges\n****\nGenerated from molSimplify\n\n@<TRIPOS>ATOM\n1 X1\t5.0925 2.3992 3.7233…	['-1221.462209', '1.1363582731e+60']	Cl,N,N,N,N,N	5,1	5	10.1021/ic801093q	orange	3.53	5.41(Nov2019)+2Updates	Chloro-(2,6-bis(bis(pyrazolyl)methyl)pyridine)-iron(ii) chloride dichloromethane solvate	['Cl1 1-', 'C1 H2 Cl2']	0.793536	100	FALSE		2008	FALSE	{}	octahedral	10.5277	{'octahedral': {'oct_angle_devi_max': 10.527670876122183, 'max_del_sig_angle': 20.824939446177638, 'dist_del_eq': 0, 'dist_del_all': 0.1284675241768083, 'dist_del_all_relative': 0.11970578188223469, 'dist_del_eq_relative': 0}, 'pentagonal pyramidal': {'oct_angle_devi_max': 54.944987415179675, 'max_del_sig_angle': 89.59944226294351, 'dist_del_eq': 0, 'dist_del_all': 0.1284675241768083, 'dist_del_a…	0	[]	FALSE
COMKUL01	COMKUL01_comp_0	TRUE	0	@<TRIPOS>MOLECULE 01 47 55 1 0 0 SMALL USER_CHARGES **** Generated from the CSD @<TRIPOS>ATOM 1 Fe1 5.2418 2.4154 3.7117 Fe 1 RES1 1.0000 2 Cl1 5.2551 2.6924 6.0018 Cl 1 RES1 0.0000 3 N1 5.2200 2.1243 1.4182 N.ar 1 RES1 0.0000 4 N2 6.8833 0.9483 3.4553 N.2 1 RES1 0.0000 5 N3 7.7913 1.1529 2.4434 N.pl3 1 RES1 0.0000 6 N4 6.8097 3.8435 3.1188 N.2 1 RES1 0.0000 7 N5 7.6986 3.5068 2.1669 N.pl3 1 RES1…		Fe 5.241800 2.415400 3.711700 Cl 5.255100 2.692400 6.001800 N 5.220000 2.124300 1.418200 N 6.883300 0.948300 3.455300 N 7.791300 1.152900 2.443400 N 6.809700 3.843500 3.118800 N 7.698600 3.506800 2.166900 N 3.616300 3.773000 3.168100 N 2.709700 3.392200 2.223400 N 3.663500 0.884000 3.517800 N 2.716800 1.021700 2.564700 C 2.807200 2.098300 1.580400 H 2.045900 2.010800 0.969900 C 4.068500 2.010800 …	1	TRUE	Fe	6	@<TRIPOS>MOLECULE COMKUL01_comp_0_heavy_atom 30 38 1 SMALL PartialCharges **** Generated from molSimplify @<TRIPOS>ATOM 1 Fe1 5.2418 2.4154 3.7117 Fe 1 RES1 1.0 2 Cl1 5.2551 2.6924 6.0018 Cl 1 RES1 0.0 3 N1 5.22 2.1243 1.4182 N.ar 1 RES1 0.0 4 N2 6.8833 0.9483 3.4553 N.2 1 RES1 0.0 5 N3 7.7913 1.1529 2.4434 N.pl3 1 RES1 0.0 6 N4 6.8097 3.8435 3.1188 N.2 1 RES1 0.0 7 N5 7.6986 3.5068 2.1669 N.pl3 …	47	30	1.18e+73	3.65e+65	17	238	0	[1, 3, 5]	C19 H17 Cl1 Fe1 N9 1+	1	FALSE	2	['-1221.462209', '7.9070259992e+65']	['-1221.462209-1221.462209', '1.1363582731e+607.9070259992e+65']	['@<TRIPOS>MOLECULE\nligand\n2\t1\t1\nSMALL\nPartialCharges\n****\nGenerated from molSimplify\n\n@<TRIPOS>ATOM\n1 X1\t5.2418 2.4154 3.7117 X\t1 RES1 0.0\n2 Cl1\t5.2551 2.6924 6.0018 Cl\t1 RES1 0.0\n@<TRIPOS>BOND\n1 1 2 1\n@<TRIPOS>SUBSTRUCTURE\n1 RES1 2\n\n', '@<TRIPOS>MOLECULE\nligand\n46\t54\t1\nSMALL\nPartialCharges\n****\nGenerated from molSimplify\n\n@<TRIPOS>ATOM\n1 X1\t5.2418 2.4154 3.7117…	['-1221.462209', '1.1363582731e+60']	Cl,N,N,N,N,N	5,1	5	10.1039/c1dt10712g	orange	4.44	5.41(Nov2019)+2Updates	(2,6-bis(bis(1H-pyrazol-1-yl)methyl)pyridine)-(chloro)-iron(ii) chloride dichloromethane solvate	['C1 H2 Cl2', 'Cl1 1-']	0.793536	270	FALSE		2011	FALSE	{}	octahedral	10.7939	{'octahedral': {'oct_angle_devi_max': 10.79392427870844, 'max_del_sig_angle': 21.124565143838822, 'dist_del_eq': 0, 'dist_del_all': 0.12549206282312397, 'dist_del_all_relative': 0.1261666243058337, 'dist_del_eq_relative': 0}, 'pentagonal pyramidal': {'oct_angle_devi_max': 55.092537932920415, 'max_del_sig_angle': 89.6031524073951, 'dist_del_eq': 0, 'dist_del_all': 0.12549206282312397, 'dist_del_al…	0	[]	FALSE
COMROM	COMROM_comp_0	TRUE	0	@<TRIPOS>MOLECULE 01 55 64 1 0 0 SMALL USER_CHARGES **** Generated from the CSD @<TRIPOS>ATOM 1 Fe1 0.0000 2.4062 18.4956 Fe 1 RES1 2.0000 2 N1 -1.3971 3.7578 18.8259 N.2 1 RES1 0.0000 3 N2 -1.4907 4.0805 20.1641 N.pl3 1 RES1 0.0000 4 N3 0.0000 2.4062 20.3763 N.ar 1 RES1 0.0000 5 C1 -2.2643 4.5580 18.2228 C.2 1 RES1 0.0000 6 H1 -2.3677 4.4852 17.2823 H 1 RES1 0.0000 7 C2 -2.8971 5.3986 19.1458 C.…		Fe 0.000000 2.406200 18.495600 N -1.397100 3.757800 18.825900 N -1.490700 4.080500 20.164100 N 0.000000 2.406200 20.376300 C -2.264300 4.558000 18.222800 H -2.367700 4.485200 17.282300 C -2.897100 5.398600 19.145800 H -3.503400 6.025100 18.972100 C -2.393500 5.079300 20.365600 H -2.540900 5.418800 21.233000 C -0.753400 3.289100 21.045700 C -0.771600 3.343700 22.416400 H -1.260800 3.994300 22.8458…	2	TRUE	Fe	6	@<TRIPOS>MOLECULE COMROM_comp_0_heavy_atom 37 46 1 SMALL PartialCharges **** Generated from molSimplify @<TRIPOS>ATOM 1 Fe1 0.0 2.4062 18.4956 Fe 1 RES1 2.0 2 N1 -1.3971 3.7578 18.8259 N.2 1 RES1 0.0 3 N2 -1.4907 4.0805 20.1641 N.pl3 1 RES1 0.0 4 N3 0.0 2.4062 20.3763 N.ar 1 RES1 0.0 5 C1 -2.2643 4.558 18.2228 C.2 1 RES1 0.0 6 C2 -2.8971 5.3986 19.1458 C.2 1 RES1 0.0 7 C3 -2.3935 5.0793 20.3656 C…	55	37	-1.18e+90	-6.23e+80	18	272	0	[1, 3, 5]	C26 H18 Fe1 N10 2+	2	FALSE	2	['1.1379972501e+43', '1.1379972501e+43']	['1.1373766231e+391.1379972501e+43', '1.1373766231e+391.1379972501e+43']	['@<TRIPOS>MOLECULE\nligand\n28\t32\t1\nSMALL\nPartialCharges\n****\nGenerated from molSimplify\n\n@<TRIPOS>ATOM\n1 X1\t0.0 2.4062 18.4956 X\t1 RES1 0.0\n2 N1\t-1.3971 3.7578 18.8259 N.2\t1 RES1 0.0\n3 N2\t-1.4907 4.0805 20.1641 N.pl3\t1 RES1 0.0\n4 N3\t0.0 2.4062 20.3763 N.ar\t1 RES1 0.0\n5 C1\t-2.2643 4.558 18.2228 C.2\t1 RES1 0.0\n6 H1\t-2.3677 4.4852 17.2823 H\t1 RES1 0.0\n7 C2\t-2.8971 5.398…	['1.1373766231e+39', '1.1373766231e+39']	N,N,N,N,N,N	3,3	3	10.1016/j.crci.2008.06.015	red	2.93	5.41(Nov2019)+2Updates	bis(4-Ethynyl-2,6-bis(pyrazolyl)pyridine-N,N',N'')-iron(ii) diperchlorate	['Cl1 O4 1-']	0.841078	180	FALSE		2008	FALSE	{}	octahedral	8.35776	{'octahedral': {'oct_angle_devi_max': 8.35775626463004, 'max_del_sig_angle': 19.286842410239416, 'dist_del_eq': 0, 'dist_del_all': 0.09115278876435129, 'dist_del_all_relative': 0.045576394382175645, 'dist_del_eq_relative': 0}, 'pentagonal pyramidal': {'oct_angle_devi_max': 46.80114591610528, 'max_del_sig_angle': 90.0, 'dist_del_eq': 0, 'dist_del_all': 0.09115278876435129, 'dist_del_all_relative':…	0	[]	FALSE
CUCVIH	CUCVIH_comp_0	TRUE	0	@<TRIPOS>MOLECULE 01 57 64 1 0 0 SMALL USER_CHARGES **** Generated from the CSD @<TRIPOS>ATOM 1 C1 -0.1855 17.8386 10.1154 C.3 1 RES1 0.0000 2 H1 0.3485 18.4405 9.5578 H 1 RES1 0.0000 3 H2 0.2041 17.7949 11.0140 H 1 RES1 0.0000 4 H3 -1.1043 18.1743 10.1758 H 1 RES1 0.0000 5 C2 -0.7329 16.4956 7.7144 C.ar 1 RES1 0.0000 6 C3 -1.9612 17.0916 7.4410 C.ar 1 RES1 0.0000 7 H4 -2.4719 17.4691 8.1442 H 1 …		C -0.185500 17.838600 10.115400 H 0.348500 18.440500 9.557800 H 0.204100 17.794900 11.014000 H -1.104300 18.174300 10.175800 C -0.732900 16.495600 7.714400 C -1.961200 17.091600 7.441000 H -2.471900 17.469100 8.144200 C -2.448400 17.135300 6.116200 H -3.278500 17.552500 5.917300 C -1.693600 16.559100 5.118100 H -2.032000 16.561100 4.230200 C -0.437100 15.963100 5.366700 H 0.071900 15.571800 4.663…	2	TRUE	Fe	6	@<TRIPOS>MOLECULE CUCVIH_comp_0_heavy_atom 33 40 1 SMALL PartialCharges **** Generated from molSimplify @<TRIPOS>ATOM 1 C1 -0.1855 17.8386 10.1154 C.3 1 RES1 0.0 2 C2 -0.7329 16.4956 7.7144 C.ar 1 RES1 0.0 3 C3 -1.9612 17.0916 7.441 C.ar 1 RES1 0.0 4 C4 -2.4484 17.1353 6.1162 C.ar 1 RES1 0.0 5 C5 -1.6936 16.5591 5.1181 C.ar 1 RES1 0.0 6 C6 -0.4371 15.9631 5.3667 C.ar 1 RES1 0.0 7 C7 0.0224 15.973…	57	33	-2.32e+82	8.43e+74	24	268	0	[1, 3, 5]	C26 H24 Fe1 N4 S2 2+	2	TRUE	2	['-5.576603872e+39', '-5.576603872e+39']	['1.2320383922e+36-5.576603872e+39', '1.2320383922e+36-5.576603872e+39']	['@<TRIPOS>MOLECULE\nligand\n29\t32\t1\nSMALL\nPartialCharges\n****\nGenerated from molSimplify\n\n@<TRIPOS>ATOM\n1 C1\t-0.1855 17.8386 10.1154 C.3\t1 RES1 0.0\n2 H1\t0.3485 18.4405 9.5578 H\t1 RES1 0.0\n3 H2\t0.2041 17.7949 11.014 H\t1 RES1 0.0\n4 H3\t-1.1043 18.1743 10.1758 H\t1 RES1 0.0\n5 C2\t-0.7329 16.4956 7.7144 C.ar\t1 RES1 0.0\n6 C3\t-1.9612 17.0916 7.441 C.ar\t1 RES1 0.0\n7 H4\t-2.4719 …	['1.2320383922e+36', '1.2320383922e+36']	N,N,N,N,S,S	3,3	3	10.1002/ejic.201403013	red	9.57	5.41(Nov2019)+2Updates	bis(N-(2-(methylsulfanyl)phenyl)-1-(pyridin-2-yl)methanimine)-iron(ii) bis(tetrafluoroborate) acetonitrile solvate	['C26 H24 Fe1 N4 S2 2+', 'C26 H24 Fe1 N4 S2 2+', 'C26 H24 Fe1 N4 S2 2+', 'B1 F4 1-', 'B1 F4 1-', 'B1 F4 1-', 'B1 F4 1-', 'B1 F4 1-', 'B1 F4 1-', 'B1 F4 1-', 'B1 F4 1-', 'C2 H3 N1', 'C2 H3 N1']	0.181314	153	FALSE		2015	FALSE	{}	octahedral	6.79523	{'octahedral': {'oct_angle_devi_max': 6.79523109546584, 'max_del_sig_angle': 13.068704217092574, 'dist_del_eq': 0, 'dist_del_all': 0.3492207689420168, 'dist_del_all_relative': 0.03887573842536407, 'dist_del_eq_relative': 0}, 'pentagonal pyramidal': {'oct_angle_devi_max': 46.38034706249389, 'max_del_sig_angle': 88.02783884320166, 'dist_del_eq': 0, 'dist_del_all': 0.3492207689420168, 'dist_del_all_…	0	[]	FALSE
CUDVUT01	CUDVUT01_comp_4	TRUE	0	@<TRIPOS>MOLECULE 05 57 63 1 0 0 SMALL USER_CHARGES **** Generated from the CSD @<TRIPOS>ATOM 1 Fe1 4.9574 4.4790 30.1857 Fe 1 RES1 2.0000 2 N1 3.6047 5.3420 28.8227 N.2 1 RES1 0.0000 3 N2 3.5518 3.6856 31.6034 N.2 1 RES1 0.0000 4 N3 6.6232 5.3917 29.1163 N.3 1 RES1 0.0000 5 H1 6.4032 5.3269 28.2147 H 1 RES1 0.0000 6 N4 6.5573 3.3851 31.0749 N.3 1 RES1 0.0000 7 H2 6.5179 3.5767 31.9834 H 1 RES1 0…		Fe 4.957400 4.479000 30.185700 N 3.604700 5.342000 28.822700 N 3.551800 3.685600 31.603400 N 6.623200 5.391700 29.116300 H 6.403200 5.326900 28.214700 N 6.557300 3.385100 31.074900 H 6.517900 3.576700 31.983400 N 4.831600 2.966300 28.698300 N 4.961200 6.012400 31.655200 N 2.150600 6.303500 27.399500 H 1.569500 6.864100 27.047200 N 2.100400 2.929700 32.995500 H 1.505300 2.385100 33.347800 C 2.7280…	2	TRUE	Fe	6	@<TRIPOS>MOLECULE CUDVUT01_comp_4_heavy_atom 27 33 1 SMALL PartialCharges **** Generated from molSimplify @<TRIPOS>ATOM 1 Fe1 4.9574 4.479 30.1857 Fe 1 RES1 2.0 2 N1 3.6047 5.342 28.8227 N.2 1 RES1 0.0 3 N2 3.5518 3.6856 31.6034 N.2 1 RES1 0.0 4 N3 6.6232 5.3917 29.1163 N.3 1 RES1 0.0 5 N4 6.5573 3.3851 31.0749 N.3 1 RES1 0.0 6 N5 4.8316 2.9663 28.6983 N.2 1 RES1 0.0 7 N6 4.9612 6.0124 31.6552 N.…	57	27	-4.63e+65	-1.54e+63	30	222	0	[1, 3, 5]	C18 H30 Fe1 N8 2+	2	TRUE	2	['-2.304504934e+61']	['-4.530530392e+59-2.304504934e+61']	['@<TRIPOS>MOLECULE\nligand\n57\t63\t1\nSMALL\nPartialCharges\n****\nGenerated from molSimplify\n\n@<TRIPOS>ATOM\n1 X1\t4.9574 4.479 30.1857 X\t1 RES1 0.0\n2 N1\t3.6047 5.342 28.8227 N.2\t1 RES1 0.0\n3 N2\t3.5518 3.6856 31.6034 N.2\t1 RES1 0.0\n4 N3\t6.6232 5.3917 29.1163 N.3\t1 RES1 0.0\n5 H1\t6.4032 5.3269 28.2147 H\t1 RES1 0.0\n6 N4\t6.5573 3.3851 31.0749 N.3\t1 RES1 0.0\n7 H2\t6.5179 3.5767 3…	['-4.530530392e+59']	N,N,N,N,N,N	6	6	10.1002/anie.200904190	orange	15.68	5.41(Nov2019)+2Updates	(N1,N1'-Ethane-1,2-diylbis(N3-((2-methyl-1H-imidazol-4-yl)methylene)propane-1,3-diamine))-iron(ii) bis(hexafluorophosphate)	['F6 P1 1-', 'F6 P1 1-', 'F6 P1 1-', 'F6 P1 1-', 'C18 H30 Fe1 N8 2+']	0.29416	135	FALSE		2009	FALSE	{}	octahedral	9.058	{'octahedral': {'oct_angle_devi_max': 9.058004874347805, 'max_del_sig_angle': 15.775339753474782, 'dist_del_eq': 0, 'dist_del_all': 0.07448861819187824, 'dist_del_all_relative': 0.03724430909593912, 'dist_del_eq_relative': 0}, 'pentagonal pyramidal': {'oct_angle_devi_max': 47.04454962513235, 'max_del_sig_angle': 86.6277591261624, 'dist_del_eq': 0, 'dist_del_all': 0.07448861819187824, 'dist_del_al…	0	[]	FALSE
CUDVUT02	CUDVUT02_comp_1	TRUE	0	@<TRIPOS>MOLECULE 02 57 63 1 0 0 SMALL USER_CHARGES **** Generated from the CSD @<TRIPOS>ATOM 1 Fe1 5.1529 0.0000 8.6995 Fe 1 RES1 2.0000 2 N1 3.7142 -0.8513 10.0897 N.2 1 RES1 0.0000 3 N2 6.8358 1.1069 7.7941 N.3 1 RES1 0.0000 4 H1 6.6904 1.0482 6.8883 H 1 RES1 0.0000 5 N3 5.0245 1.5273 10.2611 N.2 1 RES1 0.0000 6 N4 2.2483 -1.7319 11.4635 N.pl3 1 RES1 0.0000 7 H2 1.6734 -2.2896 11.8017 H 1 RES1…		Fe 5.152900 0.000000 8.699500 N 3.714200 -0.851300 10.089700 N 6.835800 1.106900 7.794100 H 6.690400 1.048200 6.888300 N 5.024500 1.527300 10.261100 N 2.248300 -1.731900 11.463500 H 1.673400 -2.289600 11.801700 C 2.761900 -3.069800 9.392000 H 2.133200 -3.692900 9.788700 H 3.616700 -3.509200 9.266700 H 2.421500 -2.772500 8.532500 C 2.932500 -1.902300 10.286800 C 2.614800 -0.557700 12.007000 H 2.30…	2	TRUE	Fe	6	@<TRIPOS>MOLECULE CUDVUT02_comp_1_heavy_atom 27 33 1 SMALL PartialCharges **** Generated from molSimplify @<TRIPOS>ATOM 1 Fe1 5.1529 0.0 8.6995 Fe 1 RES1 2.0 2 N1 3.7142 -0.8513 10.0897 N.2 1 RES1 0.0 3 N2 6.8358 1.1069 7.7941 N.3 1 RES1 0.0 4 N3 5.0245 1.5273 10.2611 N.2 1 RES1 0.0 5 N4 2.2483 -1.7319 11.4635 N.pl3 1 RES1 0.0 6 C1 2.7619 -3.0698 9.392 C.3 1 RES1 0.0 7 C2 2.9325 -1.9023 10.2868 C…	57	27	-4.63e+65	-1.54e+63	30	222	0	[1, 3, 5]	C18 H30 Fe1 N8 2+	2	TRUE	2	['-2.304504934e+61']	['-4.530530392e+59-2.304504934e+61']	['@<TRIPOS>MOLECULE\nligand\n57\t63\t1\nSMALL\nPartialCharges\n****\nGenerated from molSimplify\n\n@<TRIPOS>ATOM\n1 X1\t5.1529 0.0 8.6995 X\t1 RES1 0.0\n2 N1\t3.7142 -0.8513 10.0897 N.2\t1 RES1 0.0\n3 N2\t6.8358 1.1069 7.7941 N.3\t1 RES1 0.0\n4 H1\t6.6904 1.0482 6.8883 H\t1 RES1 0.0\n5 N3\t5.0245 1.5273 10.2611 N.2\t1 RES1 0.0\n6 N4\t2.2483 -1.7319 11.4635 N.pl3\t1 RES1 0.0\n7 H2\t1.6734 -2.2896 …	['-4.530530392e+59']	N,N,N,N,N,N	6	6	10.1002/anie.200904190	orange	4.07	5.41(Nov2019)+2Updates	(N1,N1'-Ethane-1,2-diylbis(N3-((2-methyl-1H-imidazol-4-yl)methylene)propane-1,3-diamine))iron(ii) bis(hexafluorophosphate)	['F6 P1 1-']	0.740808	250	FALSE		2009	FALSE	{}	octahedral	9.31783	{'octahedral': {'oct_angle_devi_max': 9.317833949555444, 'max_del_sig_angle': 15.712079762160528, 'dist_del_eq': 0, 'dist_del_all': 0.03420398136887437, 'dist_del_all_relative': 0.017101990684437185, 'dist_del_eq_relative': 0}, 'pentagonal pyramidal': {'oct_angle_devi_max': 45.57575745064885, 'max_del_sig_angle': 83.27174326652246, 'dist_del_eq': 0, 'dist_del_all': 0.03420398136887437, 'dist_del_…	0	[]	FALSE
CUDVUT03	CUDVUT03_comp_3	TRUE	0	@<TRIPOS>MOLECULE 04 57 63 1 0 0 SMALL USER_CHARGES **** Generated from the CSD @<TRIPOS>ATOM 1 Fe1 1.1352 0.0000 26.1005 Fe 1 RES1 2.0000 2 N1 -0.2336 -0.8285 24.7073 N.2 1 RES1 0.0000 3 N2 2.8116 1.1849 27.0098 N.3 1 RES1 0.0000 4 H1 2.6998 1.1131 27.9328 H 1 RES1 0.0000 5 N3 1.0274 1.4975 24.5559 N.2 1 RES1 0.0000 6 N4 -1.7077 -1.6747 23.3333 N.pl3 1 RES1 0.0000 7 H2 -2.2819 -2.2439 22.9841 H …		Fe 1.135200 0.000000 26.100500 N -0.233600 -0.828500 24.707300 N 2.811600 1.184900 27.009800 H 2.699800 1.113100 27.932800 N 1.027400 1.497500 24.555900 N -1.707700 -1.674700 23.333300 H -2.281900 -2.243900 22.984100 C -1.214200 -3.033200 25.401000 H -0.626800 -2.886700 26.168400 H -0.960800 -3.865400 24.946900 H -2.143700 -3.097600 25.703800 C -1.083400 -1.904300 24.456200 C -1.399200 -0.486100 …	2	TRUE	Fe	6	@<TRIPOS>MOLECULE CUDVUT03_comp_3_heavy_atom 27 33 1 SMALL PartialCharges **** Generated from molSimplify @<TRIPOS>ATOM 1 Fe1 1.1352 0.0 26.1005 Fe 1 RES1 2.0 2 N1 -0.2336 -0.8285 24.7073 N.2 1 RES1 0.0 3 N2 2.8116 1.1849 27.0098 N.3 1 RES1 0.0 4 N3 1.0274 1.4975 24.5559 N.2 1 RES1 0.0 5 N4 -1.7077 -1.6747 23.3333 N.pl3 1 RES1 0.0 6 C1 -1.2142 -3.0332 25.401 C.3 1 RES1 0.0 7 C2 -1.0834 -1.9043 24…	57	27	-4.63e+65	-1.54e+63	30	222	0	[1, 3, 5]	C18 H30 Fe1 N8 2+	2	TRUE	2	['-2.304504934e+61']	['-4.530530392e+59-2.304504934e+61']	['@<TRIPOS>MOLECULE\nligand\n57\t63\t1\nSMALL\nPartialCharges\n****\nGenerated from molSimplify\n\n@<TRIPOS>ATOM\n1 X1\t1.1352 0.0 26.1005 X\t1 RES1 0.0\n2 N1\t-0.2336 -0.8285 24.7073 N.2\t1 RES1 0.0\n3 N2\t2.8116 1.1849 27.0098 N.3\t1 RES1 0.0\n4 H1\t2.6998 1.1131 27.9328 H\t1 RES1 0.0\n5 N3\t1.0274 1.4975 24.5559 N.2\t1 RES1 0.0\n6 N4\t-1.7077 -1.6747 23.3333 N.pl3\t1 RES1 0.0\n7 H2\t-2.2819 -2…	['-4.530530392e+59']	N,N,N,N,N,N	6	6	10.1002/anie.200904190	orange	16.68	5.41(Nov2019)+2Updates	(N1,N1'-Ethane-1,2-diylbis(N3-((2-methyl-1H-imidazol-4-yl)methylene)propane-1,3-diamine))-iron(ii) bis(hexafluorophosphate)	['F6 P1 1-', 'F6 P1 1-', 'F6 P1 1-', 'C18 H30 Fe1 N8 2+']	0.327908	10	FALSE		2009	FALSE	{}	octahedral	10.1408	{'octahedral': {'oct_angle_devi_max': 10.140779220559647, 'max_del_sig_angle': 17.491359422541137, 'dist_del_eq': 0, 'dist_del_all': 0.12368285624289133, 'dist_del_all_relative': 0.06184142812144566, 'dist_del_eq_relative': 0}, 'pentagonal pyramidal': {'oct_angle_devi_max': 45.75633654458135, 'max_del_sig_angle': 84.26282931700302, 'dist_del_eq': 0, 'dist_del_all': 0.12368285624289133, 'dist_del_…	0	[]	FALSE
CUDVUT03	CUDVUT03_comp_4	TRUE	0	@<TRIPOS>MOLECULE 05 57 63 1 0 0 SMALL USER_CHARGES **** Generated from the CSD @<TRIPOS>ATOM 1 N5 0.5388 3.9923 18.7976 N.2 1 RES1 0.0000 2 N6 0.5248 5.6904 15.9672 N.2 1 RES1 0.0000 3 N7 -2.5361 3.7852 18.3888 N.3 1 RES1 0.0000 4 H16 -2.3321 3.8197 19.2935 H 1 RES1 0.0000 5 N8 -2.5534 6.0748 16.5268 N.3 1 RES1 0.0000 6 H17 -2.4727 5.9647 15.6081 H 1 RES1 0.0000 7 N9 -0.6852 6.3920 18.9119 N.2 1…		N 0.538800 3.992300 18.797600 N 0.524800 5.690400 15.967200 N -2.536100 3.785200 18.388800 H -2.332100 3.819700 19.293500 N -2.553400 6.074800 16.526800 H -2.472700 5.964700 15.608100 N -0.685200 6.392000 18.911900 N -0.811100 3.315900 15.882700 N 1.980800 3.090100 20.251900 H 2.504800 2.481800 20.609000 N 2.051600 6.499300 14.577700 H 2.652900 7.041400 14.235200 Fe -0.868700 4.857200 17.397000 C…	2	TRUE	Fe	6	@<TRIPOS>MOLECULE CUDVUT03_comp_4_heavy_atom 27 33 1 SMALL PartialCharges **** Generated from molSimplify @<TRIPOS>ATOM 1 N1 0.5388 3.9923 18.7976 N.2 1 RES1 0.0 2 N2 0.5248 5.6904 15.9672 N.2 1 RES1 0.0 3 N3 -2.5361 3.7852 18.3888 N.3 1 RES1 0.0 4 N4 -2.5534 6.0748 16.5268 N.3 1 RES1 0.0 5 N5 -0.6852 6.392 18.9119 N.2 1 RES1 0.0 6 N6 -0.8111 3.3159 15.8827 N.2 1 RES1 0.0 7 N7 1.9808 3.0901 20.25…	57	27	-4.63e+65	-1.54e+63	30	222	0	[1, 3, 5]	C18 H30 Fe1 N8 2+	2	TRUE	2	['-2.304504934e+61']	['-4.530530392e+59-2.304504934e+61']	['@<TRIPOS>MOLECULE\nligand\n57\t63\t1\nSMALL\nPartialCharges\n****\nGenerated from molSimplify\n\n@<TRIPOS>ATOM\n1 N1\t0.5388 3.9923 18.7976 N.2\t1 RES1 0.0\n2 N2\t0.5248 5.6904 15.9672 N.2\t1 RES1 0.0\n3 N3\t-2.5361 3.7852 18.3888 N.3\t1 RES1 0.0\n4 H1\t-2.3321 3.8197 19.2935 H\t1 RES1 0.0\n5 N4\t-2.5534 6.0748 16.5268 N.3\t1 RES1 0.0\n6 H2\t-2.4727 5.9647 15.6081 H\t1 RES1 0.0\n7 N5\t-0.6852 6…	['-4.530530392e+59']	N,N,N,N,N,N	6	6	10.1002/anie.200904190	orange	16.68	5.41(Nov2019)+2Updates	(N1,N1'-Ethane-1,2-diylbis(N3-((2-methyl-1H-imidazol-4-yl)methylene)propane-1,3-diamine))-iron(ii) bis(hexafluorophosphate)	['F6 P1 1-', 'F6 P1 1-', 'F6 P1 1-', 'C18 H30 Fe1 N8 2+']	0.327908	10	FALSE		2009	FALSE	{}	octahedral	9.86569	{'octahedral': {'oct_angle_devi_max': 9.865689259817689, 'max_del_sig_angle': 17.94560192963573, 'dist_del_eq': 0, 'dist_del_all': 0.09195701324100103, 'dist_del_all_relative': 0.045978506620500514, 'dist_del_eq_relative': 0}, 'pentagonal pyramidal': {'oct_angle_devi_max': 46.30394537383097, 'max_del_sig_angle': 83.60796301107237, 'dist_del_eq': 0, 'dist_del_all': 0.09195701324100103, 'dist_del_a…	0	[]	FALSE
DAJRAH	DAJRAH_comp_0	TRUE	0	@<TRIPOS>MOLECULE 01 53 59 1 0 0 SMALL USER_CHARGES **** Generated from the CSD @<TRIPOS>ATOM 1 Fe1 8.0602 11.3664 13.6720 Fe 1 RES1 1.0000 2 Cl1 10.0012 12.6365 13.4352 Cl 1 RES1 0.0000 3 N1 5.9852 10.4404 13.7612 N.3 1 RES1 0.0000 4 C1 5.5017 10.4115 15.1686 C.3 1 RES1 0.0000 5 C2 6.6522 10.2973 16.1300 C.3 1 RES1 0.0000 6 N2 7.6650 11.3520 15.8848 N.3 1 RES1 0.0000 7 C3 7.2433 12.6333 16.4909 …		Fe 8.060200 11.366400 13.672000 Cl 10.001200 12.636500 13.435200 N 5.985200 10.440400 13.761200 C 5.501700 10.411500 15.168600 C 6.652200 10.297300 16.130000 N 7.665000 11.352000 15.884800 C 7.243300 12.633300 16.490900 N 9.223000 9.596400 14.491400 C 9.690600 8.506300 13.865700 C 10.417600 7.527300 14.491400 C 10.682300 7.670300 15.834600 C 10.241200 8.781300 16.489500 C 9.501800 9.734600 15.808…	1	TRUE	Fe	6	@<TRIPOS>MOLECULE DAJRAH_comp_0_heavy_atom 28 34 1 SMALL PartialCharges **** Generated from molSimplify @<TRIPOS>ATOM 1 Fe1 8.0602 11.3664 13.672 Fe 1 RES1 1.0 2 Cl1 10.0012 12.6365 13.4352 Cl 1 RES1 0.0 3 N1 5.9852 10.4404 13.7612 N.3 1 RES1 0.0 4 C1 5.5017 10.4115 15.1686 C.3 1 RES1 0.0 5 C2 6.6522 10.2973 16.13 C.3 1 RES1 0.0 6 N2 7.665 11.352 15.8848 N.3 1 RES1 0.0 7 C3 7.2433 12.6333 16.4909…	53	28	2e+70	3.59e+66	25	230	0	[1, 3, 5]	C21 H25 Cl1 Fe1 N5 1+	1	FALSE	2	['-1221.462209', '1.7138070990e+63']	['-1221.462209-1221.462209', '1.8592651189e+601.7138070990e+63']	['@<TRIPOS>MOLECULE\nligand\n2\t1\t1\nSMALL\nPartialCharges\n****\nGenerated from molSimplify\n\n@<TRIPOS>ATOM\n1 X1\t8.0602 11.3664 13.672 X\t1 RES1 0.0\n2 Cl1\t10.0012 12.6365 13.4352 Cl\t1 RES1 0.0\n@<TRIPOS>BOND\n1 1 2 1\n@<TRIPOS>SUBSTRUCTURE\n1 RES1 2\n\n', '@<TRIPOS>MOLECULE\nligand\n52\t58\t1\nSMALL\nPartialCharges\n****\nGenerated from molSimplify\n\n@<TRIPOS>ATOM\n1 X1\t8.0602 11.3664 1…	['-1221.462209', '1.8592651189e+60']	Cl,N,N,N,N,N	5,1	5	10.1021/ic971059i	yellow	5	5.41(Nov2019)+2Updates	Chloro-(N,N,N'-tris(2-pyridylmethyl)-N'-methyl-ethane-1,2-diamine)-iron(ii) tetraphenylborate	['C24 H20 B1 1-']	0.578846		FALSE		1999	FALSE	{}	octahedral	17.2141	{'octahedral': {'oct_angle_devi_max': 17.21409404607727, 'max_del_sig_angle': 36.62001487294225, 'dist_del_eq': 0, 'dist_del_all': 0.1611315931807491, 'dist_del_all_relative': 0.096071551836592, 'dist_del_eq_relative': 0}, 'pentagonal pyramidal': {'oct_angle_devi_max': 52.42598152848168, 'max_del_sig_angle': 80.19750496219498, 'dist_del_eq': 0, 'dist_del_all': 0.1611315931807491, 'dist_del_all_re…	0	[]	FALSE
DAQHIO	DAQHIO_comp_0	TRUE	0	@<TRIPOS>MOLECULE 01 57 64 1 0 0 SMALL USER_CHARGES **** Generated from the CSD @<TRIPOS>ATOM 1 Fe1 3.5339 1.3215 4.7274 Fe 1 RES1 2.0000 2 C1 7.2807 2.5957 7.2830 C.3 1 RES1 0.0000 3 H1 8.1017 2.2655 6.8629 H 1 RES1 0.0000 4 H2 7.2010 2.2200 8.1848 H 1 RES1 0.0000 5 H3 7.3130 3.5733 7.3383 H 1 RES1 0.0000 6 C2 6.0524 2.1647 6.4304 C.3 1 RES1 0.0000 7 C3 6.0947 2.9131 5.0568 C.3 1 RES1 0.0000 8 H…		Fe 3.533900 1.321500 4.727400 C 7.280700 2.595700 7.283000 H 8.101700 2.265500 6.862900 H 7.201000 2.220000 8.184800 H 7.313000 3.573300 7.338300 C 6.052400 2.164700 6.430400 C 6.094700 2.913100 5.056800 H 5.808800 3.852800 5.177000 H 7.018300 2.912400 4.701600 N 5.183200 2.225800 4.098400 C 5.611900 1.921800 2.890200 H 6.437200 2.227800 2.532400 C 4.691300 1.070000 2.167500 N 3.614200 0.581400 2…	2	TRUE	Fe	6	@<TRIPOS>MOLECULE DAQHIO_comp_0_heavy_atom 30 37 1 SMALL PartialCharges **** Generated from molSimplify @<TRIPOS>ATOM 1 Fe1 3.5339 1.3215 4.7274 Fe 1 RES1 2.0 2 C1 7.2807 2.5957 7.283 C.3 1 RES1 0.0 3 C2 6.0524 2.1647 6.4304 C.3 1 RES1 0.0 4 C3 6.0947 2.9131 5.0568 C.3 1 RES1 0.0 5 N1 5.1832 2.2258 4.0984 N.2 1 RES1 0.0 6 C4 5.6119 1.9218 2.8902 C.2 1 RES1 0.0 7 C5 4.6913 1.07 2.1675 C.2 1 RES1 0…	57	30	-1.55e+75	-2.9e+71	27	238	0	[1, 3, 5]	C20 H27 Fe1 N9 2+	2	TRUE	2	['3.9727776422e+70']	['-8.237438986e+673.9727776422e+70']	['@<TRIPOS>MOLECULE\nligand\n57\t64\t1\nSMALL\nPartialCharges\n****\nGenerated from molSimplify\n\n@<TRIPOS>ATOM\n1 X1\t3.5339 1.3215 4.7274 X\t1 RES1 0.0\n2 C1\t7.2807 2.5957 7.283 C.3\t1 RES1 0.0\n3 H1\t8.1017 2.2655 6.8629 H\t1 RES1 0.0\n4 H2\t7.201 2.22 8.1848 H\t1 RES1 0.0\n5 H3\t7.313 3.5733 7.3383 H\t1 RES1 0.0\n6 C2\t6.0524 2.1647 6.4304 C.3\t1 RES1 0.0\n7 C3\t6.0947 2.9131 5.0568 C.3\t1 …	['-8.237438986e+67']	N,N,N,N,N,N	6	6	10.1039/c2dt11911k	red	3.39	5.41(Nov2019)+2Updates	(1,1,1-tris(1-Methyl-1H-imidazol-2-ylmethyleneaminomethyl)ethane)-iron(ii) bis(tetrafluoroborate)	['B1 F4 1-', 'B1 F4 1-']	0.721308	150	FALSE		2012	FALSE	{}	octahedral	10.0833	{'octahedral': {'oct_angle_devi_max': 10.083301903074704, 'max_del_sig_angle': 18.47490489628032, 'dist_del_eq': 0, 'dist_del_all': 0.04923661636662158, 'dist_del_all_relative': 0.02461830818331079, 'dist_del_eq_relative': 0}, 'pentagonal pyramidal': {'oct_angle_devi_max': 45.07953779512263, 'max_del_sig_angle': 73.61056065222823, 'dist_del_eq': 0, 'dist_del_all': 0.04923661636662158, 'dist_del_a…	0	[]	FALSE
DAQHOU	DAQHOU_comp_0	TRUE	0	@<TRIPOS>MOLECULE 01 48 55 1 0 0 SMALL USER_CHARGES **** Generated from the CSD @<TRIPOS>ATOM 1 Fe1 2.3682 1.5632 4.5482 Fe 1 RES1 2.0000 2 C1 3.2372 4.2404 8.2530 C.3 1 RES1 0.0000 3 H1 2.7834 3.8746 9.0403 H 1 RES1 0.0000 4 H2 2.9056 5.1452 8.0760 H 1 RES1 0.0000 5 H3 4.2024 4.2716 8.4176 H 1 RES1 0.0000 6 C2 2.9538 3.3416 7.0319 C.3 1 RES1 0.0000 7 C3 1.4114 3.1436 6.8977 C.3 1 RES1 0.0000 8 H…		Fe 2.368200 1.563200 4.548200 C 3.237200 4.240400 8.253000 H 2.783400 3.874600 9.040300 H 2.905600 5.145200 8.076000 H 4.202400 4.271600 8.417600 C 2.953800 3.341600 7.031900 C 1.411400 3.143600 6.897700 H 1.100000 2.471000 7.554200 H 0.945300 3.996500 7.082700 N 1.098000 2.688000 5.524900 C 0.133300 3.245000 4.847900 H -0.490400 3.845000 5.238600 C 0.094500 2.867000 3.438600 N 1.187300 2.149700 …	2	TRUE	Fe	6	@<TRIPOS>MOLECULE DAQHOU_comp_0_heavy_atom 27 34 1 SMALL PartialCharges **** Generated from molSimplify @<TRIPOS>ATOM 1 Fe1 2.3682 1.5632 4.5482 Fe 1 RES1 2.0 2 C1 3.2372 4.2404 8.253 C.3 1 RES1 0.0 3 C2 2.9538 3.3416 7.0319 C.3 1 RES1 0.0 4 C3 1.4114 3.1436 6.8977 C.3 1 RES1 0.0 5 N1 1.098 2.688 5.5249 N.2 1 RES1 0.0 6 C4 0.1333 3.245 4.8479 C.2 1 RES1 0.0 7 C5 0.0945 2.867 3.4386 C.2 1 RES1 0.0…	48	27	2.66e+67	3.24e+61	21	214	0	[1, 3, 5]	C17 H21 Fe1 N9 2+	2	TRUE	2	['1.2809731458e+64']	['1.0032388039e+581.2809731458e+64']	['@<TRIPOS>MOLECULE\nligand\n48\t55\t1\nSMALL\nPartialCharges\n****\nGenerated from molSimplify\n\n@<TRIPOS>ATOM\n1 X1\t2.3682 1.5632 4.5482 X\t1 RES1 0.0\n2 C1\t3.2372 4.2404 8.253 C.3\t1 RES1 0.0\n3 H1\t2.7834 3.8746 9.0403 H\t1 RES1 0.0\n4 H2\t2.9056 5.1452 8.076 H\t1 RES1 0.0\n5 H3\t4.2024 4.2716 8.4176 H\t1 RES1 0.0\n6 C2\t2.9538 3.3416 7.0319 C.3\t1 RES1 0.0\n7 C3\t1.4114 3.1436 6.8977 C.3\…	['1.0032388039e+58']	N,N,N,N,N,N	6	6	10.1039/c2dt11911k	dark brown	2.65	5.41(Nov2019)+2Updates	(1,1,1-tris(1H-Pyrazol-3-ylmethyleneaminomethyl)ethane)-iron(ii) diperchlorate	['Cl1 O4 1-', 'Cl1 O4 1-']	0.671864	150	FALSE		2012	FALSE	{}	octahedral	9.41391	{'octahedral': {'oct_angle_devi_max': 9.413905984102607, 'max_del_sig_angle': 17.84793828197664, 'dist_del_eq': 0, 'dist_del_all': 0.039991955429198756, 'dist_del_all_relative': 0.019995977714599378, 'dist_del_eq_relative': 0}, 'pentagonal pyramidal': {'oct_angle_devi_max': 45.527233210294376, 'max_del_sig_angle': 74.40877513160797, 'dist_del_eq': 0, 'dist_del_all': 0.039991955429198756, 'dist_de…	0	[]	FALSE
DAYCUC	DAYCUC_comp_3	TRUE	0	@<TRIPOS>MOLECULE 04 19 18 1 0 0 SMALL USER_CHARGES **** Generated from the CSD @<TRIPOS>ATOM 1 Fe1 -4.1029 7.3360 8.2104 Fe 1 RES1 2.0000 2 O10 -5.3527 6.0485 9.1883 O.3 1 RES1 0.0000 3 O11 -2.6239 7.0521 9.7274 O.3 1 RES1 0.0000 4 H18 -5.7913 5.4506 8.8673 H 1 RES1 0.0000 5 H19 -5.4746 5.9935 9.9346 H 1 RES1 0.0000 6 H20 -2.5198 7.5341 10.4108 H 1 RES1 0.0000 7 H21 -1.9591 6.4777 9.7047 H 1 RES…		Fe -4.102900 7.336000 8.210400 O -5.352700 6.048500 9.188300 O -2.623900 7.052100 9.727400 H -5.791300 5.450600 8.867300 H -5.474600 5.993500 9.934600 H -2.519800 7.534100 10.410800 H -1.959100 6.477700 9.704700 O -3.270700 5.696400 7.086400 H -2.707700 5.223200 7.422200 H -3.791400 5.193900 6.831100 O -2.853100 8.623500 7.232600 O -5.581800 7.619900 6.693500 H -2.414400 9.221400 7.553600 H -2.73…	2	TRUE	Fe	6	@<TRIPOS>MOLECULE DAYCUC_comp_3_heavy_atom 7 6 1 SMALL PartialCharges **** Generated from molSimplify @<TRIPOS>ATOM 1 Fe1 -4.1029 7.336 8.2104 Fe 1 RES1 2.0 2 O1 -5.3527 6.0485 9.1883 O.3 1 RES1 0.0 3 O2 -2.6239 7.0521 9.7274 O.3 1 RES1 0.0 4 O3 -3.2707 5.6964 7.0864 O.3 1 RES1 0.0 5 O4 -2.8531 8.6235 7.2326 O.3 1 RES1 0.0 6 O5 -5.5818 7.6199 6.6935 O.3 1 RES1 0.0 7 O6 -4.9351 8.9756 9.3344 O.3 1…	19	7	1.65e+20	1.65e+20	12	88	0	[1, 3, 5]	H12 Fe1 O6 2+	2	TRUE	2	['-767.9792813', '-767.9792813', '-767.9792813', '-767.9792813', '-767.9792813', '-767.9792813']	['-767.9792813-767.9792813', '-767.9792813-767.9792813', '-767.9792813-767.9792813', '-767.9792813-767.9792813', '-767.9792813-767.9792813', '-767.9792813-767.9792813']	['@<TRIPOS>MOLECULE\nligand\n4\t3\t1\nSMALL\nPartialCharges\n****\nGenerated from molSimplify\n\n@<TRIPOS>ATOM\n1 X1\t-4.1029 7.336 8.2104 X\t1 RES1 0.0\n2 O1\t-5.3527 6.0485 9.1883 O.3\t1 RES1 0.0\n3 H1\t-5.7913 5.4506 8.8673 H\t1 RES1 0.0\n4 H2\t-5.4746 5.9935 9.9346 H\t1 RES1 0.0\n@<TRIPOS>BOND\n1 1 2 1\n1 2 3 1\n1 2 4 1\n@<TRIPOS>SUBSTRUCTURE\n1 RES1 4\n\n', '@<TRIPOS>MOLECULE\nligand\n4\t3\t…	['-767.9792813', '-767.9792813', '-767.9792813', '-767.9792813', '-767.9792813', '-767.9792813']	O,O,O,O,O,O	1,1,1,1,1,1	1	10.1107/S0108270105036218	colorless	4.18	5.41(Nov2019)+2Updates	hexaaqua-iron(ii) bis(4',7-dimethoxyisoflavone-3'-sulfonate) octahydrate	['C17 H13 O7 S1 1-', 'H2 O1', 'H2 O1', 'H2 O1', 'H2 O1']	0.274443	298	FALSE		2005	FALSE	{}	octahedral	0.190488	{'octahedral': {'oct_angle_devi_max': 0.19048793392144034, 'max_del_sig_angle': 0.36765094188120884, 'dist_del_eq': 0, 'dist_del_all': 0.11158049380915847, 'dist_del_all_relative': 0.05635378475210007, 'dist_del_eq_relative': 0}, 'pentagonal pyramidal': {'oct_angle_devi_max': 46.800397929504506, 'max_del_sig_angle': 90.0, 'dist_del_eq': 0, 'dist_del_all': 0.11158049380915847, 'dist_del_all_relati…	0	[]	FALSE
DETTOL	DETTOL_comp_0	TRUE	0	@<TRIPOS>MOLECULE 01 49 54 1 0 0 SMALL USER_CHARGES **** Generated from the CSD @<TRIPOS>ATOM 1 Fe1 0.0000 2.5961 3.7720 Fe 1 RES1 2.0000 2 N1 0.1065 3.9424 5.3049 N.3 1 RES1 0.0000 3 N2 -1.9898 2.6083 4.1975 N.3 1 RES1 0.0000 4 N3 0.1003 1.2336 5.2642 N.3 1 RES1 0.0000 5 C1 0.3206 3.2842 6.6085 C.3 1 RES1 0.0000 6 C2 0.8377 1.8728 6.3822 C.3 1 RES1 0.0000 7 C3 -1.2938 0.8102 5.7108 C.3 1 RES1 0.…		Fe 0.000000 2.596100 3.772000 N 0.106500 3.942400 5.304900 N -1.989800 2.608300 4.197500 N 0.100300 1.233600 5.264200 C 0.320600 3.284200 6.608500 C 0.837700 1.872800 6.382200 C -1.293800 0.810200 5.710800 C -2.316600 1.248500 4.677300 C -1.189300 4.709100 5.280800 C -2.316600 3.677700 5.175200 H 1.044500 3.799900 7.076300 H -2.306300 0.542800 3.832400 H -3.144000 1.302800 5.175200 H -2.564800 2.…	2	TRUE	Fe	6	@<TRIPOS>MOLECULE DETTOL_comp_0_heavy_atom 19 24 1 SMALL PartialCharges **** Generated from molSimplify @<TRIPOS>ATOM 1 Fe1 0.0 2.5961 3.772 Fe 1 RES1 2.0 2 N1 0.1065 3.9424 5.3049 N.3 1 RES1 0.0 3 N2 -1.9898 2.6083 4.1975 N.3 1 RES1 0.0 4 N3 0.1003 1.2336 5.2642 N.3 1 RES1 0.0 5 C1 0.3206 3.2842 6.6085 C.3 1 RES1 0.0 6 C2 0.8377 1.8728 6.3822 C.3 1 RES1 0.0 7 C3 -1.2938 0.8102 5.7108 C.3 1 RES1 …	49	19	-8.44e+42	-8.44e+42	30	172	0	[1, 3, 5]	C12 H30 Fe1 N6 2+	2	FALSE	2	['-3.467930947e+19', '-3.467930947e+19']	['-3.467930947e+19-3.467930947e+19', '-3.467930947e+19-3.467930947e+19']	['@<TRIPOS>MOLECULE\nligand\n25\t27\t1\nSMALL\nPartialCharges\n****\nGenerated from molSimplify\n\n@<TRIPOS>ATOM\n1 X1\t0.0 2.5961 3.772 X\t1 RES1 0.0\n2 N1\t0.1065 3.9424 5.3049 N.3\t1 RES1 0.0\n3 N2\t-1.9898 2.6083 4.1975 N.3\t1 RES1 0.0\n4 N3\t0.1003 1.2336 5.2642 N.3\t1 RES1 0.0\n5 C1\t0.3206 3.2842 6.6085 C.3\t1 RES1 0.0\n6 C2\t0.8377 1.8728 6.3822 C.3\t1 RES1 0.0\n7 C3\t-1.2938 0.8102 5.710…	['-3.467930947e+19', '-3.467930947e+19']	N,N,N,N,N,N	3,3	3	10.1021/ic00213a011		9.67	5.41(Nov2019)+2Updates	bis(1,4,7-Triazacyclononane)-iron(ii) dichloride tetrahydrate	['Cl1 1-', 'H2 O1', 'H2 O1']	0.814682		FALSE		1985	FALSE	{}	octahedral	5.45424	{'octahedral': {'oct_angle_devi_max': 5.454237770966555, 'max_del_sig_angle': 7.553042634934329, 'dist_del_eq': 0, 'dist_del_all': 0.01980305332100807, 'dist_del_all_relative': 0.009901526660504034, 'dist_del_eq_relative': 0}, 'pentagonal pyramidal': {'oct_angle_devi_max': 46.70812134946176, 'max_del_sig_angle': 89.31294996177516, 'dist_del_eq': 0, 'dist_del_all': 0.01980305332100807, 'dist_del_a…	0	[]	FALSE
DIBJED	DIBJED_comp_0	TRUE	0	@<TRIPOS>MOLECULE 01 43 48 1 0 0 SMALL USER_CHARGES **** Generated from the CSD @<TRIPOS>ATOM 1 Fe1 0.0000 0.0000 0.0000 Fe 1 RES1 2.0000 2 S1 1.0603 1.4945 1.3064 S.3 1 RES1 0.0000 3 S2 -1.8314 0.2001 1.2756 S.3 1 RES1 0.0000 4 S3 0.7215 -1.6987 1.3018 S.3 1 RES1 0.0000 5 C1 -2.7687 1.5811 0.5738 C.3 1 RES1 0.0000 6 C2 1.1499 2.9828 0.2668 C.3 1 RES1 0.0000 7 C3 0.1342 -3.2427 0.5213 C.3 1 RES1 …		Fe 0.000000 0.000000 0.000000 S 1.060300 1.494500 1.306400 S -1.831400 0.200100 1.275600 S 0.721500 -1.698700 1.301800 C -2.768700 1.581100 0.573800 C 1.149900 2.982800 0.266800 C 0.134200 -3.242700 0.521300 C 2.507100 -1.732800 0.911600 C -1.199400 0.921000 2.816500 C -0.161500 2.010200 2.577400 H -3.704600 1.422300 0.715700 H -2.511500 2.391800 1.019600 H 1.315800 3.735700 0.839100 H 1.872500 2…	2	TRUE	Fe	6	@<TRIPOS>MOLECULE DIBJED_comp_0_heavy_atom 19 24 1 SMALL PartialCharges **** Generated from molSimplify @<TRIPOS>ATOM 1 Fe1 0.0 0.0 0.0 Fe 1 RES1 2.0 2 S1 1.0603 1.4945 1.3064 S.3 1 RES1 0.0 3 S2 -1.8314 0.2001 1.2756 S.3 1 RES1 0.0 4 S3 0.7215 -1.6987 1.3018 S.3 1 RES1 0.0 5 C1 -2.7687 1.5811 0.5738 C.3 1 RES1 0.0 6 C2 1.1499 2.9828 0.2668 C.3 1 RES1 0.0 7 C3 0.1342 -3.2427 0.5213 C.3 1 RES1 0.0…	43	19	-2.66e+51	-2.66e+51	24	220	0	[1, 3, 5]	C12 H24 Fe1 S6 2+	2	FALSE	2	['-2.111930528e+23', '-2.111930528e+23']	['-2.111930528e+23-2.111930528e+23', '-2.111930528e+23-2.111930528e+23']	['@<TRIPOS>MOLECULE\nligand\n22\t24\t1\nSMALL\nPartialCharges\n****\nGenerated from molSimplify\n\n@<TRIPOS>ATOM\n1 X1\t0.0 0.0 0.0 X\t1 RES1 0.0\n2 S1\t1.0603 1.4945 1.3064 S.3\t1 RES1 0.0\n3 S2\t-1.8314 0.2001 1.2756 S.3\t1 RES1 0.0\n4 C1\t-2.7687 1.5811 0.5738 C.3\t1 RES1 0.0\n5 C2\t1.1499 2.9828 0.2668 C.3\t1 RES1 0.0\n6 C3\t-1.1994 0.921 2.8165 C.3\t1 RES1 0.0\n7 C4\t-0.1615 2.0102 2.5774 C.…	['-2.111930528e+23', '-2.111930528e+23']	S,S,S,S,S,S	3,3	3	10.1021/ic00213a039	red	4.5	5.41(Nov2019)+2Updates	bis(1,4,7-Trithiacyclononane-S,S',S'')-iron(ii) bis(hexafluorophosphate)	['F6 P1 1-']	0.741835		FALSE		1985	TRUE	{'S1-C9-H21_angle': 70.53312101526606, 'S22-C29-H40_angle': 70.53312101526606}	octahedral	0.436841	{'octahedral': {'oct_angle_devi_max': 0.4368411413179956, 'max_del_sig_angle': 0.8232801937029421, 'dist_del_eq': 0, 'dist_del_all': 0.01769290463877571, 'dist_del_all_relative': 0.007794231118403383, 'dist_del_eq_relative': 0}, 'pentagonal pyramidal': {'oct_angle_devi_max': 46.8, 'max_del_sig_angle': 90.0, 'dist_del_eq': 0, 'dist_del_all': 0.01769290463877571, 'dist_del_all_relative': 0.00779423…	0	[]	FALSE
DIDXEV	DIDXEV_comp_0	TRUE	0	@<TRIPOS>MOLECULE 01 49 54 1 0 0 SMALL USER_CHARGES **** Generated from the CSD @<TRIPOS>ATOM 1 C1 24.1420 5.2107 -1.0127 C.2 1 RES1 0.0000 2 C2 23.1631 5.8598 -1.8877 C.ar 1 RES1 0.0000 3 C3 23.0451 7.1424 -2.3760 C.ar 1 RES1 0.0000 4 H1 23.6835 7.7915 -2.1913 H 1 RES1 0.0000 5 C4 21.9397 7.4233 -3.1540 C.ar 1 RES1 0.0000 6 H2 21.8269 8.2850 -3.4827 H 1 RES1 0.0000 7 C5 20.9978 6.4552 -3.4592 C.…		C 24.142000 5.210700 -1.012700 C 23.163100 5.859800 -1.887700 C 23.045100 7.142400 -2.376000 H 23.683500 7.791500 -2.191300 C 21.939700 7.423300 -3.154000 H 21.826900 8.285000 -3.482700 C 20.997800 6.455200 -3.459200 H 20.271000 6.674600 -3.994500 C 21.126700 5.161500 -2.970800 H 20.505700 4.504500 -3.185300 C 22.216200 4.878300 -2.150600 C 22.643100 3.660700 -1.458800 C 22.340200 1.317200 -0.986…	2	TRUE	Fe	6	@<TRIPOS>MOLECULE DIDXEV_comp_0_heavy_atom 29 34 1 SMALL PartialCharges **** Generated from molSimplify @<TRIPOS>ATOM 1 C1 24.142 5.2107 -1.0127 C.2 1 RES1 0.0 2 C2 23.1631 5.8598 -1.8877 C.ar 1 RES1 0.0 3 C3 23.0451 7.1424 -2.376 C.ar 1 RES1 0.0 4 C4 21.9397 7.4233 -3.154 C.ar 1 RES1 0.0 5 C5 20.9978 6.4552 -3.4592 C.ar 1 RES1 0.0 6 C6 21.1267 5.1615 -2.9708 C.ar 1 RES1 0.0 7 C7 22.2162 4.8783 -…	49	29	1.34e+73	2.07e+65	20	226	0	[1, 3, 5]	C20 H20 Fe1 N6 O2 2+	2	FALSE	2	['1.3948062159e+56', '115456817.33', '-767.9792813', '-767.9792813']	['-3.777801516e+501.3948062159e+56', '17123722.057115456817.33', '-767.9792813-767.9792813', '-767.9792813-767.9792813']	['@<TRIPOS>MOLECULE\nligand\n37\t42\t1\nSMALL\nPartialCharges\n****\nGenerated from molSimplify\n\n@<TRIPOS>ATOM\n1 C1\t24.142 5.2107 -1.0127 C.2\t1 RES1 0.0\n2 C2\t23.1631 5.8598 -1.8877 C.ar\t1 RES1 0.0\n3 C3\t23.0451 7.1424 -2.376 C.ar\t1 RES1 0.0\n4 H1\t23.6835 7.7915 -2.1913 H\t1 RES1 0.0\n5 C4\t21.9397 7.4233 -3.154 C.ar\t1 RES1 0.0\n6 H2\t21.8269 8.285 -3.4827 H\t1 RES1 0.0\n7 C5\t20.9978 …	['-3.777801516e+50', '17123722.057', '-767.9792813', '-767.9792813']	N,N,N,N,O,O	3,1,1,1	3	10.1002/ejic.201300162	red	8.5	5.41(Nov2019)+2Updates	Acetonitrile-diaqua-(N-(pyridin-2-yl)-1-((pyridin-2-yl)imino)-1H-isoindol-3-amine)-iron(ii) diperchlorate	['Cl1 O4 1-', 'Cl1 O4 1-']	0.684863	293	FALSE		2013	FALSE	{}	octahedral	3.61744	{'octahedral': {'oct_angle_devi_max': 3.617442495859146, 'max_del_sig_angle': 7.506563579687651, 'dist_del_eq': 0, 'dist_del_all': 0.13860785725129787, 'dist_del_all_relative': 0.06930392862564894, 'dist_del_eq_relative': 0}, 'pentagonal pyramidal': {'oct_angle_devi_max': 47.12504812464103, 'max_del_sig_angle': 89.05540099577769, 'dist_del_eq': 0, 'dist_del_all': 0.13860785725129787, 'dist_del_al…	0	[]	FALSE
DIHCUV	DIHCUV_comp_0	TRUE	0	@<TRIPOS>MOLECULE 01 57 64 1 0 0 SMALL USER_CHARGES **** Generated from the CSD @<TRIPOS>ATOM 1 C1 2.6010 0.9037 2.7279 C.ar 1 RES1 0.0000 2 H1 2.9797 0.1083 2.3715 H 1 RES1 0.0000 3 C2 1.3315 1.2806 2.3222 C.ar 1 RES1 0.0000 4 H2 0.8417 0.7334 1.7202 H 1 RES1 0.0000 5 C3 0.7824 2.4510 2.7943 C.ar 1 RES1 0.0000 6 H3 -0.0889 2.7214 2.5296 H 1 RES1 0.0000 7 C4 1.5334 3.2279 3.6664 C.ar 1 RES1 0.000…		C 2.601000 0.903700 2.727900 H 2.979700 0.108300 2.371500 C 1.331500 1.280600 2.322200 H 0.841700 0.733400 1.720200 C 0.782400 2.451000 2.794300 H -0.088900 2.721400 2.529600 C 1.533400 3.227900 3.666400 H 1.191700 4.050100 3.996800 C 2.777900 2.784400 4.043300 C 3.642700 3.589900 4.963200 H 3.464000 4.555700 4.841100 H 3.452900 3.352000 5.906700 C 5.984500 3.727900 5.707800 H 5.497400 3.792700 6…	2	TRUE	Fe	6	@<TRIPOS>MOLECULE DIHCUV_comp_0_heavy_atom 31 38 1 SMALL PartialCharges **** Generated from molSimplify @<TRIPOS>ATOM 1 C1 2.601 0.9037 2.7279 C.ar 1 RES1 0.0 2 C2 1.3315 1.2806 2.3222 C.ar 1 RES1 0.0 3 C3 0.7824 2.451 2.7943 C.ar 1 RES1 0.0 4 C4 1.5334 3.2279 3.6664 C.ar 1 RES1 0.0 5 C5 2.7779 2.7844 4.0433 C.ar 1 RES1 0.0 6 C6 3.6427 3.5899 4.9632 C.3 1 RES1 0.0 7 C7 5.9845 3.7279 5.7078 C.3 1 …	57	31	4.01e+76	2.07e+72	26	240	0	[1, 3, 5]	C24 H26 Fe1 N6 2+	2	FALSE	2	['2.7460133392e+52', '-4.872995308e+19']	['-1.790654420e+502.7460133392e+52', '-1.909276028e+18-4.872995308e+19']	['@<TRIPOS>MOLECULE\nligand\n41\t46\t1\nSMALL\nPartialCharges\n****\nGenerated from molSimplify\n\n@<TRIPOS>ATOM\n1 C1\t2.601 0.9037 2.7279 C.ar\t1 RES1 0.0\n2 H1\t2.9797 0.1083 2.3715 H\t1 RES1 0.0\n3 C2\t1.3315 1.2806 2.3222 C.ar\t1 RES1 0.0\n4 H2\t0.8417 0.7334 1.7202 H\t1 RES1 0.0\n5 C3\t0.7824 2.451 2.7943 C.ar\t1 RES1 0.0\n6 H3\t-0.0889 2.7214 2.5296 H\t1 RES1 0.0\n7 C4\t1.5334 3.2279 3.666…	['-1.790654420e+50', '-1.909276028e+18']	N,N,N,N,N,N	4,2	4	10.1039/C8DT01425F	red	3.68	5.41(Nov2019)+2Updates	(N,N,N-tris((pyridin-2-yl)methyl)amine)-(1-(pyridin-2-yl)methylamine)-iron(ii) diperchlorate	['Cl1 O4 1-', 'Cl1 O4 1-']	0.69552	90	FALSE		2018	FALSE	{}	octahedral	8.11488	{'octahedral': {'oct_angle_devi_max': 8.114883799688318, 'max_del_sig_angle': 17.699617447594505, 'dist_del_eq': 0, 'dist_del_all': 0.05705651009152457, 'dist_del_all_relative': 0.028528255045762285, 'dist_del_eq_relative': 0}, 'pentagonal pyramidal': {'oct_angle_devi_max': 48.02996229898163, 'max_del_sig_angle': 84.84165408326797, 'dist_del_eq': 0, 'dist_del_all': 0.05705651009152457, 'dist_del_…	0	[]	FALSE
DIHCUV01	DIHCUV01_comp_0	TRUE	0	@<TRIPOS>MOLECULE 01 57 64 1 0 0 SMALL USER_CHARGES **** Generated from the CSD @<TRIPOS>ATOM 1 C1 6.7550 8.4856 3.9082 C.ar 1 RES1 0.0000 2 H1 6.4141 9.3207 4.2074 H 1 RES1 0.0000 3 C2 8.0100 8.0732 4.3462 C.ar 1 RES1 0.0000 4 H2 8.5255 8.6259 4.9204 H 1 RES1 0.0000 5 C3 8.4893 6.8619 3.9389 C.ar 1 RES1 0.0000 6 H3 9.3411 6.5600 4.2298 H 1 RES1 0.0000 7 C4 7.7285 6.0797 3.0980 C.ar 1 RES1 0.0000…		C 6.755000 8.485600 3.908200 H 6.414100 9.320700 4.207400 C 8.010000 8.073200 4.346200 H 8.525500 8.625900 4.920400 C 8.489300 6.861900 3.938900 H 9.341100 6.560000 4.229800 C 7.728500 6.079700 3.098000 H 8.044400 5.233500 2.800700 C 6.501400 6.549700 2.694200 C 5.645900 5.755500 1.780200 H 5.817800 4.789500 1.911900 H 5.854900 5.984000 0.840800 C 3.862400 5.439700 3.380300 H 4.688200 5.102500 3.…	2	TRUE	Fe	6	@<TRIPOS>MOLECULE DIHCUV01_comp_0_heavy_atom 31 38 1 SMALL PartialCharges **** Generated from molSimplify @<TRIPOS>ATOM 1 C1 6.755 8.4856 3.9082 C.ar 1 RES1 0.0 2 C2 8.01 8.0732 4.3462 C.ar 1 RES1 0.0 3 C3 8.4893 6.8619 3.9389 C.ar 1 RES1 0.0 4 C4 7.7285 6.0797 3.098 C.ar 1 RES1 0.0 5 C5 6.5014 6.5497 2.6942 C.ar 1 RES1 0.0 6 C6 5.6459 5.7555 1.7802 C.3 1 RES1 0.0 7 C7 3.8624 5.4397 3.3803 C.3 1 …	57	31	4.01e+76	2.07e+72	26	240	0	[1, 3, 5]	C24 H26 Fe1 N6 2+	2	FALSE	2	['2.7460133392e+52', '-4.872995308e+19']	['-1.790654420e+502.7460133392e+52', '-1.909276028e+18-4.872995308e+19']	['@<TRIPOS>MOLECULE\nligand\n41\t46\t1\nSMALL\nPartialCharges\n****\nGenerated from molSimplify\n\n@<TRIPOS>ATOM\n1 C1\t6.755 8.4856 3.9082 C.ar\t1 RES1 0.0\n2 H1\t6.4141 9.3207 4.2074 H\t1 RES1 0.0\n3 C2\t8.01 8.0732 4.3462 C.ar\t1 RES1 0.0\n4 H2\t8.5255 8.6259 4.9204 H\t1 RES1 0.0\n5 C3\t8.4893 6.8619 3.9389 C.ar\t1 RES1 0.0\n6 H3\t9.3411 6.56 4.2298 H\t1 RES1 0.0\n7 C4\t7.7285 6.0797 3.098 C.a…	['-1.790654420e+50', '-1.909276028e+18']	N,N,N,N,N,N	4,2	4	10.1039/C8DT01425F	red	3.42	5.41(Nov2019)+2Updates	(N,N,N-tris((pyridin-2-yl)methyl)amine)-(1-(pyridin-2-yl)methylamine)-iron(ii) diperchlorate	['Cl1 O4 1-', 'Cl1 O4 1-']	0.69552	120	FALSE		2018	FALSE	{}	octahedral	9.88481	{'octahedral': {'oct_angle_devi_max': 9.884809760282542, 'max_del_sig_angle': 22.003874975121647, 'dist_del_eq': 0, 'dist_del_all': 0.05008708634523673, 'dist_del_all_relative': 0.025043543172618365, 'dist_del_eq_relative': 0}, 'pentagonal pyramidal': {'oct_angle_devi_max': 48.81156632067912, 'max_del_sig_angle': 84.23468795379364, 'dist_del_eq': 0, 'dist_del_all': 0.05008708634523673, 'dist_del_…	0	[]	FALSE
DIHCUV02	DIHCUV02_comp_0	TRUE	0	@<TRIPOS>MOLECULE 01 57 64 1 0 0 SMALL USER_CHARGES **** Generated from the CSD @<TRIPOS>ATOM 1 C1 1.3142 0.6627 31.2209 C.ar 1 RES1 0.0000 2 H1 1.3965 -0.2256 30.9216 H 1 RES1 0.0000 3 C2 0.1348 1.0446 31.8129 C.ar 1 RES1 0.0000 4 H2 -0.5738 0.4371 31.9202 H 1 RES1 0.0000 5 C3 0.0290 2.3410 32.2357 C.ar 1 RES1 0.0000 6 H3 -0.7638 2.6358 32.6456 H 1 RES1 0.0000 7 C4 1.0746 3.2105 32.0666 C.ar 1 R…		C 1.314200 0.662700 31.220900 H 1.396500 -0.225600 30.921600 C 0.134800 1.044600 31.812900 H -0.573800 0.437100 31.920200 C 0.029000 2.341000 32.235700 H -0.763800 2.635800 32.645600 C 1.074600 3.210500 32.066600 H 1.005300 4.099800 32.362600 C 2.232400 2.763100 31.452500 C 3.432400 3.632700 31.264100 H 3.146000 4.560300 31.133000 H 3.990300 3.597100 32.069800 C 3.657000 3.764700 28.857700 H 4.33…	2	TRUE	Fe	6	@<TRIPOS>MOLECULE DIHCUV02_comp_0_heavy_atom 31 38 1 SMALL PartialCharges **** Generated from molSimplify @<TRIPOS>ATOM 1 C1 1.3142 0.6627 31.2209 C.ar 1 RES1 0.0 2 C2 0.1348 1.0446 31.8129 C.ar 1 RES1 0.0 3 C3 0.029 2.341 32.2357 C.ar 1 RES1 0.0 4 C4 1.0746 3.2105 32.0666 C.ar 1 RES1 0.0 5 C5 2.2324 2.7631 31.4525 C.ar 1 RES1 0.0 6 C6 3.4324 3.6327 31.2641 C.3 1 RES1 0.0 7 C7 3.657 3.7647 28.857…	57	31	4.01e+76	2.07e+72	26	240	0	[1, 3, 5]	C24 H26 Fe1 N6 2+	2	FALSE	2	['2.7460133392e+52', '-4.872995308e+19']	['-1.790654420e+502.7460133392e+52', '-1.909276028e+18-4.872995308e+19']	['@<TRIPOS>MOLECULE\nligand\n41\t46\t1\nSMALL\nPartialCharges\n****\nGenerated from molSimplify\n\n@<TRIPOS>ATOM\n1 C1\t1.3142 0.6627 31.2209 C.ar\t1 RES1 0.0\n2 H1\t1.3965 -0.2256 30.9216 H\t1 RES1 0.0\n3 C2\t0.1348 1.0446 31.8129 C.ar\t1 RES1 0.0\n4 H2\t-0.5738 0.4371 31.9202 H\t1 RES1 0.0\n5 C3\t0.029 2.341 32.2357 C.ar\t1 RES1 0.0\n6 H3\t-0.7638 2.6358 32.6456 H\t1 RES1 0.0\n7 C4\t1.0746 3.21…	['-1.790654420e+50', '-1.909276028e+18']	N,N,N,N,N,N	4,2	4	10.1039/C8DT01425F	red	4.41	5.41(Nov2019)+2Updates	(N,N,N-tris((pyridin-2-yl)methyl)amine)-(1-(pyridin-2-yl)methylamine)-iron(ii) diperchlorate	['Cl1 O4 1-', 'Cl1 O4 1-']	0.69552	220	FALSE		2018	FALSE	{}	octahedral	13.2687	{'octahedral': {'oct_angle_devi_max': 13.26873987602525, 'max_del_sig_angle': 28.43986827217401, 'dist_del_eq': 0, 'dist_del_all': 0.06311636620739369, 'dist_del_all_relative': 0.031558183103696846, 'dist_del_eq_relative': 0}, 'pentagonal pyramidal': {'oct_angle_devi_max': 49.766912759768665, 'max_del_sig_angle': 83.47735404573717, 'dist_del_eq': 0, 'dist_del_all': 0.06311636620739369, 'dist_del_…	0	[]	FALSE
DIHCUV03	DIHCUV03_comp_0	TRUE	0	@<TRIPOS>MOLECULE 01 57 64 1 0 0 SMALL USER_CHARGES **** Generated from the CSD @<TRIPOS>ATOM 1 C1 6.4741 0.6164 29.5398 C.ar 1 RES1 0.0000 2 H1 6.4309 -0.2974 29.3698 H 1 RES1 0.0000 3 C2 6.9451 1.0340 30.7432 C.ar 1 RES1 0.0000 4 H2 7.2115 0.4185 31.3875 H 1 RES1 0.0000 5 C3 7.0192 2.3710 30.9885 C.ar 1 RES1 0.0000 6 H3 7.3185 2.6769 31.8159 H 1 RES1 0.0000 7 C4 6.6570 3.2455 30.0336 C.ar 1 RES…		C 6.474100 0.616400 29.539800 H 6.430900 -0.297400 29.369800 C 6.945100 1.034000 30.743200 H 7.211500 0.418500 31.387500 C 7.019200 2.371000 30.988500 H 7.318500 2.676900 31.815900 C 6.657000 3.245500 30.033600 H 6.732100 4.161200 30.180800 C 6.170100 2.763200 28.824300 C 5.729100 3.730600 27.787000 H 6.498500 4.261600 27.525400 H 5.087300 4.333900 28.192500 C 3.698700 3.554200 26.436400 H 3.5936…	2	TRUE	Fe	6	@<TRIPOS>MOLECULE DIHCUV03_comp_0_heavy_atom 31 38 1 SMALL PartialCharges **** Generated from molSimplify @<TRIPOS>ATOM 1 C1 6.4741 0.6164 29.5398 C.ar 1 RES1 0.0 2 C2 6.9451 1.034 30.7432 C.ar 1 RES1 0.0 3 C3 7.0192 2.371 30.9885 C.ar 1 RES1 0.0 4 C4 6.657 3.2455 30.0336 C.ar 1 RES1 0.0 5 C5 6.1701 2.7632 28.8243 C.ar 1 RES1 0.0 6 C6 5.7291 3.7306 27.787 C.3 1 RES1 0.0 7 C7 3.6987 3.5542 26.4364…	57	31	4.01e+76	2.07e+72	26	240	0	[1, 3, 5]	C24 H26 Fe1 N6 2+	2	FALSE	2	['2.7460133392e+52', '-4.872995308e+19']	['-1.790654420e+502.7460133392e+52', '-1.909276028e+18-4.872995308e+19']	['@<TRIPOS>MOLECULE\nligand\n41\t46\t1\nSMALL\nPartialCharges\n****\nGenerated from molSimplify\n\n@<TRIPOS>ATOM\n1 C1\t6.4741 0.6164 29.5398 C.ar\t1 RES1 0.0\n2 H1\t6.4309 -0.2974 29.3698 H\t1 RES1 0.0\n3 C2\t6.9451 1.034 30.7432 C.ar\t1 RES1 0.0\n4 H2\t7.2115 0.4185 31.3875 H\t1 RES1 0.0\n5 C3\t7.0192 2.371 30.9885 C.ar\t1 RES1 0.0\n6 H3\t7.3185 2.6769 31.8159 H\t1 RES1 0.0\n7 C4\t6.657 3.2455 …	['-1.790654420e+50', '-1.909276028e+18']	N,N,N,N,N,N	4,2	4	10.1039/C8DT01425F	red	5.23	5.41(Nov2019)+2Updates	(N,N,N-tris((pyridin-2-yl)methyl)amine)-(1-(pyridin-2-yl)methylamine)-iron(ii) diperchlorate	['Cl1 O4 1-', 'Cl1 O4 1-']	0.69552	300	FALSE		2018	FALSE	{}	octahedral	13.2795	{'octahedral': {'oct_angle_devi_max': 13.279517244447055, 'max_del_sig_angle': 28.684100570584178, 'dist_del_eq': 0, 'dist_del_all': 0.06143196725089917, 'dist_del_all_relative': 0.030715983625449583, 'dist_del_eq_relative': 0}, 'pentagonal pyramidal': {'oct_angle_devi_max': 49.74868123065972, 'max_del_sig_angle': 83.15641792801512, 'dist_del_eq': 0, 'dist_del_all': 0.06143196725089917, 'dist_del…	0	[]	FALSE
DIJRIY	DIJRIY_comp_1	TRUE	0	@<TRIPOS>MOLECULE 02 19 18 1 0 0 SMALL USER_CHARGES **** Generated from the CSD @<TRIPOS>ATOM 1 Fe1 10.5610 -4.7833 5.8496 Fe 1 RES1 2.0000 2 O4 8.5292 -5.4568 5.8905 O.3 1 RES1 0.0000 3 H1 7.8426 -5.2894 6.2216 H 1 RES1 0.0000 4 H2 8.5632 -6.1954 5.4097 H 1 RES1 0.0000 5 O5 9.8186 -2.8432 5.8367 O.3 1 RES1 0.0000 6 H3 9.8117 -2.3649 5.1816 H 1 RES1 0.0000 7 H4 9.8919 -2.3161 6.4217 H 1 RES1 0.00…		Fe 10.561000 -4.783300 5.849600 O 8.529200 -5.456800 5.890500 H 7.842600 -5.289400 6.221600 H 8.563200 -6.195400 5.409700 O 9.818600 -2.843200 5.836700 H 9.811700 -2.364900 5.181600 H 9.891900 -2.316100 6.421700 O 10.442100 -4.841700 3.721500 H 10.980400 -4.288800 3.356500 H 9.689400 -4.540400 3.626700 O 12.592800 -4.109900 5.808600 H 13.279400 -4.277300 5.477500 H 12.558800 -3.371300 6.289500 O …	2	TRUE	Fe	6	@<TRIPOS>MOLECULE DIJRIY_comp_1_heavy_atom 7 6 1 SMALL PartialCharges **** Generated from molSimplify @<TRIPOS>ATOM 1 Fe1 10.561 -4.7833 5.8496 Fe 1 RES1 2.0 2 O1 8.5292 -5.4568 5.8905 O.3 1 RES1 0.0 3 O2 9.8186 -2.8432 5.8367 O.3 1 RES1 0.0 4 O3 10.4421 -4.8417 3.7215 O.3 1 RES1 0.0 5 O4 12.5928 -4.1099 5.8086 O.3 1 RES1 0.0 6 O5 11.3034 -6.7235 5.8624 O.3 1 RES1 0.0 7 O6 10.6799 -4.725 7.9777 O…	19	7	1.65e+20	1.65e+20	12	88	0	[1, 3, 5]	H12 Fe1 O6 2+	2	TRUE	2	['-767.9792813', '-767.9792813', '-767.9792813', '-767.9792813', '-767.9792813', '-767.9792813']	['-767.9792813-767.9792813', '-767.9792813-767.9792813', '-767.9792813-767.9792813', '-767.9792813-767.9792813', '-767.9792813-767.9792813', '-767.9792813-767.9792813']	['@<TRIPOS>MOLECULE\nligand\n4\t3\t1\nSMALL\nPartialCharges\n****\nGenerated from molSimplify\n\n@<TRIPOS>ATOM\n1 X1\t10.561 -4.7833 5.8496 X\t1 RES1 0.0\n2 O1\t8.5292 -5.4568 5.8905 O.3\t1 RES1 0.0\n3 H1\t7.8426 -5.2894 6.2216 H\t1 RES1 0.0\n4 H2\t8.5632 -6.1954 5.4097 H\t1 RES1 0.0\n@<TRIPOS>BOND\n1 1 2 1\n1 2 3 1\n1 2 4 1\n@<TRIPOS>SUBSTRUCTURE\n1 RES1 4\n\n', '@<TRIPOS>MOLECULE\nligand\n4\t3\…	['-767.9792813', '-767.9792813', '-767.9792813', '-767.9792813', '-767.9792813', '-767.9792813']	O,O,O,O,O,O	1,1,1,1,1,1	1	10.1002/ejic.200700341	pale yellow	3.33	5.41(Nov2019)+2Updates	Hexa-aqua-iron(ii) bis(tricarbonyl-tri-iodo-ruthenium) dihydrate	['C3 I3 O3 Ru1 1-', 'H2 O1']	0.219235	100	FALSE		2007	FALSE	{}	octahedral	2.01134	{'octahedral': {'oct_angle_devi_max': 2.0113408896004925, 'max_del_sig_angle': 2.595776304505847, 'dist_del_eq': 0, 'dist_del_all': 0.06357487270360496, 'dist_del_all_relative': 0.03210852156747723, 'dist_del_eq_relative': 0}, 'pentagonal pyramidal': {'oct_angle_devi_max': 46.80057107276638, 'max_del_sig_angle': 89.9973125897522, 'dist_del_eq': 0, 'dist_del_all': 0.06357487270360496, 'dist_del_al…	0	[]	FALSE
DIJRUK	DIJRUK_comp_1	TRUE	0	@<TRIPOS>MOLECULE 02 19 18 1 0 0 SMALL USER_CHARGES **** Generated from the CSD @<TRIPOS>ATOM 1 Fe1 5.7115 -3.1251 13.5935 Fe 1 RES1 2.0000 2 O4 3.9261 -2.0529 13.3679 O.3 1 RES1 0.0000 3 H1 3.4629 -1.7143 12.7263 H 1 RES1 0.0000 4 H2 3.7996 -1.6012 14.0842 H 1 RES1 0.0000 5 O5 6.3114 -2.6588 11.6619 O.3 1 RES1 0.0000 6 H3 5.9969 -2.0988 11.1154 H 1 RES1 0.0000 7 H4 7.0874 -2.9329 11.3397 H 1 RES…		Fe 5.711500 -3.125100 13.593500 O 3.926100 -2.052900 13.367900 H 3.462900 -1.714300 12.726300 H 3.799600 -1.601200 14.084200 O 6.311400 -2.658800 11.661900 H 5.996900 -2.098800 11.115400 H 7.087400 -2.932900 11.339700 O 6.650800 -1.358500 14.356100 H 6.149000 -0.708400 14.621200 H 7.305500 -1.419600 14.897100 O 7.497000 -4.197300 13.819200 H 7.960200 -4.535900 14.460800 H 7.623500 -4.649000 13.10…	2	TRUE	Fe	6	@<TRIPOS>MOLECULE DIJRUK_comp_1_heavy_atom 7 6 1 SMALL PartialCharges **** Generated from molSimplify @<TRIPOS>ATOM 1 Fe1 5.7115 -3.1251 13.5935 Fe 1 RES1 2.0 2 O1 3.9261 -2.0529 13.3679 O.3 1 RES1 0.0 3 O2 6.3114 -2.6588 11.6619 O.3 1 RES1 0.0 4 O3 6.6508 -1.3585 14.3561 O.3 1 RES1 0.0 5 O4 7.497 -4.1973 13.8192 O.3 1 RES1 0.0 6 O5 5.1117 -3.5914 15.5252 O.3 1 RES1 0.0 7 O6 4.7723 -4.8917 12.830…	19	7	1.65e+20	1.65e+20	12	88	0	[1, 3, 5]	H12 Fe1 O6 2+	2	TRUE	2	['-767.9792813', '-767.9792813', '-767.9792813', '-767.9792813', '-767.9792813', '-767.9792813']	['-767.9792813-767.9792813', '-767.9792813-767.9792813', '-767.9792813-767.9792813', '-767.9792813-767.9792813', '-767.9792813-767.9792813', '-767.9792813-767.9792813']	['@<TRIPOS>MOLECULE\nligand\n4\t3\t1\nSMALL\nPartialCharges\n****\nGenerated from molSimplify\n\n@<TRIPOS>ATOM\n1 X1\t5.7115 -3.1251 13.5935 X\t1 RES1 0.0\n2 O1\t3.9261 -2.0529 13.3679 O.3\t1 RES1 0.0\n3 H1\t3.4629 -1.7143 12.7263 H\t1 RES1 0.0\n4 H2\t3.7996 -1.6012 14.0842 H\t1 RES1 0.0\n@<TRIPOS>BOND\n1 1 2 1\n1 2 3 1\n1 2 4 1\n@<TRIPOS>SUBSTRUCTURE\n1 RES1 4\n\n', '@<TRIPOS>MOLECULE\nligand\n4…	['-767.9792813', '-767.9792813', '-767.9792813', '-767.9792813', '-767.9792813', '-767.9792813']	O,O,O,O,O,O	1,1,1,1,1,1	1	10.1002/ejic.200700341	colorless	5.23	5.41(Nov2019)+2Updates	Hexa-aqua-iron(ii) bis(tricarbonyl-trichloro-osmium(ii))	['C3 Cl3 O3 Os1 1-']	0.301046	120	FALSE		2007	FALSE	{}	octahedral	1.15628	{'octahedral': {'oct_angle_devi_max': 1.1562799163839714, 'max_del_sig_angle': 1.7835030064217392, 'dist_del_eq': 0, 'dist_del_all': 0.0655284653264534, 'dist_del_all_relative': 0.03309518450830984, 'dist_del_eq_relative': 0}, 'pentagonal pyramidal': {'oct_angle_devi_max': 46.80043839844352, 'max_del_sig_angle': 89.99756914599556, 'dist_del_eq': 0, 'dist_del_all': 0.0655284653264534, 'dist_del_al…	0	[]	FALSE
DIXLUR10	DIXLUR10_comp_2	TRUE	0	@<TRIPOS>MOLECULE 03 49 54 1 0 0 SMALL USER_CHARGES **** Generated from the CSD @<TRIPOS>ATOM 1 N1 3.0771 1.1051 7.1594 N.3 1 RES1 0.0000 2 N2 4.3511 2.1679 9.2843 N.ar 1 RES1 0.0000 3 C1 5.2167 2.5757 10.2129 C.ar 1 RES1 0.0000 4 C2 5.3245 1.9741 11.4537 C.ar 1 RES1 0.0000 5 N3 3.8604 3.1305 5.0749 N.3 1 RES1 0.0000 6 N4 6.0683 2.3462 6.4057 N.ar 1 RES1 0.0000 7 C3 7.2411 2.2749 7.0612 C.ar 1 RE…		N 3.077100 1.105100 7.159400 N 4.351100 2.167900 9.284300 C 5.216700 2.575700 10.212900 C 5.324500 1.974100 11.453700 N 3.860400 3.130500 5.074900 N 6.068300 2.346200 6.405700 C 7.241100 2.274900 7.061200 C 8.438000 1.949600 6.419100 N 5.065300 4.935200 7.726100 N 2.446700 4.322500 7.643400 C 1.170600 4.086300 7.337300 C 0.135200 4.935200 7.642300 H 5.620000 3.357700 9.956400 H 6.056900 2.397400 …	2	TRUE	Fe	6	@<TRIPOS>MOLECULE DIXLUR10_comp_2_heavy_atom 25 30 1 SMALL PartialCharges **** Generated from molSimplify @<TRIPOS>ATOM 1 N1 3.0771 1.1051 7.1594 N.3 1 RES1 0.0 2 N2 4.3511 2.1679 9.2843 N.ar 1 RES1 0.0 3 C1 5.2167 2.5757 10.2129 C.ar 1 RES1 0.0 4 C2 5.3245 1.9741 11.4537 C.ar 1 RES1 0.0 5 N3 3.8604 3.1305 5.0749 N.3 1 RES1 0.0 6 N4 6.0683 2.3462 6.4057 N.ar 1 RES1 0.0 7 C3 7.2411 2.2749 7.0612 C…	49	25	-1.53e+62	1.94e+58	24	202	0	[1, 3, 5]	C18 H24 Fe1 N6 2+	2	TRUE	2	['-4.872995308e+19', '-4.872995308e+19', '-4.872995308e+19']	['-1.909276028e+18-4.872995308e+19', '-1.909276028e+18-4.872995308e+19', '-1.909276028e+18-4.872995308e+19']	['@<TRIPOS>MOLECULE\nligand\n17\t18\t1\nSMALL\nPartialCharges\n****\nGenerated from molSimplify\n\n@<TRIPOS>ATOM\n1 N1\t3.0771 1.1051 7.1594 N.3\t1 RES1 0.0\n2 N2\t4.3511 2.1679 9.2843 N.ar\t1 RES1 0.0\n3 C1\t5.2167 2.5757 10.2129 C.ar\t1 RES1 0.0\n4 C2\t5.3245 1.9741 11.4537 C.ar\t1 RES1 0.0\n5 H1\t5.62 3.3577 9.9564 H\t1 RES1 0.0\n6 H2\t6.0569 2.3974 12.1185 H\t1 RES1 0.0\n7 H3\t4.4741 0.4389 1…	['-1.909276028e+18', '-1.909276028e+18', '-1.909276028e+18']	N,N,N,N,N,N	2,2,2	2	10.1021/ic00230a012	yellow-brown	5	5.41(Nov2019)+2Updates	tris(2-(Aminomethyl)-pyridine-N,N')-iron(ii)dibromide ethanol solvate	['Br1 1-', 'Br1 1-', 'C2 H6 O1']	0.648761	215	FALSE		1986	TRUE	{'H15-C26_normdist': 0.5402299220969156}	octahedral	10.8863	{'octahedral': {'oct_angle_devi_max': 10.886250341637943, 'max_del_sig_angle': 21.403221532714923, 'dist_del_eq': 0, 'dist_del_all': 0.041478327934741266, 'dist_del_all_relative': 0.020739163967370633, 'dist_del_eq_relative': 0}, 'pentagonal pyramidal': {'oct_angle_devi_max': 44.95349683847549, 'max_del_sig_angle': 78.10803172506075, 'dist_del_eq': 0, 'dist_del_all': 0.041478327934741266, 'dist_d…	0	[]	FALSE
DOQRAC	DOQRAC_comp_0	TRUE	0	@<TRIPOS>MOLECULE 01 52 54 1 0 0 SMALL USER_CHARGES **** Generated from the CSD @<TRIPOS>ATOM 1 Fe1 13.5339 9.2306 22.9452 Fe 1 RES1 2.0000 2 N1 13.1774 10.7790 21.5086 N.3 1 RES1 0.0000 3 N2 11.6509 8.5031 22.2034 N.3 1 RES1 0.0000 4 N3 12.2637 10.4303 24.1832 N.3 1 RES1 0.0000 5 N4 14.6238 8.0609 21.6061 N.1 1 RES1 0.0000 6 N5 13.7315 7.7393 24.4196 N.1 1 RES1 0.0000 7 N6 15.3131 10.0874 23.764…		Fe 13.533900 9.230600 22.945200 N 13.177400 10.779000 21.508600 N 11.650900 8.503100 22.203400 N 12.263700 10.430300 24.183200 N 14.623800 8.060900 21.606100 N 13.731500 7.739300 24.419600 N 15.313100 10.087400 23.764400 C 12.062000 10.370000 20.638500 H 11.324800 10.984700 20.775000 H 12.345800 10.457400 19.714200 C 11.577400 9.031600 20.835400 H 12.078900 8.439300 20.255100 H 10.650600 8.999700…	2	TRUE	Fe	6	@<TRIPOS>MOLECULE DOQRAC_comp_0_heavy_atom 22 24 1 SMALL PartialCharges **** Generated from molSimplify @<TRIPOS>ATOM 1 Fe1 13.5339 9.2306 22.9452 Fe 1 RES1 2.0 2 N1 13.1774 10.779 21.5086 N.3 1 RES1 0.0 3 N2 11.6509 8.5031 22.2034 N.3 1 RES1 0.0 4 N3 12.2637 10.4303 24.1832 N.3 1 RES1 0.0 5 N4 14.6238 8.0609 21.6061 N.1 1 RES1 0.0 6 N5 13.7315 7.7393 24.4196 N.1 1 RES1 0.0 7 N6 15.3131 10.0874 2…	52	22	2.89e+57	-5.54e+53	30	190	0	[1, 3, 5]	C15 H30 Fe1 N6 2+	2	FALSE	2	['1.1841686902e+29', '115456817.33', '115456817.33', '115456817.33']	['1.1841686902e+291.1841686902e+29', '17123722.057115456817.33', '17123722.057115456817.33', '17123722.057115456817.33']	['@<TRIPOS>MOLECULE\nligand\n34\t36\t1\nSMALL\nPartialCharges\n****\nGenerated from molSimplify\n\n@<TRIPOS>ATOM\n1 X1\t13.5339 9.2306 22.9452 X\t1 RES1 0.0\n2 N1\t13.1774 10.779 21.5086 N.3\t1 RES1 0.0\n3 N2\t11.6509 8.5031 22.2034 N.3\t1 RES1 0.0\n4 N3\t12.2637 10.4303 24.1832 N.3\t1 RES1 0.0\n5 C1\t12.062 10.37 20.6385 C.3\t1 RES1 0.0\n6 H1\t11.3248 10.9847 20.775 H\t1 RES1 0.0\n7 H2\t12.3458 …	['1.1841686902e+29', '17123722.057', '17123722.057', '17123722.057']	N,N,N,N,N,N	3,1,1,1	3	10.1021/ic990584+	purple	5.87	5.41(Nov2019)+2Updates	(1,4,7-Trimethyl-1,4,7-triazacyclononane)-tris(acetonitrile)-iron(ii) bis(tetraphenylborate)	['C24 H20 B1 1-', 'C24 H20 B1 1-']	0.354274	368	FALSE		2000	FALSE	{}	octahedral	5.69144	{'octahedral': {'oct_angle_devi_max': 5.6914381020364235, 'max_del_sig_angle': 7.615309026198659, 'dist_del_eq': 0, 'dist_del_all': 0.06514063043055218, 'dist_del_all_relative': 0.03257031521527609, 'dist_del_eq_relative': 0}, 'pentagonal pyramidal': {'oct_angle_devi_max': 47.27850774717187, 'max_del_sig_angle': 85.43194164048265, 'dist_del_eq': 0, 'dist_del_all': 0.06514063043055218, 'dist_del_a…	0	[]	FALSE
DOQRAC01	DOQRAC01_comp_0	TRUE	0	@<TRIPOS>MOLECULE 01 52 54 1 0 0 SMALL USER_CHARGES **** Generated from the CSD @<TRIPOS>ATOM 1 Fe1 13.3002 9.2600 22.5268 Fe 1 RES1 2.0000 2 N1 13.0259 10.7695 21.1681 N.3 1 RES1 0.0000 3 N2 11.4963 8.5667 21.8158 N.3 1 RES1 0.0000 4 N3 12.1511 10.4144 23.7773 N.3 1 RES1 0.0000 5 N4 14.2942 8.1668 21.2397 N.1 1 RES1 0.0000 6 N5 13.4696 7.8316 23.8749 N.1 1 RES1 0.0000 7 N6 14.9904 10.0133 23.275…		Fe 13.300200 9.260000 22.526800 N 13.025900 10.769500 21.168100 N 11.496300 8.566700 21.815800 N 12.151100 10.414400 23.777300 N 14.294200 8.166800 21.239700 N 13.469600 7.831600 23.874900 N 14.990400 10.013300 23.275400 C 11.923600 10.395500 20.255000 H 11.212100 11.063600 20.338900 H 12.256500 10.436700 19.334600 C 11.361000 9.116000 20.467700 H 11.776500 8.490300 19.839300 H 10.407200 9.160600…	2	TRUE	Fe	6	@<TRIPOS>MOLECULE DOQRAC01_comp_0_heavy_atom 22 24 1 SMALL PartialCharges **** Generated from molSimplify @<TRIPOS>ATOM 1 Fe1 13.3002 9.26 22.5268 Fe 1 RES1 2.0 2 N1 13.0259 10.7695 21.1681 N.3 1 RES1 0.0 3 N2 11.4963 8.5667 21.8158 N.3 1 RES1 0.0 4 N3 12.1511 10.4144 23.7773 N.3 1 RES1 0.0 5 N4 14.2942 8.1668 21.2397 N.1 1 RES1 0.0 6 N5 13.4696 7.8316 23.8749 N.1 1 RES1 0.0 7 N6 14.9904 10.0133 …	52	22	2.89e+57	-5.54e+53	30	190	0	[1, 3, 5]	C15 H30 Fe1 N6 2+	2	FALSE	2	['1.1841686902e+29', '115456817.33', '115456817.33', '115456817.33']	['1.1841686902e+291.1841686902e+29', '17123722.057115456817.33', '17123722.057115456817.33', '17123722.057115456817.33']	['@<TRIPOS>MOLECULE\nligand\n34\t36\t1\nSMALL\nPartialCharges\n****\nGenerated from molSimplify\n\n@<TRIPOS>ATOM\n1 X1\t13.3002 9.26 22.5268 X\t1 RES1 0.0\n2 N1\t13.0259 10.7695 21.1681 N.3\t1 RES1 0.0\n3 N2\t11.4963 8.5667 21.8158 N.3\t1 RES1 0.0\n4 N3\t12.1511 10.4144 23.7773 N.3\t1 RES1 0.0\n5 C1\t11.9236 10.3955 20.255 C.3\t1 RES1 0.0\n6 H1\t11.2121 11.0636 20.3389 H\t1 RES1 0.0\n7 H2\t12.256…	['1.1841686902e+29', '17123722.057', '17123722.057', '17123722.057']	N,N,N,N,N,N	3,1,1,1	3	10.1021/ic990584+	purple	5.12	5.41(Nov2019)+2Updates	(1,4,7-Trimethyl-1,4,7-triazacyclononane)-tris(acetonitrile)-iron(ii) bis(tetraphenylborate)	['C24 H20 B1 1-', 'C24 H20 B1 1-']	0.354274	243	FALSE		2000	FALSE	{}	octahedral	4.17981	{'octahedral': {'oct_angle_devi_max': 4.179809802304848, 'max_del_sig_angle': 5.634205891732876, 'dist_del_eq': 0, 'dist_del_all': 0.09965691169836788, 'dist_del_all_relative': 0.04982845584918394, 'dist_del_eq_relative': 0}, 'pentagonal pyramidal': {'oct_angle_devi_max': 47.151137552644784, 'max_del_sig_angle': 86.92763321968295, 'dist_del_eq': 0, 'dist_del_all': 0.09965691169836788, 'dist_del_a…	0	[]	FALSE
DOYKIN	DOYKIN_comp_0	TRUE	0	@<TRIPOS>MOLECULE 01 56 62 1 0 0 SMALL USER_CHARGES **** Generated from the CSD @<TRIPOS>ATOM 1 C1 8.8692 14.5283 5.4485 C.2 1 RES1 0.0000 2 C2 9.4044 14.7952 6.8309 C.3 1 RES1 0.0000 3 C3 9.9803 16.1548 7.0715 C.3 1 RES1 0.0000 4 H1 9.9785 16.7834 6.3316 H 1 RES1 0.0000 5 H2 9.8464 16.5542 7.9454 H 1 RES1 0.0000 6 C4 10.8901 14.9768 6.9787 C.3 1 RES1 0.0000 7 H3 11.3048 14.6614 7.7965 H 1 RES1 0…		C 8.869200 14.528300 5.448500 C 9.404400 14.795200 6.830900 C 9.980300 16.154800 7.071500 H 9.978500 16.783400 6.331600 H 9.846400 16.554200 7.945400 C 10.890100 14.976800 6.978700 H 11.304800 14.661400 7.796500 H 11.437900 14.890600 6.182700 C 3.817300 12.912900 7.526200 H 2.992200 12.473500 7.266200 H 3.587300 13.761500 7.937400 C 4.554100 12.048500 8.531800 H 4.001300 11.926500 9.319800 H 4.72…	1	TRUE	Fe	6	@<TRIPOS>MOLECULE DOYKIN_comp_0_heavy_atom 28 34 1 SMALL PartialCharges **** Generated from molSimplify @<TRIPOS>ATOM 1 C1 8.8692 14.5283 5.4485 C.2 1 RES1 0.0 2 C2 9.4044 14.7952 6.8309 C.3 1 RES1 0.0 3 C3 9.9803 16.1548 7.0715 C.3 1 RES1 0.0 4 C4 10.8901 14.9768 6.9787 C.3 1 RES1 0.0 5 C5 3.8173 12.9129 7.5262 C.3 1 RES1 0.0 6 C6 4.5541 12.0485 8.5318 C.3 1 RES1 0.0 7 C7 5.6457 13.6509 9.9967 C…	56	28	-1.78e+70	-1.61e+67	28	226	0	[1, 3, 5]	C20 H28 Fe1 N5 O2 1+	1	FALSE	2	['-3.020580806e+17', '-3.829814519e+48']	['-6.937630510e+16-3.020580806e+17', '-7.280409676e+46-3.829814519e+48']	['@<TRIPOS>MOLECULE\nligand\n14\t15\t1\nSMALL\nPartialCharges\n****\nGenerated from molSimplify\n\n@<TRIPOS>ATOM\n1 C1\t8.8692 14.5283 5.4485 C.2\t1 RES1 0.0\n2 C2\t9.4044 14.7952 6.8309 C.3\t1 RES1 0.0\n3 C3\t9.9803 16.1548 7.0715 C.3\t1 RES1 0.0\n4 H1\t9.9785 16.7834 6.3316 H\t1 RES1 0.0\n5 H2\t9.8464 16.5542 7.9454 H\t1 RES1 0.0\n6 C4\t10.8901 14.9768 6.9787 C.3\t1 RES1 0.0\n7 H3\t11.3048 14.6…	['-6.937630510e+16', '-7.280409676e+46']	N,N,N,N,N,O	4,2	4	10.1039/C5DT00347D	pale yellow	3.68	5.41(Nov2019)+2Updates	(1-(amino)cyclopropanecarboxylato)-(N,N'-dimethyl-N,N'-bis((pyridin-2-yl)methyl)ethane-1,2-diamine)-iron(ii) hexafluoroantimonate	['F6 Sb1 1-']	0.643915	100	FALSE		2015	TRUE	{'C2-C1-C5_angle': 59.61561330987387, 'C1-C2-C5_angle': 60.45962163858371, 'C1-C5-C2_angle': 59.924765055800115}	octahedral	10.2595	{'octahedral': {'oct_angle_devi_max': 10.259479637573984, 'max_del_sig_angle': 15.082027259517318, 'dist_del_eq': 0, 'dist_del_all': 0.22562606112064953, 'dist_del_all_relative': 0.10262883804114953, 'dist_del_eq_relative': 0}, 'pentagonal pyramidal': {'oct_angle_devi_max': 46.98128529001152, 'max_del_sig_angle': 80.83815783368775, 'dist_del_eq': 0, 'dist_del_all': 0.22562606112064953, 'dist_del_…	0	[]	FALSE
ECAJOH	ECAJOH_comp_0	TRUE	0	@<TRIPOS>MOLECULE 01 38 39 1 0 0 SMALL USER_CHARGES **** Generated from the CSD @<TRIPOS>ATOM 1 Fe1 8.0286 5.1351 8.7183 Fe 1 RES1 2.0000 2 O1 10.1329 5.1113 8.3911 O.3 1 RES1 -1.0000 3 O2 15.7673 5.1720 0.5185 O.3 1 RES1 -1.0000 4 O3 8.4525 3.6374 10.1451 O.3 1 RES1 0.0000 5 O4 7.6026 3.5480 7.3557 O.3 1 RES1 0.0000 6 O5 8.4973 6.6382 10.1281 O.3 1 RES1 0.0000 7 O6 7.6087 6.7164 7.3761 O.3 1 RES…		Fe 8.028600 5.135100 8.718300 O 10.132900 5.111300 8.391100 O 15.767300 5.172000 0.518500 O 8.452500 3.637400 10.145100 O 7.602600 3.548000 7.355700 O 8.497300 6.638200 10.128100 O 7.608700 6.716400 7.376100 O 6.003600 5.139200 9.290700 N 10.890000 5.181100 7.294100 N 15.004700 5.222900 1.613800 H 9.380200 4.948000 5.978600 H 10.772500 4.927000 4.160800 H 13.949000 5.569100 6.564400 H 12.409900 5…	2	TRUE	Fe	6	@<TRIPOS>MOLECULE ECAJOH_comp_0_heavy_atom 20 21 1 SMALL PartialCharges **** Generated from molSimplify @<TRIPOS>ATOM 1 Fe1 8.0286 5.1351 8.7183 Fe 1 RES1 2.0 2 O1 10.1329 5.1113 8.3911 O.3 1 RES1 -1.0 3 O2 15.7673 5.172 0.5185 O.3 1 RES1 -1.0 4 O3 8.4525 3.6374 10.1451 O.3 1 RES1 0.0 5 O4 7.6026 3.548 7.3557 O.3 1 RES1 0.0 6 O5 8.4973 6.6382 10.1281 O.3 1 RES1 0.0 7 O6 7.6087 6.7164 7.3761 O.3 1…	38	20	-1.64e+50	-3.11e+47	18	176	0	[1, 3, 5]	C10 H18 Fe1 N2 O7 2+	2	FALSE	2	['1.4013783141e+33', '-767.9792813', '-767.9792813', '-767.9792813', '-767.9792813', '-767.9792813']	['2.1165776539e+301.4013783141e+33', '-767.9792813-767.9792813', '-767.9792813-767.9792813', '-767.9792813-767.9792813', '-767.9792813-767.9792813', '-767.9792813-767.9792813']	['@<TRIPOS>MOLECULE\nligand\n23\t24\t1\nSMALL\nPartialCharges\n****\nGenerated from molSimplify\n\n@<TRIPOS>ATOM\n1 X1\t8.0286 5.1351 8.7183 X\t1 RES1 0.0\n2 O1\t10.1329 5.1113 8.3911 O.3\t1 RES1 0.0\n3 O2\t15.7673 5.172 0.5185 O.3\t1 RES1 0.0\n4 N1\t10.89 5.1811 7.2941 N.ar\t1 RES1 0.0\n5 N2\t15.0047 5.2229 1.6138 N.ar\t1 RES1 0.0\n6 H1\t9.3802 4.948 5.9786 H\t1 RES1 0.0\n7 H2\t10.7725 4.927 4.1…	['2.1165776539e+30', '-767.9792813', '-767.9792813', '-767.9792813', '-767.9792813', '-767.9792813']	O,O,O,O,O,O	1,1,1,1,1,1	1	10.1039/b103825g	red	5.9	5.41(Nov2019)+2Updates	Pentaaqua-(4,4'-bipyridine dioxide)-iron(ii) sulfate tetrahydrate	['O4 S1 2-', 'H2 O1', 'H2 O1', 'H2 O1', 'H2 O1']	0.665244	293	FALSE		2001	FALSE	{}	octahedral	6.08737	{'octahedral': {'oct_angle_devi_max': 6.087368570849682, 'max_del_sig_angle': 6.9655354992582375, 'dist_del_eq': 0, 'dist_del_all': 0.030374010207772528, 'dist_del_all_relative': 0.015340409195844673, 'dist_del_eq_relative': 0}, 'pentagonal pyramidal': {'oct_angle_devi_max': 47.72486207666323, 'max_del_sig_angle': 87.21554065816218, 'dist_del_eq': 0, 'dist_del_all': 0.030374010207772528, 'dist_de…	0	[]	FALSE
ECOHOT	ECOHOT_comp_0	TRUE	0	@<TRIPOS>MOLECULE 01 59 66 1 0 0 SMALL USER_CHARGES **** Generated from the CSD @<TRIPOS>ATOM 1 Fe1 4.2807 10.1709 16.4570 Fe 1 RES1 2.0000 2 N1 4.6602 9.2564 18.1736 N.ar 1 RES1 0.0000 3 N2 5.0154 11.7711 17.4323 N.3 1 RES1 0.0000 4 H1 5.5773 12.2169 16.8721 H 1 RES1 0.0000 5 N3 2.4754 10.9024 16.9022 N.3 1 RES1 0.0000 6 N4 4.1121 11.0995 14.8682 N.2 1 RES1 0.0000 7 N5 5.9580 9.6096 15.6146 N.ar…		Fe 4.280700 10.170900 16.457000 N 4.660200 9.256400 18.173600 N 5.015400 11.771100 17.432300 H 5.577300 12.216900 16.872100 N 2.475400 10.902400 16.902200 N 4.112100 11.099500 14.868200 N 5.958000 9.609600 15.614600 N 3.206000 8.688000 15.778700 O 0.262300 9.966800 17.247300 C 4.370800 7.988800 18.525200 H 3.920000 7.454100 17.911500 C 4.701000 7.448100 19.725500 H 4.483800 6.566200 19.925800 C 5…	2	TRUE	Fe	6	@<TRIPOS>MOLECULE ECOHOT_comp_0_heavy_atom 31 38 1 SMALL PartialCharges **** Generated from molSimplify @<TRIPOS>ATOM 1 Fe1 4.2807 10.1709 16.457 Fe 1 RES1 2.0 2 N1 4.6602 9.2564 18.1736 N.ar 1 RES1 0.0 3 N2 5.0154 11.7711 17.4323 N.3 1 RES1 0.0 4 N3 2.4754 10.9024 16.9022 N.3 1 RES1 0.0 5 N4 4.1121 11.0995 14.8682 N.2 1 RES1 0.0 6 N5 5.958 9.6096 15.6146 N.ar 1 RES1 0.0 7 N6 3.206 8.688 15.7787 …	59	31	3.09e+76	2.58e+72	28	244	0	[1, 3, 5]	C23 H28 Fe1 N6 O1 2+	2	TRUE	2	['7.6782407934e+72']	['7.6901059331e+687.6782407934e+72']	['@<TRIPOS>MOLECULE\nligand\n59\t66\t1\nSMALL\nPartialCharges\n****\nGenerated from molSimplify\n\n@<TRIPOS>ATOM\n1 X1\t4.2807 10.1709 16.457 X\t1 RES1 0.0\n2 N1\t4.6602 9.2564 18.1736 N.ar\t1 RES1 0.0\n3 N2\t5.0154 11.7711 17.4323 N.3\t1 RES1 0.0\n4 H1\t5.5773 12.2169 16.8721 H\t1 RES1 0.0\n5 N3\t2.4754 10.9024 16.9022 N.3\t1 RES1 0.0\n6 N4\t4.1121 11.0995 14.8682 N.2\t1 RES1 0.0\n7 N5\t5.958 9.…	['7.6901059331e+68']	N,N,N,N,N,N	6	6	10.1039/b100915j	red	5.6	5.41(Nov2019)+2Updates	(1,9-bis(2'-Pyridyl)-5-((methoxy-2''-pyridyl)methyl)-2,5,8-triazanon-1-ene)-iron(ii) bis(tetraphenylborate)	['C24 H20 B1 1-']	0.590514	293	FALSE		2001	FALSE	{}	octahedral	7.79589	{'octahedral': {'oct_angle_devi_max': 7.795894463955807, 'max_del_sig_angle': 13.398136156918099, 'dist_del_eq': 0, 'dist_del_all': 0.1648927702605123, 'dist_del_all_relative': 0.08244638513025615, 'dist_del_eq_relative': 0}, 'pentagonal pyramidal': {'oct_angle_devi_max': 47.374337728117595, 'max_del_sig_angle': 83.77870245222118, 'dist_del_eq': 0, 'dist_del_all': 0.1648927702605123, 'dist_del_al…	0	[]	FALSE
EGUZUB	EGUZUB_comp_0	TRUE	0	@<TRIPOS>MOLECULE 01 43 48 1 0 0 SMALL USER_CHARGES **** Generated from the CSD @<TRIPOS>ATOM 1 Fe1 -1.1018 15.1290 4.0378 Fe 1 RES1 2.0000 2 S1 -1.6014 14.8394 6.2060 S.3 1 RES1 0.0000 3 S2 0.8788 16.0485 4.6130 S.3 1 RES1 0.0000 4 S3 -0.1196 13.0981 4.0018 S.3 1 RES1 0.0000 5 C1 -0.4680 16.0066 7.0202 C.3 1 RES1 0.0000 6 H1 -0.8264 16.9036 6.9362 H 1 RES1 0.0000 7 H2 -0.4225 15.7932 7.9658 H 1 …		Fe -1.101800 15.129000 4.037800 S -1.601400 14.839400 6.206000 S 0.878800 16.048500 4.613000 S -0.119600 13.098100 4.001800 C -0.468000 16.006600 7.020200 H -0.826400 16.903600 6.936200 H -0.422500 15.793200 7.965800 C 0.931100 15.978800 6.441900 H 1.380800 15.166800 6.722200 H 1.436200 16.734200 6.780300 C 2.076200 14.755300 4.169500 H 2.235800 14.787100 3.212500 H 2.918000 14.936900 4.616000 C …	2	TRUE	Fe	6	@<TRIPOS>MOLECULE EGUZUB_comp_0_heavy_atom 19 24 1 SMALL PartialCharges **** Generated from molSimplify @<TRIPOS>ATOM 1 Fe1 -1.1018 15.129 4.0378 Fe 1 RES1 2.0 2 S1 -1.6014 14.8394 6.206 S.3 1 RES1 0.0 3 S2 0.8788 16.0485 4.613 S.3 1 RES1 0.0 4 S3 -0.1196 13.0981 4.0018 S.3 1 RES1 0.0 5 C1 -0.468 16.0066 7.0202 C.3 1 RES1 0.0 6 C2 0.9311 15.9788 6.4419 C.3 1 RES1 0.0 7 C3 2.0762 14.7553 4.1695 C.…	43	19	-2.66e+51	-2.66e+51	24	220	0	[1, 3, 5]	C12 H24 Fe1 S6 2+	2	FALSE	2	['-2.111930528e+23', '-2.111930528e+23']	['-2.111930528e+23-2.111930528e+23', '-2.111930528e+23-2.111930528e+23']	['@<TRIPOS>MOLECULE\nligand\n22\t24\t1\nSMALL\nPartialCharges\n****\nGenerated from molSimplify\n\n@<TRIPOS>ATOM\n1 X1\t-1.1018 15.129 4.0378 X\t1 RES1 0.0\n2 S1\t-1.6014 14.8394 6.206 S.3\t1 RES1 0.0\n3 S2\t0.8788 16.0485 4.613 S.3\t1 RES1 0.0\n4 S3\t-0.1196 13.0981 4.0018 S.3\t1 RES1 0.0\n5 C1\t-0.468 16.0066 7.0202 C.3\t1 RES1 0.0\n6 H1\t-0.8264 16.9036 6.9362 H\t1 RES1 0.0\n7 H2\t-0.4225 15.7…	['-2.111930528e+23', '-2.111930528e+23']	S,S,S,S,S,S	3,3	3	10.1016/S1387-7003(02)00585-3	pink	4.34	5.41(Nov2019)+2Updates	bis(1,4,7-Trithiacyclononane)-iron(ii) bis(tetrafluoroborate) acetonitrile solvate	['B1 F4 1-', 'C2 H3 N1']	0.765147	293	FALSE		2002	FALSE	{}	octahedral	0.346325	{'octahedral': {'oct_angle_devi_max': 0.34632533387769515, 'max_del_sig_angle': 0.6458264807285587, 'dist_del_eq': 0, 'dist_del_all': 0.014435474283855498, 'dist_del_all_relative': 0.006359239772623648, 'dist_del_eq_relative': 0}, 'pentagonal pyramidal': {'oct_angle_devi_max': 46.80044247698543, 'max_del_sig_angle': 89.99918971528191, 'dist_del_eq': 0, 'dist_del_all': 0.014435474283855498, 'dist_…	0	[]	FALSE
EJELIO	EJELIO_comp_0	TRUE	0	@<TRIPOS>MOLECULE 01 19 18 1 0 0 SMALL USER_CHARGES **** Generated from the CSD @<TRIPOS>ATOM 1 Fe1 12.6240 0.0000 6.5997 Fe 1 RES1 2.0000 2 O8 13.5981 1.6966 5.9001 O.3 1 RES1 0.0000 3 O9 11.1912 1.3530 7.4932 O.3 1 RES1 0.0000 4 O10 13.6690 0.1010 8.4291 O.3 1 RES1 0.0000 5 H3 14.1894 2.0843 6.3357 H 1 RES1 0.0000 6 H4 13.2628 2.1270 5.4117 H 1 RES1 0.0000 7 H5 10.8314 2.0060 7.0748 H 1 RES1 0.…		Fe 12.624000 0.000000 6.599700 O 13.598100 1.696600 5.900100 O 11.191200 1.353000 7.493200 O 13.669000 0.101000 8.429100 H 14.189400 2.084300 6.335700 H 13.262800 2.127000 5.411700 H 10.831400 2.006000 7.074800 H 10.674900 1.045700 7.998800 H 13.356200 0.035600 9.120700 H 14.492400 -0.035600 8.474000 O 11.649900 -1.696600 7.299200 H 11.058600 -2.084300 6.863600 H 11.985200 -2.127000 7.787600 O 14…	2	TRUE	Fe	6	@<TRIPOS>MOLECULE EJELIO_comp_0_heavy_atom 7 6 1 SMALL PartialCharges **** Generated from molSimplify @<TRIPOS>ATOM 1 Fe1 12.624 0.0 6.5997 Fe 1 RES1 2.0 2 O1 13.5981 1.6966 5.9001 O.3 1 RES1 0.0 3 O2 11.1912 1.353 7.4932 O.3 1 RES1 0.0 4 O3 13.669 0.101 8.4291 O.3 1 RES1 0.0 5 O4 11.6499 -1.6966 7.2992 O.3 1 RES1 0.0 6 O5 14.0568 -1.353 5.7061 O.3 1 RES1 0.0 7 O6 11.579 -0.101 4.7702 O.3 1 RES1 …	19	7	1.65e+20	1.65e+20	12	88	0	[1, 3, 5]	H12 Fe1 O6 2+	2	TRUE	2	['-767.9792813', '-767.9792813', '-767.9792813', '-767.9792813', '-767.9792813', '-767.9792813']	['-767.9792813-767.9792813', '-767.9792813-767.9792813', '-767.9792813-767.9792813', '-767.9792813-767.9792813', '-767.9792813-767.9792813', '-767.9792813-767.9792813']	['@<TRIPOS>MOLECULE\nligand\n4\t3\t1\nSMALL\nPartialCharges\n****\nGenerated from molSimplify\n\n@<TRIPOS>ATOM\n1 X1\t12.624 0.0 6.5997 X\t1 RES1 0.0\n2 O1\t13.5981 1.6966 5.9001 O.3\t1 RES1 0.0\n3 H1\t14.1894 2.0843 6.3357 H\t1 RES1 0.0\n4 H2\t13.2628 2.127 5.4117 H\t1 RES1 0.0\n@<TRIPOS>BOND\n1 1 2 1\n1 2 3 1\n1 2 4 1\n@<TRIPOS>SUBSTRUCTURE\n1 RES1 4\n\n', '@<TRIPOS>MOLECULE\nligand\n4\t3\t1\nS…	['-767.9792813', '-767.9792813', '-767.9792813', '-767.9792813', '-767.9792813', '-767.9792813']	O,O,O,O,O,O	1,1,1,1,1,1	1	10.1107/S0108270103013301	yellow	3.32	5.41(Nov2019)+2Updates	Hexaaqua-iron(ii) dipicrate dihydrate	['C6 H2 N3 O7 1-', 'H2 O1']	0.399798	293	FALSE		2003	FALSE	{}	octahedral	2.77928	{'octahedral': {'oct_angle_devi_max': 2.779276337411963, 'max_del_sig_angle': 3.504598057728842, 'dist_del_eq': 0, 'dist_del_all': 0.08615521044071706, 'dist_del_all_relative': 0.04351273254581667, 'dist_del_eq_relative': 0}, 'pentagonal pyramidal': {'oct_angle_devi_max': 46.79994978354267, 'max_del_sig_angle': 89.99859654569971, 'dist_del_eq': 0, 'dist_del_all': 0.08615521044071706, 'dist_del_al…	0	[]	FALSE
EKAKUY	EKAKUY_comp_0	TRUE	0	@<TRIPOS>MOLECULE 01 51 60 1 0 0 SMALL USER_CHARGES **** Generated from the CSD @<TRIPOS>ATOM 1 Fe1 0.0000 1.2840 12.5117 Fe 1 RES1 2.0000 2 N1 1.8709 1.2016 12.2015 N.ar 1 RES1 0.0000 3 C1 2.3649 0.3377 11.3125 C.ar 1 RES1 0.0000 4 C2 3.7233 0.1527 11.1062 C.ar 1 RES1 0.0000 5 H1 4.0608 -0.4691 10.4731 H 1 RES1 0.0000 6 C3 4.5571 0.9419 11.8919 C.ar 1 RES1 0.0000 7 C4 4.0796 1.8394 12.8436 C.ar …		Fe 0.000000 1.284000 12.511700 N 1.870900 1.201600 12.201500 C 2.364900 0.337700 11.312500 C 3.723300 0.152700 11.106200 H 4.060800 -0.469100 10.473100 C 4.557100 0.941900 11.891900 C 4.079600 1.839400 12.843600 H 4.663500 2.365800 13.377500 C 2.708400 1.918900 12.964600 N 1.331500 -0.326900 10.645100 N 0.050300 -0.062900 11.080300 C -0.738300 -0.765200 10.292100 H -1.685700 -0.783700 10.356300 C…	2	TRUE	Fe	6	@<TRIPOS>MOLECULE EKAKUY_comp_0_heavy_atom 35 44 1 SMALL PartialCharges **** Generated from molSimplify @<TRIPOS>ATOM 1 Fe1 0.0 1.284 12.5117 Fe 1 RES1 2.0 2 N1 1.8709 1.2016 12.2015 N.ar 1 RES1 0.0 3 C1 2.3649 0.3377 11.3125 C.ar 1 RES1 0.0 4 C2 3.7233 0.1527 11.1062 C.ar 1 RES1 0.0 5 C3 4.5571 0.9419 11.8919 C.ar 1 RES1 0.0 6 C4 4.0796 1.8394 12.8436 C.ar 1 RES1 0.0 7 C5 2.7084 1.9189 12.9646 C…	51	35	-1.16e+84	-7.62e+77	16	280	0	[1, 3, 5]	C22 H16 Cl2 Fe1 N10 2+	2	TRUE	2	['7.5535013633e+39', '7.5535013633e+39']	['3.8969321985e+377.5535013633e+39', '3.8969321985e+377.5535013633e+39']	['@<TRIPOS>MOLECULE\nligand\n26\t30\t1\nSMALL\nPartialCharges\n****\nGenerated from molSimplify\n\n@<TRIPOS>ATOM\n1 X1\t0.0 1.284 12.5117 X\t1 RES1 0.0\n2 N1\t1.8709 1.2016 12.2015 N.ar\t1 RES1 0.0\n3 C1\t2.3649 0.3377 11.3125 C.ar\t1 RES1 0.0\n4 C2\t3.7233 0.1527 11.1062 C.ar\t1 RES1 0.0\n5 H1\t4.0608 -0.4691 10.4731 H\t1 RES1 0.0\n6 C3\t4.5571 0.9419 11.8919 C.ar\t1 RES1 0.0\n7 C4\t4.0796 1.839…	['3.8969321985e+37', '3.8969321985e+37']	N,N,N,N,N,N	3,3	3	10.1002/anie.201600165	brown	3.87	5.41(Nov2019)+2Updates	bis(4-chloro-2,6-bis(1H-pyrazol-1-yl)pyridine)-iron(ii) bis(tetrafluoroborate)	['B1 F4 1-']	0.863081	100	FALSE		2016	FALSE	{}	octahedral	9.2291	{'octahedral': {'oct_angle_devi_max': 9.229096690252206, 'max_del_sig_angle': 19.999660512247743, 'dist_del_eq': 0, 'dist_del_all': 0.08401928164285133, 'dist_del_all_relative': 0.042009640821425664, 'dist_del_eq_relative': 0}, 'pentagonal pyramidal': {'oct_angle_devi_max': 45.82027334351957, 'max_del_sig_angle': 85.02412761691724, 'dist_del_eq': 0, 'dist_del_all': 0.08401928164285133, 'dist_del_…	0	[]	FALSE
EMIPIZ01	EMIPIZ01_comp_0	TRUE	0	@<TRIPOS>MOLECULE 01 49 58 1 0 0 SMALL USER_CHARGES **** Generated from the CSD @<TRIPOS>ATOM 1 Fe1 6.2915 2.8585 4.7596 Fe 1 RES1 2.0000 2 N1 4.3883 1.9984 4.1135 N.2 1 RES1 0.0000 3 N2 4.0798 1.9478 2.7746 N.pl3 1 RES1 0.0000 4 C1 3.4441 1.3239 4.7926 C.2 1 RES1 0.0000 5 C2 2.4980 0.9191 3.8806 C.2 1 RES1 0.0000 6 C3 2.8983 1.3154 2.6388 C.2 1 RES1 0.0000 7 N3 6.4385 2.9260 2.6097 N.ar 1 RES1 0…		Fe 6.291500 2.858500 4.759600 N 4.388300 1.998400 4.113500 N 4.079800 1.947800 2.774600 C 3.444100 1.323900 4.792600 C 2.498000 0.919100 3.880600 C 2.898300 1.315400 2.638800 N 6.438500 2.926000 2.609700 C 5.326800 2.318900 2.231400 C 5.043900 2.167100 0.873100 N 5.914100 2.630800 -0.019400 C 7.025600 3.263300 0.368700 C 7.291600 3.398200 1.726900 N 8.399100 3.710200 2.541800 N 8.158300 3.617400 …	2	TRUE	Fe	6	@<TRIPOS>MOLECULE EMIPIZ01_comp_0_heavy_atom 33 42 1 SMALL PartialCharges **** Generated from molSimplify @<TRIPOS>ATOM 1 Fe1 6.2915 2.8585 4.7596 Fe 1 RES1 2.0 2 N1 4.3883 1.9984 4.1135 N.2 1 RES1 0.0 3 N2 4.0798 1.9478 2.7746 N.pl3 1 RES1 0.0 4 C1 3.4441 1.3239 4.7926 C.2 1 RES1 0.0 5 C2 2.498 0.9191 3.8806 C.2 1 RES1 0.0 6 C3 2.8983 1.3154 2.6388 C.2 1 RES1 0.0 7 N3 6.4385 2.926 2.6097 N.ar 1 …	49	33	-6.24e+79	-5.57e+72	16	248	0	[1, 3, 5]	C20 H16 Fe1 N12 2+	2	FALSE	2	['-8.223592828e+37', '-8.223592828e+37']	['-1.067383062e+35-8.223592828e+37', '-1.067383062e+35-8.223592828e+37']	['@<TRIPOS>MOLECULE\nligand\n25\t29\t1\nSMALL\nPartialCharges\n****\nGenerated from molSimplify\n\n@<TRIPOS>ATOM\n1 X1\t6.2915 2.8585 4.7596 X\t1 RES1 0.0\n2 N1\t4.3883 1.9984 4.1135 N.2\t1 RES1 0.0\n3 N2\t4.0798 1.9478 2.7746 N.pl3\t1 RES1 0.0\n4 C1\t3.4441 1.3239 4.7926 C.2\t1 RES1 0.0\n5 C2\t2.498 0.9191 3.8806 C.2\t1 RES1 0.0\n6 C3\t2.8983 1.3154 2.6388 C.2\t1 RES1 0.0\n7 N3\t6.4385 2.926 2.6…	['-1.067383062e+35', '-1.067383062e+35']	N,N,N,N,N,N	3,3	3	10.1107/S0108768103027897		3	5.41(Nov2019)+2Updates	bis(2,6-Dipyrazol-1-ylpyrazine)-iron(ii) diperchlorate	['Cl1 O4 1-', 'Cl1 O4 1-']	0.707139		FALSE		2004	FALSE	{}	octahedral	22.0719	{'octahedral': {'oct_angle_devi_max': 22.071928729818925, 'max_del_sig_angle': 40.3484490150812, 'dist_del_eq': 0, 'dist_del_all': 0.07434526325990021, 'dist_del_all_relative': 0.037172631629950104, 'dist_del_eq_relative': 0}, 'pentagonal pyramidal': {'oct_angle_devi_max': 46.45799222025551, 'max_del_sig_angle': 84.85788608996774, 'dist_del_eq': 0, 'dist_del_all': 0.07434526325990021, 'dist_del_a…	0	[]	FALSE
ESOSOW05	ESOSOW05_comp_0	TRUE	0	@<TRIPOS>MOLECULE 01 59 66 1 0 0 SMALL USER_CHARGES **** Generated from the CSD @<TRIPOS>ATOM 1 C1 2.1838 7.6680 0.1401 C.ar 1 RES1 0.0000 2 H1 2.9184 7.1084 0.0276 H 1 RES1 0.0000 3 C2 1.0873 7.4888 -0.6840 C.ar 1 RES1 0.0000 4 H2 1.0826 6.8342 -1.3448 H 1 RES1 0.0000 5 C3 0.0242 8.2939 -0.4942 C.ar 1 RES1 0.0000 6 H3 -0.7529 8.1590 -0.9873 H 1 RES1 0.0000 7 C4 0.0806 9.3002 0.4126 C.ar 1 RES1 0…		C 2.183800 7.668000 0.140100 H 2.918400 7.108400 0.027600 C 1.087300 7.488800 -0.684000 H 1.082600 6.834200 -1.344800 C 0.024200 8.293900 -0.494200 H -0.752900 8.159000 -0.987300 C 0.080600 9.300200 0.412600 H -0.638100 9.881900 0.510800 C 1.221300 9.459400 1.194700 C 1.296300 10.583000 2.175500 H 1.087700 10.233500 3.056900 H 0.612800 11.231000 1.950400 C 2.642700 11.306200 2.249400 H 2.947300 1…	2	TRUE	Fe	6	@<TRIPOS>MOLECULE ESOSOW05_comp_0_heavy_atom 33 40 1 SMALL PartialCharges **** Generated from molSimplify @<TRIPOS>ATOM 1 C1 2.1838 7.668 0.1401 C.ar 1 RES1 0.0 2 C2 1.0873 7.4888 -0.684 C.ar 1 RES1 0.0 3 C3 0.0242 8.2939 -0.4942 C.ar 1 RES1 0.0 4 C4 0.0806 9.3002 0.4126 C.ar 1 RES1 0.0 5 C5 1.2213 9.4594 1.1947 C.ar 1 RES1 0.0 6 C6 1.2963 10.583 2.1755 C.3 1 RES1 0.0 7 C7 2.6427 11.3062 2.2494 C…	59	33	-4.83e+82	-2.13e+78	26	256	0	[1, 3, 5]	C22 H26 Fe1 N10 2+	2	TRUE	2	['-1.784032372e+39', '-1.784032372e+39']	['1.2987733796e+37-1.784032372e+39', '1.2987733796e+37-1.784032372e+39']	['@<TRIPOS>MOLECULE\nligand\n30\t33\t1\nSMALL\nPartialCharges\n****\nGenerated from molSimplify\n\n@<TRIPOS>ATOM\n1 C1\t2.1838 7.668 0.1401 C.ar\t1 RES1 0.0\n2 H1\t2.9184 7.1084 0.0276 H\t1 RES1 0.0\n3 C2\t1.0873 7.4888 -0.684 C.ar\t1 RES1 0.0\n4 H2\t1.0826 6.8342 -1.3448 H\t1 RES1 0.0\n5 C3\t0.0242 8.2939 -0.4942 C.ar\t1 RES1 0.0\n6 H3\t-0.7529 8.159 -0.9873 H\t1 RES1 0.0\n7 C4\t0.0806 9.3002 0.…	['1.2987733796e+37', '1.2987733796e+37']	N,N,N,N,N,N	3,3	3	10.1039/C6DT02766K	dark red	9.3	5.41(Nov2019)+2Updates	bis(1-(1-methyl-1H-1,2,3-triazol-4-yl)-N-(2-(pyridin-2-yl)ethyl)methanimine)-iron(ii) bis(hexafluorophosphate)	['F6 P1 1-', 'F6 P1 1-']	0.626516	448	FALSE		2016	FALSE	{}	octahedral	8.35702	{'octahedral': {'oct_angle_devi_max': 8.35702230875751, 'max_del_sig_angle': 14.773567605361961, 'dist_del_eq': 0, 'dist_del_all': 0.08128439311265989, 'dist_del_all_relative': 0.040642196556329946, 'dist_del_eq_relative': 0}, 'pentagonal pyramidal': {'oct_angle_devi_max': 46.999414583602835, 'max_del_sig_angle': 77.31874052303368, 'dist_del_eq': 0, 'dist_del_all': 0.08128439311265989, 'dist_del_…	0	[]	FALSE
ESUQOY	ESUQOY_comp_0	TRUE	0	@<TRIPOS>MOLECULE 01 53 58 1 0 0 SMALL USER_CHARGES **** Generated from the CSD @<TRIPOS>ATOM 1 Fe1 4.9392 2.9827 2.8556 Fe 1 RES1 2.0000 2 N1 6.2578 4.3584 2.4668 N.ar 1 RES1 0.0000 3 N2 5.0147 3.5671 4.7027 N.ar 1 RES1 0.0000 4 N3 6.5484 1.9721 3.3567 N.3 1 RES1 0.0000 5 N4 5.2389 2.2395 1.0970 N.ar 1 RES1 0.0000 6 N5 3.4597 4.1043 2.4125 N.1 1 RES1 0.0000 7 N6 3.6234 1.6288 3.2661 N.1 1 RES1 0…		Fe 4.939200 2.982700 2.855600 N 6.257800 4.358400 2.466800 N 5.014700 3.567100 4.702700 N 6.548400 1.972100 3.356700 N 5.238900 2.239500 1.097000 N 3.459700 4.104300 2.412500 N 3.623400 1.628800 3.266100 C 6.223100 5.370900 1.598500 C 7.251700 6.253700 1.469500 C 8.347700 6.114300 2.271000 C 8.417200 5.084100 3.177800 C 7.354900 4.221900 3.231000 C 7.216400 3.060800 4.149100 C 6.250800 3.453800 5…	2	TRUE	Fe	6	@<TRIPOS>MOLECULE ESUQOY_comp_0_heavy_atom 29 34 1 SMALL PartialCharges **** Generated from molSimplify @<TRIPOS>ATOM 1 Fe1 4.9392 2.9827 2.8556 Fe 1 RES1 2.0 2 N1 6.2578 4.3584 2.4668 N.ar 1 RES1 0.0 3 N2 5.0147 3.5671 4.7027 N.ar 1 RES1 0.0 4 N3 6.5484 1.9721 3.3567 N.3 1 RES1 0.0 5 N4 5.2389 2.2395 1.097 N.ar 1 RES1 0.0 6 N5 3.4597 4.1043 2.4125 N.1 1 RES1 0.0 7 N6 3.6234 1.6288 3.2661 N.1 1 R…	53	29	-1.23e+73	-8.25e+67	24	226	0	[1, 3, 5]	C22 H24 Fe1 N6 2+	2	FALSE	2	['1.5069017303e+53', '115456817.33', '115456817.33']	['-1.759191388e+501.5069017303e+53', '17123722.057115456817.33', '17123722.057115456817.33']	['@<TRIPOS>MOLECULE\nligand\n41\t46\t1\nSMALL\nPartialCharges\n****\nGenerated from molSimplify\n\n@<TRIPOS>ATOM\n1 X1\t4.9392 2.9827 2.8556 X\t1 RES1 0.0\n2 N1\t6.2578 4.3584 2.4668 N.ar\t1 RES1 0.0\n3 N2\t5.0147 3.5671 4.7027 N.ar\t1 RES1 0.0\n4 N3\t6.5484 1.9721 3.3567 N.3\t1 RES1 0.0\n5 N4\t5.2389 2.2395 1.097 N.ar\t1 RES1 0.0\n6 C1\t6.2231 5.3709 1.5985 C.ar\t1 RES1 0.0\n7 C2\t7.2517 6.2537 …	['-1.759191388e+50', '17123722.057', '17123722.057']	N,N,N,N,N,N	4,1,1	4	10.1002/ejic.200300667	red	8.56	5.41(Nov2019)+2Updates	bis(Acetonitrile)-((2-pyridylmethyl)-(bis(2-pyridyl)methyl)methylamine)-iron(ii) diperchlorate	['Cl1 O4 1-', 'Cl1 O4 1-']	0.68288	90	FALSE		2004	FALSE	{}	octahedral	6.71412	{'octahedral': {'oct_angle_devi_max': 6.714118967426293, 'max_del_sig_angle': 12.363359230312852, 'dist_del_eq': 0, 'dist_del_all': 0.05645298746759497, 'dist_del_all_relative': 0.028226493733797486, 'dist_del_eq_relative': 0}, 'pentagonal pyramidal': {'oct_angle_devi_max': 48.25625407750705, 'max_del_sig_angle': 89.16884677665308, 'dist_del_eq': 0, 'dist_del_all': 0.05645298746759497, 'dist_del_…	0	[]	FALSE
ETOGEA	ETOGEA_comp_0	TRUE	0	@<TRIPOS>MOLECULE 01 60 67 1 0 0 SMALL USER_CHARGES **** Generated from the CSD @<TRIPOS>ATOM 1 C1 5.3625 2.7454 1.7458 C.ar 1 RES1 0.0000 2 H1 5.9981 2.9057 2.4333 H 1 RES1 0.0000 3 C2 5.6701 1.8165 0.7894 C.ar 1 RES1 0.0000 4 H2 6.4934 1.3416 0.8152 H 1 RES1 0.0000 5 C3 4.7527 1.5895 -0.2087 C.ar 1 RES1 0.0000 6 H3 4.9407 0.9705 -0.9048 H 1 RES1 0.0000 7 C4 3.5476 2.2771 -0.1854 C.ar 1 RES1 0.0…		C 5.362500 2.745400 1.745800 H 5.998100 2.905700 2.433300 C 5.670100 1.816500 0.789400 H 6.493400 1.341600 0.815200 C 4.752700 1.589500 -0.208700 H 4.940700 0.970500 -0.904800 C 3.547600 2.277100 -0.185400 H 2.898600 2.115300 -0.859400 C 3.288800 3.192600 0.806600 C 1.955300 3.937600 0.951500 C 0.953300 3.460800 -0.119100 H 1.301900 3.670600 -1.010400 H 0.095100 3.915800 0.012300 H 0.824200 2.492…	1	TRUE	Fe	6	@<TRIPOS>MOLECULE ETOGEA_comp_0_heavy_atom 31 38 1 SMALL PartialCharges **** Generated from molSimplify @<TRIPOS>ATOM 1 C1 5.3625 2.7454 1.7458 C.ar 1 RES1 0.0 2 C2 5.6701 1.8165 0.7894 C.ar 1 RES1 0.0 3 C3 4.7527 1.5895 -0.2087 C.ar 1 RES1 0.0 4 C4 3.5476 2.2771 -0.1854 C.ar 1 RES1 0.0 5 C5 3.2888 3.1926 0.8066 C.ar 1 RES1 0.0 6 C6 1.9553 3.9376 0.9515 C.3 1 RES1 0.0 7 C7 0.9533 3.4608 -0.1191 C…	60	31	1.86e+77	1.64e+73	29	252	0	[1, 3, 5]	C24 H29 Cl1 Fe1 N5 1+	1	FALSE	2	['-1221.462209', '3.8131363322e+70']	['-1221.462209-1221.462209', '1.0509181456e+673.8131363322e+70']	['@<TRIPOS>MOLECULE\nligand\n2\t1\t1\nSMALL\nPartialCharges\n****\nGenerated from molSimplify\n\n@<TRIPOS>ATOM\n1 Cl1\t6.1606 5.8796 2.5481 Cl\t1 RES1 0.0\n2 X1\t4.0413 5.0729 3.2123 X\t1 RES1 0.0\n@<TRIPOS>BOND\n1 1 2 1\n@<TRIPOS>SUBSTRUCTURE\n1 RES1 2\n\n', '@<TRIPOS>MOLECULE\nligand\n59\t66\t1\nSMALL\nPartialCharges\n****\nGenerated from molSimplify\n\n@<TRIPOS>ATOM\n1 C1\t5.3625 2.7454 1.7458…	['-1221.462209', '1.0509181456e+67']	Cl,N,N,N,N,N	5,1	5	10.1016/j.ica.2011.02.066	yellow	4.23	5.41(Nov2019)+2Updates	Chloro-(5-methyl-5-(2-pyridyl)-1,3-bis(2-(2-pyridyl)ethyl)hexahydropyrimidine)-iron(ii) hexafluorophosphate	['F6 P1 1-']	0.767604	150	FALSE		2011	FALSE	{}	octahedral	17.7038	{'octahedral': {'oct_angle_devi_max': 17.703839697026698, 'max_del_sig_angle': 32.11390267854722, 'dist_del_eq': 0, 'dist_del_all': 0.1879402509798367, 'dist_del_all_relative': 0.10343884237507961, 'dist_del_eq_relative': 0}, 'pentagonal pyramidal': {'oct_angle_devi_max': 50.94372524755438, 'max_del_sig_angle': 86.06703737114466, 'dist_del_eq': 0, 'dist_del_all': 0.1879402509798367, 'dist_del_all…	0	[]	FALSE
ETOHOL	ETOHOL_comp_0	TRUE	0	@<TRIPOS>MOLECULE 01 55 57 1 0 0 SMALL USER_CHARGES **** Generated from the CSD @<TRIPOS>ATOM 1 Fe1 -1.3647 3.4439 10.9525 Fe 1 RES1 -1.0000 2 S1 1.7069 6.9348 9.4260 S.2 1 RES1 0.0000 3 S2 2.7607 1.6292 12.6876 S.2 1 RES1 0.0000 4 S3 -3.7780 1.0217 7.7023 S.2 1 RES1 0.0000 5 N1 -1.5001 4.8351 12.7760 N.3 1 RES1 0.0000 6 H1 2.0043 6.2987 14.0339 H 1 RES1 0.0000 7 N2 -2.9517 4.9292 10.4506 N.ar 1 …		Fe -1.364700 3.443900 10.952500 S 1.706900 6.934800 9.426000 S 2.760700 1.629200 12.687600 S -3.778000 1.021700 7.702300 N -1.500100 4.835100 12.776000 H 2.004300 6.298700 14.033900 N -2.951700 4.929200 10.450600 N -2.733000 2.195200 12.272300 N 1.375700 6.149200 14.915400 N -0.056900 4.854400 9.965100 N 0.337000 2.412800 11.593700 N -1.866300 2.158800 9.357800 C -1.913600 6.161500 12.282100 H -1…	0	TRUE	Fe	6	@<TRIPOS>MOLECULE ETOHOL_comp_0_heavy_atom 28 30 1 SMALL PartialCharges **** Generated from molSimplify @<TRIPOS>ATOM 1 Fe1 -1.3647 3.4439 10.9525 Fe 1 RES1 -1.0 2 S1 1.7069 6.9348 9.426 S.2 1 RES1 0.0 3 S2 2.7607 1.6292 12.6876 S.2 1 RES1 0.0 4 S3 -3.778 1.0217 7.7023 S.2 1 RES1 0.0 5 N1 -1.5001 4.8351 12.776 N.3 1 RES1 0.0 6 N2 -2.9517 4.9292 10.4506 N.ar 1 RES1 0.0 7 N3 -2.733 2.1952 12.2723 N…	55	28	1.93e+70	1.7e+67	27	252	0	[1, 3, 5]	C17 H27 Fe1 N7 S3	0	FALSE	2	['-1.943143048e+43', '104384061.51', '104384061.51', '104384061.51']	['-5.208084982e+42-1.943143048e+43', '26043393.810104384061.51', '26043393.810104384061.51', '26043393.810104384061.51']	['@<TRIPOS>MOLECULE\nligand\n46\t48\t1\nSMALL\nPartialCharges\n****\nGenerated from molSimplify\n\n@<TRIPOS>ATOM\n1 X1\t-1.3647 3.4439 10.9525 X\t1 RES1 0.0\n2 N1\t-1.5001 4.8351 12.776 N.3\t1 RES1 0.0\n3 H1\t2.0043 6.2987 14.0339 H\t1 RES1 0.0\n4 N2\t-2.9517 4.9292 10.4506 N.ar\t1 RES1 0.0\n5 N3\t-2.733 2.1952 12.2723 N.3\t1 RES1 0.0\n6 N4\t1.3757 6.1492 14.9154 N.4\t1 RES1 0.0\n7 C1\t-1.9136 6.…	['-5.208084982e+42', '26043393.810', '26043393.810', '26043393.810']	N,N,N,N,N,N	3,1,1,1	3	10.1016/j.ica.2011.02.062	yellow	5.32	5.41(Nov2019)+2Updates	(2-((2-(Dimethylamino)ethyl)((pyridin-2-yl)methyl)amino)-N,N-dimethylethanaminium)-tri-isothiocyanato-iron(ii) methanol solvate	['C1 H4 O1']	0.937604	193	FALSE		2011	FALSE	{}	octahedral	9.63533	{'octahedral': {'oct_angle_devi_max': 9.635325477349905, 'max_del_sig_angle': 17.206611420201313, 'dist_del_eq': 0, 'dist_del_all': 0.20711522801381665, 'dist_del_all_relative': 0.10355761400690833, 'dist_del_eq_relative': 0}, 'pentagonal pyramidal': {'oct_angle_devi_max': 47.37275684002012, 'max_del_sig_angle': 80.75711953378831, 'dist_del_eq': 0, 'dist_del_all': 0.20711522801381665, 'dist_del_a…	0	[]	FALSE
EWIGEY	EWIGEY_comp_0	TRUE	0	@<TRIPOS>MOLECULE 01 45 50 1 0 0 SMALL USER_CHARGES **** Generated from the CSD @<TRIPOS>ATOM 1 Fe1 4.1621 7.5161 17.2086 Fe 1 RES1 0.0000 2 N1 2.6887 7.8176 18.9276 N.pl3 1 RES1 0.0000 3 H1 1.8944 7.4863 18.7009 H 1 RES1 0.0000 4 H2 2.9750 7.3768 19.6453 H 1 RES1 0.0000 5 N2 3.8911 9.6565 17.3119 N.ar 1 RES1 0.0000 6 N3 2.6306 7.0802 15.6315 N.pl3 1 RES1 0.0000 7 H3 1.8298 7.3530 15.9095 H 1 RES…		Fe 4.162100 7.516100 17.208600 N 2.688700 7.817600 18.927600 H 1.894400 7.486300 18.700900 H 2.975000 7.376800 19.645300 N 3.891100 9.656500 17.311900 N 2.630600 7.080200 15.631500 H 1.829800 7.353000 15.909500 H 2.831000 7.529100 14.890200 N 3.999900 5.347800 17.252200 N 5.486200 7.556900 15.484300 N 6.655900 7.458200 15.588400 N 7.805200 7.365700 15.659800 N 5.730800 7.605300 18.607900 N 6.7083…	0	TRUE	Fe	6	@<TRIPOS>MOLECULE EWIGEY_comp_0_heavy_atom 29 34 1 SMALL PartialCharges **** Generated from molSimplify @<TRIPOS>ATOM 1 Fe1 4.1621 7.5161 17.2086 Fe 1 RES1 0.0 2 N1 2.6887 7.8176 18.9276 N.pl3 1 RES1 0.0 3 N2 3.8911 9.6565 17.3119 N.ar 1 RES1 0.0 4 N3 2.6306 7.0802 15.6315 N.pl3 1 RES1 0.0 5 N4 3.9999 5.3478 17.2522 N.ar 1 RES1 0.0 6 N5 5.4862 7.5569 15.4843 N.2 1 RES1 0.0 7 N6 6.6559 7.4582 15.5…	45	29	-4.72e+71	-1.62e+66	16	220	0	[1, 3, 5]	C18 H16 Fe1 N10	0	FALSE	2	['1.0249439274e+27', '1.0249439274e+27', '25856090.637', '25856090.637']	['5.3772866977e+241.0249439274e+27', '5.3772866977e+241.0249439274e+27', '6437216.421425856090.637', '6437216.421425856090.637']	['@<TRIPOS>MOLECULE\nligand\n20\t22\t1\nSMALL\nPartialCharges\n****\nGenerated from molSimplify\n\n@<TRIPOS>ATOM\n1 X1\t4.1621 7.5161 17.2086 X\t1 RES1 0.0\n2 N1\t2.6887 7.8176 18.9276 N.pl3\t1 RES1 0.0\n3 H1\t1.8944 7.4863 18.7009 H\t1 RES1 0.0\n4 H2\t2.975 7.3768 19.6453 H\t1 RES1 0.0\n5 N2\t3.8911 9.6565 17.3119 N.ar\t1 RES1 0.0\n6 C1\t2.5537 9.2214 19.2442 C.ar\t1 RES1 0.0\n7 C2\t1.8225 9.677…	['5.3772866977e+24', '5.3772866977e+24', '6437216.4214', '6437216.4214']	N,N,N,N,N,N	2,2,1,1	2	10.1107/S2056989016014808	red	5.27	5.41(Nov2019)+2Updates	diazido-bis(quinolin-8-amine)-iron(ii)	[]	1	296	FALSE		2016	FALSE	{}	octahedral	9.12651	{'octahedral': {'oct_angle_devi_max': 9.126506959832529, 'max_del_sig_angle': 14.343743768156813, 'dist_del_eq': 0, 'dist_del_all': 0.18002493853245705, 'dist_del_all_relative': 0.09001246926622852, 'dist_del_eq_relative': 0}, 'pentagonal pyramidal': {'oct_angle_devi_max': 46.22187282165097, 'max_del_sig_angle': 80.81077896464248, 'dist_del_eq': 0, 'dist_del_all': 0.18002493853245705, 'dist_del_a…	0	[]	FALSE
EXOTAN	EXOTAN_comp_0	TRUE	0	@<TRIPOS>MOLECULE 01 58 63 1 0 0 SMALL USER_CHARGES **** Generated from the CSD @<TRIPOS>ATOM 1 Fe1 2.6751 8.2578 21.3176 Fe 1 RES1 2.0000 2 N1 0.2924 9.4959 24.6304 N.pl3 1 RES1 0.0000 3 N2 1.4540 8.8442 22.9123 N.2 1 RES1 0.0000 4 N3 3.3343 6.9471 22.7193 N.2 1 RES1 0.0000 5 N4 3.8623 7.4545 19.6954 N.3 1 RES1 0.0000 6 N5 2.1058 9.5943 19.9179 N.2 1 RES1 0.0000 7 N6 3.8950 9.8607 21.8895 N.2 1 …		Fe 2.675100 8.257800 21.317600 N 0.292400 9.495900 24.630400 N 1.454000 8.844200 22.912300 N 3.334300 6.947100 22.719300 N 3.862300 7.454500 19.695400 N 2.105800 9.594300 19.917900 N 3.895000 9.860700 21.889500 N 4.972800 11.571200 22.713800 N 1.146200 6.845300 20.944900 C -0.119400 10.687100 22.507700 C 0.578200 9.667200 23.318300 C 1.061300 8.518400 25.070000 C 1.787900 8.080600 24.032700 C 2.7…	2	TRUE	Fe	6	@<TRIPOS>MOLECULE EXOTAN_comp_0_heavy_atom 28 33 1 SMALL PartialCharges **** Generated from molSimplify @<TRIPOS>ATOM 1 Fe1 2.6751 8.2578 21.3176 Fe 1 RES1 2.0 2 N1 0.2924 9.4959 24.6304 N.pl3 1 RES1 0.0 3 N2 1.454 8.8442 22.9123 N.2 1 RES1 0.0 4 N3 3.3343 6.9471 22.7193 N.2 1 RES1 0.0 5 N4 3.8623 7.4545 19.6954 N.3 1 RES1 0.0 6 N5 2.1058 9.5943 19.9179 N.2 1 RES1 0.0 7 N6 3.895 9.8607 21.8895 N.…	58	28	-4.87e+69	7.65e+66	30	228	0	[1, 3, 5]	C19 H30 Fe1 N8 2+	2	FALSE	2	['-6.076452412e+58', '115456817.33']	['1.9427222796e+56-6.076452412e+58', '17123722.057115456817.33']	['@<TRIPOS>MOLECULE\nligand\n52\t57\t1\nSMALL\nPartialCharges\n****\nGenerated from molSimplify\n\n@<TRIPOS>ATOM\n1 X1\t2.6751 8.2578 21.3176 X\t1 RES1 0.0\n2 N1\t0.2924 9.4959 24.6304 N.pl3\t1 RES1 0.0\n3 N2\t1.454 8.8442 22.9123 N.2\t1 RES1 0.0\n4 N3\t3.3343 6.9471 22.7193 N.2\t1 RES1 0.0\n5 N4\t3.8623 7.4545 19.6954 N.3\t1 RES1 0.0\n6 N5\t2.1058 9.5943 19.9179 N.2\t1 RES1 0.0\n7 N6\t3.895 9.86…	['1.9427222796e+56', '17123722.057']	N,N,N,N,N,N	5,1	5	10.1016/j.inoche.2011.03.026	orange	15.04	5.41(Nov2019)+2Updates	(Acetonitrile)-(N-methyl-N'-((2-methyl-1H-imidazol-4-yl)methylene)-N-(3-(((2-methyl-1H-imidazol-4-yl)methylene)amino)propyl)propane-1,3-diamine)-iron(ii) hemikis(chloride) sesquikis(tetraphenylborate) unknown solvate	['C19 H30 Fe1 N8 2+', 'Cl1 1-', 'Cl1 1-', 'C24 H20 B1 1-', 'C24 H20 B1 1-', 'C24 H20 B1 1-', 'C24 H20 B1 1-']	0.193748	296	FALSE		2011	FALSE	{}	octahedral	8.25417	{'octahedral': {'oct_angle_devi_max': 8.254173896269482, 'max_del_sig_angle': 11.277366664482685, 'dist_del_eq': 0, 'dist_del_all': 0.14747997867220208, 'dist_del_all_relative': 0.07373998933610104, 'dist_del_eq_relative': 0}, 'pentagonal pyramidal': {'oct_angle_devi_max': 47.587128073088294, 'max_del_sig_angle': 87.37163068508787, 'dist_del_eq': 0, 'dist_del_all': 0.14747997867220208, 'dist_del_…	0	[]	FALSE
EYAPIF	EYAPIF_comp_0	TRUE	0	@<TRIPOS>MOLECULE 01 49 58 1 0 0 SMALL USER_CHARGES **** Generated from the CSD @<TRIPOS>ATOM 1 Fe1 3.6098 0.3222 3.0853 Fe 1 RES1 2.0000 2 N1 2.9694 2.1285 3.9931 N.ar 1 RES1 0.0000 3 N2 2.1022 4.4910 5.1289 N.ar 1 RES1 0.0000 4 N3 1.3719 0.9006 5.0586 N.pl3 1 RES1 0.0000 5 N4 1.8683 -0.1679 4.3533 N.2 1 RES1 0.0000 6 N5 4.6673 3.1308 2.8393 N.pl3 1 RES1 0.0000 7 N6 4.8960 1.9029 2.3076 N.2 1 RE…		Fe 3.609800 0.322200 3.085300 N 2.969400 2.128500 3.993100 N 2.102200 4.491000 5.128900 N 1.371900 0.900600 5.058600 N 1.868300 -0.167900 4.353300 N 4.667300 3.130800 2.839300 N 4.896000 1.902900 2.307600 N 3.895100 -1.716400 2.569400 N 4.303300 -4.341800 1.856100 N 2.590300 -1.270300 0.747500 N 2.644300 0.045800 1.152800 N 5.240900 -1.857100 4.398500 N 5.033700 -0.505400 4.521900 C 3.573500 3.28…	2	TRUE	Fe	6	@<TRIPOS>MOLECULE EYAPIF_comp_0_heavy_atom 33 42 1 SMALL PartialCharges **** Generated from molSimplify @<TRIPOS>ATOM 1 Fe1 3.6098 0.3222 3.0853 Fe 1 RES1 2.0 2 N1 2.9694 2.1285 3.9931 N.ar 1 RES1 0.0 3 N2 2.1022 4.491 5.1289 N.ar 1 RES1 0.0 4 N3 1.3719 0.9006 5.0586 N.pl3 1 RES1 0.0 5 N4 1.8683 -0.1679 4.3533 N.2 1 RES1 0.0 6 N5 4.6673 3.1308 2.8393 N.pl3 1 RES1 0.0 7 N6 4.896 1.9029 2.3076 N.2 …	49	33	-6.24e+79	-5.57e+72	16	248	0	[1, 3, 5]	C20 H16 Fe1 N12 2+	2	TRUE	2	['-8.223592828e+37', '-8.223592828e+37']	['-1.067383062e+35-8.223592828e+37', '-1.067383062e+35-8.223592828e+37']	['@<TRIPOS>MOLECULE\nligand\n25\t29\t1\nSMALL\nPartialCharges\n****\nGenerated from molSimplify\n\n@<TRIPOS>ATOM\n1 X1\t3.6098 0.3222 3.0853 X\t1 RES1 0.0\n2 N1\t2.9694 2.1285 3.9931 N.ar\t1 RES1 0.0\n3 N2\t2.1022 4.491 5.1289 N.ar\t1 RES1 0.0\n4 N3\t1.3719 0.9006 5.0586 N.pl3\t1 RES1 0.0\n5 N4\t1.8683 -0.1679 4.3533 N.2\t1 RES1 0.0\n6 N5\t4.6673 3.1308 2.8393 N.pl3\t1 RES1 0.0\n7 N6\t4.896 1.902…	['-1.067383062e+35', '-1.067383062e+35']	N,N,N,N,N,N	3,3	3		brown	5.76	5.41(Nov2019)+2Updates	bis(2,6-bis(1H-pyrazol-1-yl)pyrazine)-iron(ii) diperchlorate acetonitrile solvate	['C2 H3 N1', 'Cl1 O4 1-', 'Cl1 O4 1-']	0.666833	293	FALSE			FALSE	{}	octahedral	18.3661	{'octahedral': {'oct_angle_devi_max': 18.366087111031117, 'max_del_sig_angle': 34.50645014498707, 'dist_del_eq': 0, 'dist_del_all': 0.0886660360272713, 'dist_del_all_relative': 0.04433301801363565, 'dist_del_eq_relative': 0}, 'pentagonal pyramidal': {'oct_angle_devi_max': 44.95344378088179, 'max_del_sig_angle': 74.35055266869466, 'dist_del_eq': 0, 'dist_del_all': 0.0886660360272713, 'dist_del_all…	0	[]	FALSE
FEACIT	FEACIT_comp_2	TRUE	0	@<TRIPOS>MOLECULE 03 19 18 1 0 0 SMALL USER_CHARGES **** Generated from the CSD @<TRIPOS>ATOM 1 Fe1 1.1163 -6.7100 -9.1048 Fe 1 RES1 2.0000 2 O1 1.6730 -7.4921 -7.2126 O.3 1 RES1 0.0000 3 O2 2.9545 -5.6440 -9.2741 O.3 1 RES1 0.0000 4 O3 0.1210 -5.0850 -8.1865 O.3 1 RES1 0.0000 5 H1 1.4838 -8.1661 -7.1109 H 1 RES1 0.0000 6 H2 2.2946 -7.2804 -6.9015 H 1 RES1 0.0000 7 H3 3.6176 -6.0457 -9.7057 H 1 R…		Fe 1.116300 -6.710000 -9.104800 O 1.673000 -7.492100 -7.212600 O 2.954500 -5.644000 -9.274100 O 0.121000 -5.085000 -8.186500 H 1.483800 -8.166100 -7.110900 H 2.294600 -7.280400 -6.901500 H 3.617600 -6.045700 -9.705700 H 3.142600 -4.972100 -9.159400 H -0.341200 -4.750700 -8.531200 H 0.404000 -4.643300 -7.620700 O 0.559700 -5.927900 -10.997100 O -0.721900 -7.776000 -8.935600 O 2.111600 -8.335000 -1…	2	TRUE	Fe	6	@<TRIPOS>MOLECULE FEACIT_comp_2_heavy_atom 7 6 1 SMALL PartialCharges **** Generated from molSimplify @<TRIPOS>ATOM 1 Fe1 1.1163 -6.71 -9.1048 Fe 1 RES1 2.0 2 O1 1.673 -7.4921 -7.2126 O.3 1 RES1 0.0 3 O2 2.9545 -5.644 -9.2741 O.3 1 RES1 0.0 4 O3 0.121 -5.085 -8.1865 O.3 1 RES1 0.0 5 O4 0.5597 -5.9279 -10.9971 O.3 1 RES1 0.0 6 O5 -0.7219 -7.776 -8.9356 O.3 1 RES1 0.0 7 O6 2.1116 -8.335 -10.0231 O.…	19	7	1.65e+20	1.65e+20	12	88	0	[1, 3, 5]	H12 Fe1 O6 2+	2	TRUE	2	['-767.9792813', '-767.9792813', '-767.9792813', '-767.9792813', '-767.9792813', '-767.9792813']	['-767.9792813-767.9792813', '-767.9792813-767.9792813', '-767.9792813-767.9792813', '-767.9792813-767.9792813', '-767.9792813-767.9792813', '-767.9792813-767.9792813']	['@<TRIPOS>MOLECULE\nligand\n4\t3\t1\nSMALL\nPartialCharges\n****\nGenerated from molSimplify\n\n@<TRIPOS>ATOM\n1 X1\t1.1163 -6.71 -9.1048 X\t1 RES1 0.0\n2 O1\t1.673 -7.4921 -7.2126 O.3\t1 RES1 0.0\n3 H1\t1.4838 -8.1661 -7.1109 H\t1 RES1 0.0\n4 H2\t2.2946 -7.2804 -6.9015 H\t1 RES1 0.0\n@<TRIPOS>BOND\n1 1 2 1\n1 2 3 1\n1 2 4 1\n@<TRIPOS>SUBSTRUCTURE\n1 RES1 4\n\n', '@<TRIPOS>MOLECULE\nligand\n4\t3…	['-767.9792813', '-767.9792813', '-767.9792813', '-767.9792813', '-767.9792813', '-767.9792813']	O,O,O,O,O,O	1,1,1,1,1,1	1	10.1021/ja00444a041		2.7	5.41(Nov2019)+2Updates	catena-(Aqua-(≈í¬∫3-citrato)-iron(ii) hexa-aqua-iron(ii) dihydrate)	['C6 H7 Fe3 O10', 'H2 O1']	0.278519		FALSE		1977	FALSE	{}	octahedral	1.94907	{'octahedral': {'oct_angle_devi_max': 1.9490724495786396, 'max_del_sig_angle': 3.2136485664211847, 'dist_del_eq': 0, 'dist_del_all': 0.016358890233179935, 'dist_del_all_relative': 0.008262065774333305, 'dist_del_eq_relative': 0}, 'pentagonal pyramidal': {'oct_angle_devi_max': 46.79996148592951, 'max_del_sig_angle': 90.0, 'dist_del_eq': 0, 'dist_del_all': 0.016358890233179935, 'dist_del_all_relati…	0	[]	FALSE
FEBMAB	FEBMAB_comp_0	TRUE	0	@<TRIPOS>MOLECULE 01 37 39 1 0 0 SMALL USER_CHARGES **** Generated from the CSD @<TRIPOS>ATOM 1 Fe1 11.7551 1.3527 3.5803 Fe 1 RES1 2.0000 2 N1 12.0038 -0.3762 4.9645 N.3 1 RES1 0.0000 3 H1 12.7003 -0.2312 5.5166 H 1 RES1 0.0000 4 H2 11.2623 -0.4786 5.4650 H 1 RES1 0.0000 5 N2 11.7471 2.7318 5.2933 N.3 1 RES1 0.0000 6 H3 12.3915 2.5069 5.8803 H 1 RES1 0.0000 7 H4 11.8945 3.5754 5.0168 H 1 RES1 0.…		Fe 11.755100 1.352700 3.580300 N 12.003800 -0.376200 4.964500 H 12.700300 -0.231200 5.516600 H 11.262300 -0.478600 5.465000 N 11.747100 2.731800 5.293300 H 12.391500 2.506900 5.880300 H 11.894500 3.575400 5.016800 N 9.582100 1.512100 3.951700 H 9.144500 1.643400 3.176500 H 9.275300 0.753600 4.326500 C 12.242700 -1.592100 4.161800 H 12.108400 -2.381900 4.708900 H 13.154100 -1.598400 3.832400 C 10.…	2	TRUE	Fe	6	@<TRIPOS>MOLECULE FEBMAB_comp_0_heavy_atom 13 15 1 SMALL PartialCharges **** Generated from molSimplify @<TRIPOS>ATOM 1 Fe1 11.7551 1.3527 3.5803 Fe 1 RES1 2.0 2 N1 12.0038 -0.3762 4.9645 N.3 1 RES1 0.0 3 N2 11.7471 2.7318 5.2933 N.3 1 RES1 0.0 4 N3 9.5821 1.5121 3.9517 N.3 1 RES1 0.0 5 C1 12.2427 -1.5921 4.1618 C.3 1 RES1 0.0 6 C2 10.416 2.6256 5.9262 C.3 1 RES1 0.0 7 C3 9.3592 2.6494 4.8564 C.3…	37	13	7.47e+32	7.47e+32	24	130	0	[1, 3, 5]	C6 H24 Fe1 N6 2+	2	FALSE	2	['10742508029.', '10742508029.', '10742508029.']	['10742508029.10742508029.', '10742508029.10742508029.', '10742508029.10742508029.']	['@<TRIPOS>MOLECULE\nligand\n13\t13\t1\nSMALL\nPartialCharges\n****\nGenerated from molSimplify\n\n@<TRIPOS>ATOM\n1 X1\t11.7551 1.3527 3.5803 X\t1 RES1 0.0\n2 N1\t12.0038 -0.3762 4.9645 N.3\t1 RES1 0.0\n3 H1\t12.7003 -0.2312 5.5166 H\t1 RES1 0.0\n4 H2\t11.2623 -0.4786 5.465 H\t1 RES1 0.0\n5 C1\t12.2427 -1.5921 4.1618 C.3\t1 RES1 0.0\n6 H3\t12.1084 -2.3819 4.7089 H\t1 RES1 0.0\n7 H4\t13.1541 -1.59…	['10742508029.', '10742508029.', '10742508029.']	N,N,N,N,N,N	2,2,2	2	10.1016/j.inoche.2004.10.021	dark red	3.37	5.41(Nov2019)+2Updates	tris(Ethylene-1,2-diamine)-iron(ii) bis((≈í¬∫2-diselenido)-selenido-arsenic)	['As2 Se6 2-']	0.274663	293	FALSE		2005	FALSE	{}	octahedral	8.41562	{'octahedral': {'oct_angle_devi_max': 8.41562135108958, 'max_del_sig_angle': 14.10586098070388, 'dist_del_eq': 0, 'dist_del_all': 0.029574624465475985, 'dist_del_all_relative': 0.014787312232737992, 'dist_del_eq_relative': 0}, 'pentagonal pyramidal': {'oct_angle_devi_max': 45.43477062677049, 'max_del_sig_angle': 81.72867131776445, 'dist_del_eq': 0, 'dist_del_all': 0.029574624465475985, 'dist_del_…	0	[]	FALSE
FEGKEK	FEGKEK_comp_0	TRUE	0	@<TRIPOS>MOLECULE 01 57 66 1 0 0 SMALL USER_CHARGES **** Generated from the CSD @<TRIPOS>ATOM 1 Fe1 21.6727 5.6930 12.1561 Fe 1 RES1 2.0000 2 N1 21.3478 3.7753 11.1472 N.2 1 RES1 0.0000 3 N2 20.0887 3.6559 10.6376 N.pl3 1 RES1 0.0000 4 N3 19.6840 5.7361 11.4199 N.ar 1 RES1 0.0000 5 N4 20.8929 7.6642 12.6403 N.2 1 RES1 0.0000 6 N5 21.3029 8.7411 13.3272 N.pl3 1 RES1 0.0000 7 H1 22.1462 8.6675 13.6…		Fe 21.672700 5.693000 12.156100 N 21.347800 3.775300 11.147200 N 20.088700 3.655900 10.637600 N 19.684000 5.736100 11.419900 N 20.892900 7.664200 12.640300 N 21.302900 8.741100 13.327200 H 22.146200 8.667500 13.635700 N 21.358300 5.065600 14.239100 N 22.525900 4.821100 14.902200 N 23.596700 5.499000 13.017000 N 23.077200 6.354300 10.618800 N 23.054800 6.868600 9.371200 H 22.242500 6.925800 9.0166…	2	TRUE	Fe	6	@<TRIPOS>MOLECULE FEGKEK_comp_0_heavy_atom 35 44 1 SMALL PartialCharges **** Generated from molSimplify @<TRIPOS>ATOM 1 Fe1 21.6727 5.693 12.1561 Fe 1 RES1 2.0 2 N1 21.3478 3.7753 11.1472 N.2 1 RES1 0.0 3 N2 20.0887 3.6559 10.6376 N.pl3 1 RES1 0.0 4 N3 19.684 5.7361 11.4199 N.ar 1 RES1 0.0 5 N4 20.8929 7.6642 12.6403 N.2 1 RES1 0.0 6 N5 21.3029 8.7411 13.3272 N.pl3 1 RES1 0.0 7 N6 21.3583 5.0656 …	57	35	1.54e+85	-7.43e+77	22	264	0	[1, 3, 5]	C24 H22 Fe1 N10 2+	2	TRUE	2	['-1.164106207e+41', '-1.164106207e+41']	['2.6140436982e+37-1.164106207e+41', '2.6140436982e+37-1.164106207e+41']	['@<TRIPOS>MOLECULE\nligand\n29\t33\t1\nSMALL\nPartialCharges\n****\nGenerated from molSimplify\n\n@<TRIPOS>ATOM\n1 X1\t21.6727 5.693 12.1561 X\t1 RES1 0.0\n2 N1\t21.3478 3.7753 11.1472 N.2\t1 RES1 0.0\n3 N2\t20.0887 3.6559 10.6376 N.pl3\t1 RES1 0.0\n4 N3\t19.684 5.7361 11.4199 N.ar\t1 RES1 0.0\n5 N4\t20.8929 7.6642 12.6403 N.2\t1 RES1 0.0\n6 N5\t21.3029 8.7411 13.3272 N.pl3\t1 RES1 0.0\n7 H1\t22…	['2.6140436982e+37', '2.6140436982e+37']	N,N,N,N,N,N	3,3	3	10.1039/C7QI00347A	yellow	5.79	5.41(Nov2019)+2Updates	bis[2-(3-methyl-1H-pyrazol-1-yl)-6-(1H-pyrazol-3-yl)pyridine]-iron(ii) diperchlorate	['Cl1 O4 1-', 'Cl1 O4 1-']	0.717968	300	FALSE		2017	FALSE	{}	octahedral	15.4373	{'octahedral': {'oct_angle_devi_max': 15.437331997238804, 'max_del_sig_angle': 32.566508839838946, 'dist_del_eq': 0, 'dist_del_all': 0.08130358253116521, 'dist_del_all_relative': 0.040651791265582604, 'dist_del_eq_relative': 0}, 'pentagonal pyramidal': {'oct_angle_devi_max': 45.789578903463315, 'max_del_sig_angle': 84.42399534221511, 'dist_del_eq': 0, 'dist_del_all': 0.08130358253116521, 'dist_de…	0	[]	FALSE
FEISXC01	FEISXC01_comp_0	TRUE	0	@<TRIPOS>MOLECULE 01 49 54 1 0 0 SMALL USER_CHARGES **** Generated from the CSD @<TRIPOS>ATOM 1 Fe1 17.5829 0.0000 0.0000 Fe 1 RES1 2.0000 2 N1 16.7688 1.5867 1.2378 N.2 1 RES1 0.0000 3 O1 17.3350 2.7653 1.4430 O.3 1 RES1 0.0000 4 C1 16.4717 3.4688 2.3350 C.2 1 RES1 0.0000 5 H1 16.5798 4.3474 2.6207 H 1 RES1 0.0000 6 C2 15.5626 2.7135 2.6597 C.2 1 RES1 0.0000 7 H2 14.8839 2.9054 3.2669 H 1 RES1 0…		Fe 17.582900 0.000000 0.000000 N 16.768800 1.586700 1.237800 O 17.335000 2.765300 1.443000 C 16.471700 3.468800 2.335000 H 16.579800 4.347400 2.620700 C 15.562600 2.713500 2.659700 H 14.883900 2.905400 3.266900 C 15.718200 1.545600 1.976800 H 15.143300 0.817700 2.037700 N 16.615800 -1.498400 1.237800 O 15.312100 -1.597300 1.443000 C 15.134500 -2.696700 2.335000 H 14.319500 -3.042400 2.620700 C 16…	2	TRUE	Fe	6	@<TRIPOS>MOLECULE FEISXC01_comp_0_heavy_atom 31 36 1 SMALL PartialCharges **** Generated from molSimplify @<TRIPOS>ATOM 1 Fe1 17.5829 0.0 0.0 Fe 1 RES1 2.0 2 N1 16.7688 1.5867 1.2378 N.2 1 RES1 0.0 3 O1 17.335 2.7653 1.443 O.3 1 RES1 0.0 4 C1 16.4717 3.4688 2.335 C.2 1 RES1 0.0 5 C2 15.5626 2.7135 2.6597 C.2 1 RES1 0.0 6 C3 15.7182 1.5456 1.9768 C.2 1 RES1 0.0 7 N2 16.6158 -1.4984 1.2378 N.2 1 RE…	49	31	-3.34e+71	-6.01e+63	18	244	0	[1, 3, 5]	C18 H18 Fe1 N6 O6 2+	2	TRUE	2	['138605049682', '138605049682', '138605049682', '138605049682', '138605049682', '138605049682']	['-26312568014138605049682', '-26312568014138605049682', '-26312568014138605049682', '-26312568014138605049682', '-26312568014138605049682', '-26312568014138605049682']	['@<TRIPOS>MOLECULE\nligand\n9\t9\t1\nSMALL\nPartialCharges\n****\nGenerated from molSimplify\n\n@<TRIPOS>ATOM\n1 X1\t17.5829 0.0 0.0 X\t1 RES1 0.0\n2 N1\t16.7688 1.5867 1.2378 N.2\t1 RES1 0.0\n3 O1\t17.335 2.7653 1.443 O.3\t1 RES1 0.0\n4 C1\t16.4717 3.4688 2.335 C.2\t1 RES1 0.0\n5 H1\t16.5798 4.3474 2.6207 H\t1 RES1 0.0\n6 C2\t15.5626 2.7135 2.6597 C.2\t1 RES1 0.0\n7 H2\t14.8839 2.9054 3.2669 H\…	['-26312568014', '-26312568014', '-26312568014', '-26312568014', '-26312568014', '-26312568014']	N,N,N,N,N,N	1,1,1,1,1,1	1	10.1021/ic034226p	colorless	8.86	5.41(Nov2019)+2Updates	hexakis(Isoxazole-N)-iron(ii) diperchlorate	['C18 H18 Fe1 N6 O6 2+', 'Cl1 O4 1-']	0.452182	295	FALSE		2003	FALSE	{}	octahedral	0.564596	{'octahedral': {'oct_angle_devi_max': 0.5645962060022015, 'max_del_sig_angle': 0.7057481081840393, 'dist_del_eq': 0, 'dist_del_all': 8.54217385053424e-05, 'dist_del_all_relative': 4.27108692526712e-05, 'dist_del_eq_relative': 0}, 'pentagonal pyramidal': {'oct_angle_devi_max': 46.8, 'max_del_sig_angle': 90.0, 'dist_del_eq': 0, 'dist_del_all': 8.54217385053424e-05, 'dist_del_all_relative': 4.271086…	0	[]	FALSE
FEISXC01	FEISXC01_comp_1	TRUE	0	@<TRIPOS>MOLECULE 02 49 54 1 0 0 SMALL USER_CHARGES **** Generated from the CSD @<TRIPOS>ATOM 1 Fe2 8.7923 5.0752 3.7008 Fe 1 RES1 2.0000 2 N2 10.5656 4.8910 2.4560 N.2 1 RES1 0.0000 3 N3 9.8350 6.5340 4.9276 N.2 1 RES1 0.0000 4 O2 10.7871 5.7529 1.4336 O.3 1 RES1 0.0000 5 O3 9.3110 7.1218 6.0070 O.3 1 RES1 0.0000 6 C4 11.9168 5.4285 0.8280 C.2 1 RES1 0.0000 7 H4 12.2720 5.8823 0.0983 H 1 RES1 0.…		Fe 8.792300 5.075200 3.700800 N 10.565600 4.891000 2.456000 N 9.835000 6.534000 4.927600 O 10.787100 5.752900 1.433600 O 9.311000 7.121800 6.007000 C 11.916800 5.428500 0.828000 H 12.272000 5.882300 0.098300 C 12.435500 4.450900 1.353300 H 13.241700 4.044400 1.130800 C 11.535300 4.082400 2.372500 H 11.639900 3.334800 2.916500 C 10.254300 7.997300 6.467400 H 10.145300 8.533300 7.219800 C 11.212600…	2	TRUE	Fe	6	@<TRIPOS>MOLECULE FEISXC01_comp_1_heavy_atom 31 36 1 SMALL PartialCharges **** Generated from molSimplify @<TRIPOS>ATOM 1 Fe1 8.7923 5.0752 3.7008 Fe 1 RES1 2.0 2 N1 10.5656 4.891 2.456 N.2 1 RES1 0.0 3 N2 9.835 6.534 4.9276 N.2 1 RES1 0.0 4 O1 10.7871 5.7529 1.4336 O.3 1 RES1 0.0 5 O2 9.311 7.1218 6.007 O.3 1 RES1 0.0 6 C1 11.9168 5.4285 0.828 C.2 1 RES1 0.0 7 C2 12.4355 4.4509 1.3533 C.2 1 RES1…	49	31	-3.34e+71	-6.01e+63	18	244	0	[1, 3, 5]	C18 H18 Fe1 N6 O6 2+	2	TRUE	2	['138605049682', '138605049682', '138605049682', '138605049682', '138605049682', '138605049682']	['-26312568014138605049682', '-26312568014138605049682', '-26312568014138605049682', '-26312568014138605049682', '-26312568014138605049682', '-26312568014138605049682']	['@<TRIPOS>MOLECULE\nligand\n9\t9\t1\nSMALL\nPartialCharges\n****\nGenerated from molSimplify\n\n@<TRIPOS>ATOM\n1 X1\t8.7923 5.0752 3.7008 X\t1 RES1 0.0\n2 N1\t10.5656 4.891 2.456 N.2\t1 RES1 0.0\n3 O1\t10.7871 5.7529 1.4336 O.3\t1 RES1 0.0\n4 C1\t11.9168 5.4285 0.828 C.2\t1 RES1 0.0\n5 H1\t12.272 5.8823 0.0983 H\t1 RES1 0.0\n6 C2\t12.4355 4.4509 1.3533 C.2\t1 RES1 0.0\n7 H2\t13.2417 4.0444 1.130…	['-26312568014', '-26312568014', '-26312568014', '-26312568014', '-26312568014', '-26312568014']	N,N,N,N,N,N	1,1,1,1,1,1	1	10.1021/ic034226p	colorless	8.86	5.41(Nov2019)+2Updates	hexakis(Isoxazole-N)-iron(ii) diperchlorate	['C18 H18 Fe1 N6 O6 2+', 'Cl1 O4 1-']	0.452182	295	FALSE		2003	FALSE	{}	octahedral	0.979972	{'octahedral': {'oct_angle_devi_max': 0.979971802966827, 'max_del_sig_angle': 1.2658784742885132, 'dist_del_eq': 0, 'dist_del_all': 0.00386956531671645, 'dist_del_all_relative': 0.001934782658358225, 'dist_del_eq_relative': 0}, 'pentagonal pyramidal': {'oct_angle_devi_max': 46.849333033623004, 'max_del_sig_angle': 89.42788441739114, 'dist_del_eq': 0, 'dist_del_all': 0.00386956531671645, 'dist_del…	0	[]	FALSE
FEJBOM	FEJBOM_comp_0	TRUE	0	@<TRIPOS>MOLECULE 01 53 60 1 0 0 SMALL USER_CHARGES **** Generated from the CSD @<TRIPOS>ATOM 1 Fe1 0.0000 0.0000 11.1504 Fe 1 RES1 2.0000 2 N1 0.8049 1.5459 9.8150 N.2 1 RES1 0.0000 3 C1 0.6037 2.1639 8.6938 C.2 1 RES1 0.0000 4 H1 -0.1796 2.0516 8.2030 H 1 RES1 0.0000 5 N2 1.5721 2.9582 8.2854 N.pl3 1 RES1 0.0000 6 H2 1.6104 3.4265 7.5654 H 1 RES1 0.0000 7 C2 2.4221 2.8695 9.2024 C.2 1 RES1 0.00…		Fe 0.000000 0.000000 11.150400 N 0.804900 1.545900 9.815000 C 0.603700 2.163900 8.693800 H -0.179600 2.051600 8.203000 N 1.572100 2.958200 8.285400 H 1.610400 3.426500 7.565400 C 2.422100 2.869500 9.202400 H 3.217700 3.351700 9.213200 C 2.059100 1.992800 10.173200 C 2.571500 1.368500 11.426900 H 3.417100 1.597200 11.735000 N 1.869000 0.526000 12.086000 C 2.325800 -0.034200 13.364800 H 2.386300 -1…	2	TRUE	Fe	6	@<TRIPOS>MOLECULE FEJBOM_comp_0_heavy_atom 29 36 1 SMALL PartialCharges **** Generated from molSimplify @<TRIPOS>ATOM 1 Fe1 0.0 0.0 11.1504 Fe 1 RES1 2.0 2 N1 0.8049 1.5459 9.815 N.2 1 RES1 0.0 3 C1 0.6037 2.1639 8.6938 C.2 1 RES1 0.0 4 N2 1.5721 2.9582 8.2854 N.pl3 1 RES1 0.0 5 C2 2.4221 2.8695 9.2024 C.2 1 RES1 0.0 6 C3 2.0591 1.9928 10.1732 C.2 1 RES1 0.0 7 C4 2.5715 1.3685 11.4269 C.2 1 RES1 …	53	29	-6.38e+71	2.26e+66	24	230	0	[1, 3, 5]	C18 H24 Fe1 N10 2+	2	TRUE	2	['-4.334638628e+67']	['6.8975879809e+62-4.334638628e+67']	['@<TRIPOS>MOLECULE\nligand\n53\t60\t1\nSMALL\nPartialCharges\n****\nGenerated from molSimplify\n\n@<TRIPOS>ATOM\n1 X1\t0.0 0.0 11.1504 X\t1 RES1 0.0\n2 N1\t0.8049 1.5459 9.815 N.2\t1 RES1 0.0\n3 C1\t0.6037 2.1639 8.6938 C.2\t1 RES1 0.0\n4 H1\t-0.1796 2.0516 8.203 H\t1 RES1 0.0\n5 N2\t1.5721 2.9582 8.2854 N.pl3\t1 RES1 0.0\n6 H2\t1.6104 3.4265 7.5654 H\t1 RES1 0.0\n7 C2\t2.4221 2.8695 9.2024 C.2\…	['6.8975879809e+62']	N,N,N,N,N,N	6	6	10.1021/ic0498687	orange	6.89	5.41(Nov2019)+2Updates	(Trihydrogen tris(4-(imidazol-4-yl)-3-aza-3-butenyl)amine)-iron(ii) hemihydroxide sesquikis(hexafluorophosphate) sesquihydrate	['F6 P1 1-', 'F6 P1 1-', 'H1 O1 1-', 'H2 O1']	0.573132	293	FALSE		2004	FALSE	{}	octahedral	11.5358	{'octahedral': {'oct_angle_devi_max': 11.535765681022209, 'max_del_sig_angle': 16.22843577850449, 'dist_del_eq': 0, 'dist_del_all': 0.040469375205099745, 'dist_del_all_relative': 0.020234687602549872, 'dist_del_eq_relative': 0}, 'pentagonal pyramidal': {'oct_angle_devi_max': 46.627056239764684, 'max_del_sig_angle': 73.77301304104407, 'dist_del_eq': 0, 'dist_del_all': 0.040469375205099745, 'dist_d…	0	[]	FALSE
FEJJAG	FEJJAG_comp_0	TRUE	0	@<TRIPOS>MOLECULE 01 54 61 1 0 0 SMALL USER_CHARGES **** Generated from the CSD @<TRIPOS>ATOM 1 Fe1 7.0747 4.7952 6.0803 Fe 1 RES1 1.0000 2 Cl1 5.4993 5.7412 7.5160 Cl 1 RES1 0.0000 3 N1 8.7647 3.6996 5.1014 N.3 1 RES1 0.0000 4 N2 7.0935 6.4539 4.5770 N.ar 1 RES1 0.0000 5 N3 8.8932 5.5912 7.0155 N.ar 1 RES1 0.0000 6 C1 7.0363 3.3808 3.3825 C.ar 1 RES1 0.0000 7 N4 6.9435 2.7384 6.8844 N.ar 1 RES1 …		Fe 7.074700 4.795200 6.080300 Cl 5.499300 5.741200 7.516000 N 8.764700 3.699600 5.101400 N 7.093500 6.453900 4.577000 N 8.893200 5.591200 7.015500 C 7.036300 3.380800 3.382500 N 6.943500 2.738400 6.884400 N 6.074100 3.983800 4.300200 C 8.354900 3.251400 3.778700 C 11.274200 5.565800 6.974700 H 12.059200 5.355800 6.523100 C 7.998500 1.918700 6.660000 C 9.165100 2.549900 5.966600 H 9.799100 2.86030…	1	TRUE	Fe	6	@<TRIPOS>MOLECULE FEJJAG_comp_0_heavy_atom 31 38 1 SMALL PartialCharges **** Generated from molSimplify @<TRIPOS>ATOM 1 Fe1 7.0747 4.7952 6.0803 Fe 1 RES1 1.0 2 Cl1 5.4993 5.7412 7.516 Cl 1 RES1 0.0 3 N1 8.7647 3.6996 5.1014 N.3 1 RES1 0.0 4 N2 7.0935 6.4539 4.577 N.ar 1 RES1 0.0 5 N3 8.8932 5.5912 7.0155 N.ar 1 RES1 0.0 6 C1 7.0363 3.3808 3.3825 C.ar 1 RES1 0.0 7 N4 6.9435 2.7384 6.8844 N.ar 1 R…	54	31	-5.16e+76	-1.03e+71	23	246	0	[1, 3, 5]	C24 H23 Cl1 Fe1 N5 1+	1	FALSE	2	['-1221.462209', '1.5540505513e+70']	['-1221.462209-1221.462209', '-2.105251895e+651.5540505513e+70']	['@<TRIPOS>MOLECULE\nligand\n2\t1\t1\nSMALL\nPartialCharges\n****\nGenerated from molSimplify\n\n@<TRIPOS>ATOM\n1 X1\t7.0747 4.7952 6.0803 X\t1 RES1 0.0\n2 Cl1\t5.4993 5.7412 7.516 Cl\t1 RES1 0.0\n@<TRIPOS>BOND\n1 1 2 1\n@<TRIPOS>SUBSTRUCTURE\n1 RES1 2\n\n', '@<TRIPOS>MOLECULE\nligand\n53\t60\t1\nSMALL\nPartialCharges\n****\nGenerated from molSimplify\n\n@<TRIPOS>ATOM\n1 X1\t7.0747 4.7952 6.0803 …	['-1221.462209', '-2.105251895e+65']	Cl,N,N,N,N,N	5,1	5	10.1002/ejic.200400373	yellow	6.05	5.41(Nov2019)+2Updates	chloro-(N,N,N'-tris(2-pyridylmethyl)-o-phenylenediamine)-iron(ii) chloride acetonitrile solvate	['Cl1 1-', 'C2 H3 N1']	0.860717	173	FALSE		2005	FALSE	{}	octahedral	16.3658	{'octahedral': {'oct_angle_devi_max': 16.365790876088965, 'max_del_sig_angle': 31.065013266034043, 'dist_del_eq': 0, 'dist_del_all': 0.13761294999295748, 'dist_del_all_relative': 0.07862116997127999, 'dist_del_eq_relative': 0}, 'pentagonal pyramidal': {'oct_angle_devi_max': 52.73980311054377, 'max_del_sig_angle': 77.80697944082999, 'dist_del_eq': 0, 'dist_del_all': 0.13761294999295748, 'dist_del_…	0	[]	FALSE
FEPICA	FEPICA_comp_4	TRUE	0	@<TRIPOS>MOLECULE 05 49 54 1 0 0 SMALL USER_CHARGES **** Generated from the CSD @<TRIPOS>ATOM 1 Fe1 -2.0917 5.1522 8.9459 Fe 1 RES1 2.0000 2 N1 -2.9842 3.3844 8.0217 N.3 1 RES1 0.0000 3 N2 -1.5619 6.2888 7.1247 N.3 1 RES1 0.0000 4 N3 -0.9632 6.5845 10.1532 N.3 1 RES1 0.0000 5 N4 -0.3966 3.7663 8.6762 N.ar 1 RES1 0.0000 6 N5 -3.9095 6.2818 8.4554 N.ar 1 RES1 0.0000 7 N6 -2.5721 4.5891 11.0326 N.ar…		Fe -2.091700 5.152200 8.945900 N -2.984200 3.384400 8.021700 N -1.561900 6.288800 7.124700 N -0.963200 6.584500 10.153200 N -0.396600 3.766300 8.676200 N -3.909500 6.281800 8.455400 N -2.572100 4.589100 11.032600 C 0.898900 4.077100 8.864600 C 1.914100 3.179200 8.730400 C 1.625900 1.891100 8.337500 C 0.290200 1.548600 8.126100 C -0.697800 2.502300 8.302200 C -2.147400 2.173400 8.130100 C -5.15550…	2	TRUE	Fe	6	@<TRIPOS>MOLECULE FEPICA_comp_4_heavy_atom 25 30 1 SMALL PartialCharges **** Generated from molSimplify @<TRIPOS>ATOM 1 Fe1 -2.0917 5.1522 8.9459 Fe 1 RES1 2.0 2 N1 -2.9842 3.3844 8.0217 N.3 1 RES1 0.0 3 N2 -1.5619 6.2888 7.1247 N.3 1 RES1 0.0 4 N3 -0.9632 6.5845 10.1532 N.3 1 RES1 0.0 5 N4 -0.3966 3.7663 8.6762 N.ar 1 RES1 0.0 6 N5 -3.9095 6.2818 8.4554 N.ar 1 RES1 0.0 7 N6 -2.5721 4.5891 11.032…	49	25	-1.53e+62	1.94e+58	24	202	0	[1, 3, 5]	C18 H24 Fe1 N6 2+	2	FALSE	2	['-4.872995308e+19', '-4.872995308e+19', '-4.872995308e+19']	['-1.909276028e+18-4.872995308e+19', '-1.909276028e+18-4.872995308e+19', '-1.909276028e+18-4.872995308e+19']	['@<TRIPOS>MOLECULE\nligand\n17\t18\t1\nSMALL\nPartialCharges\n****\nGenerated from molSimplify\n\n@<TRIPOS>ATOM\n1 X1\t-2.0917 5.1522 8.9459 X\t1 RES1 0.0\n2 N1\t-2.9842 3.3844 8.0217 N.3\t1 RES1 0.0\n3 N2\t-0.3966 3.7663 8.6762 N.ar\t1 RES1 0.0\n4 C1\t0.8989 4.0771 8.8646 C.ar\t1 RES1 0.0\n5 C2\t1.9141 3.1792 8.7304 C.ar\t1 RES1 0.0\n6 C3\t1.6259 1.8911 8.3375 C.ar\t1 RES1 0.0\n7 C4\t0.2902 1.5…	['-1.909276028e+18', '-1.909276028e+18', '-1.909276028e+18']	N,N,N,N,N,N	2,2,2	2	10.1021/ic50205a017	dark red	3.8	5.41(Nov2019)+2Updates	tris(2-Picolylamine)-iron(ii) di-iodide	['I1 1-', 'I1 1-', 'I1 1-', 'I1 1-', 'C18 H24 Fe1 N6 2+']	0.299859		FALSE		1980	FALSE	{}	octahedral	11.6625	{'octahedral': {'oct_angle_devi_max': 11.662484102962688, 'max_del_sig_angle': 21.247609365005076, 'dist_del_eq': 0, 'dist_del_all': 0.028722652358190714, 'dist_del_all_relative': 0.014361326179095357, 'dist_del_eq_relative': 0}, 'pentagonal pyramidal': {'oct_angle_devi_max': 45.16928486142083, 'max_del_sig_angle': 76.9092134858378, 'dist_del_eq': 0, 'dist_del_all': 0.028722652358190714, 'dist_de…	0	[]	FALSE
FEPICC02	FEPICC02_comp_0	TRUE	0	@<TRIPOS>MOLECULE 01 49 54 1 0 0 SMALL USER_CHARGES **** Generated from the CSD @<TRIPOS>ATOM 1 Fe1 -1.2816 2.9586 3.1570 Fe 1 RES1 2.0000 2 N1 0.6535 2.2855 3.8392 N.ar 1 RES1 0.0000 3 N2 -1.5122 3.0268 5.2813 N.3 1 RES1 0.0000 4 N3 -3.0219 4.2931 2.7900 N.ar 1 RES1 0.0000 5 N4 -0.4307 4.9196 2.6939 N.3 1 RES1 0.0000 6 N5 -1.1408 2.1686 1.1092 N.ar 1 RES1 0.0000 7 N6 -2.3501 1.0633 3.2614 N.3 1 …		Fe -1.281600 2.958600 3.157000 N 0.653500 2.285500 3.839200 N -1.512200 3.026800 5.281300 N -3.021900 4.293100 2.790000 N -0.430700 4.919600 2.693900 N -1.140800 2.168600 1.109200 N -2.350100 1.063300 3.261400 C 0.769600 2.053900 5.189300 C 1.876300 1.723000 5.794000 C 3.072000 1.659000 5.069400 C 3.044800 1.961200 3.796900 C 1.865200 2.252400 3.184900 C -0.554200 2.084800 5.951100 C -2.756900 5.…	2	TRUE	Fe	6	@<TRIPOS>MOLECULE FEPICC02_comp_0_heavy_atom 25 30 1 SMALL PartialCharges **** Generated from molSimplify @<TRIPOS>ATOM 1 Fe1 -1.2816 2.9586 3.157 Fe 1 RES1 2.0 2 N1 0.6535 2.2855 3.8392 N.ar 1 RES1 0.0 3 N2 -1.5122 3.0268 5.2813 N.3 1 RES1 0.0 4 N3 -3.0219 4.2931 2.79 N.ar 1 RES1 0.0 5 N4 -0.4307 4.9196 2.6939 N.3 1 RES1 0.0 6 N5 -1.1408 2.1686 1.1092 N.ar 1 RES1 0.0 7 N6 -2.3501 1.0633 3.2614 N…	49	25	-1.53e+62	1.94e+58	24	202	0	[1, 3, 5]	C18 H24 Fe1 N6 2+	2	TRUE	2	['-4.872995308e+19', '-4.872995308e+19', '-4.872995308e+19']	['-1.909276028e+18-4.872995308e+19', '-1.909276028e+18-4.872995308e+19', '-1.909276028e+18-4.872995308e+19']	['@<TRIPOS>MOLECULE\nligand\n17\t18\t1\nSMALL\nPartialCharges\n****\nGenerated from molSimplify\n\n@<TRIPOS>ATOM\n1 X1\t-1.2816 2.9586 3.157 X\t1 RES1 0.0\n2 N1\t0.6535 2.2855 3.8392 N.ar\t1 RES1 0.0\n3 N2\t-1.5122 3.0268 5.2813 N.3\t1 RES1 0.0\n4 C1\t0.7696 2.0539 5.1893 C.ar\t1 RES1 0.0\n5 C2\t1.8763 1.723 5.794 C.ar\t1 RES1 0.0\n6 C3\t3.072 1.659 5.0694 C.ar\t1 RES1 0.0\n7 C4\t3.0448 1.9612 3.…	['-1.909276028e+18', '-1.909276028e+18', '-1.909276028e+18']	N,N,N,N,N,N	2,2,2	2	10.1021/ic50200a011		5.3	5.41(Nov2019)+2Updates	tris(2-Picolylamine)-iron(ii) dichloride ethanol solvate	['Cl1 1-', 'Cl1 1-', 'C2 H6 O1']	0.764754		FALSE		1979	FALSE	{}	octahedral	10.7462	{'octahedral': {'oct_angle_devi_max': 10.746213431346058, 'max_del_sig_angle': 19.851026990856752, 'dist_del_eq': 0, 'dist_del_all': 0.08569330910885542, 'dist_del_all_relative': 0.04284665455442771, 'dist_del_eq_relative': 0}, 'pentagonal pyramidal': {'oct_angle_devi_max': 45.159609993189505, 'max_del_sig_angle': 78.83787101677385, 'dist_del_eq': 0, 'dist_del_all': 0.08569330910885542, 'dist_del…	0	[]	FALSE
FEPICC03	FEPICC03_comp_0	TRUE	0	@<TRIPOS>MOLECULE 01 49 54 1 0 0 SMALL USER_CHARGES **** Generated from the CSD @<TRIPOS>ATOM 1 Fe1 2.3657 -0.2711 13.7286 Fe 1 RES1 2.0000 2 N1 1.7875 0.5977 11.9292 N.3 1 RES1 0.0000 3 N2 0.4063 -0.9665 13.9235 N.3 1 RES1 0.0000 4 N3 3.1222 -0.9081 15.5822 N.3 1 RES1 0.0000 5 N4 4.1990 0.4837 13.0184 N.ar 1 RES1 0.0000 6 N5 2.5602 -2.2156 13.0162 N.ar 1 RES1 0.0000 7 N6 1.9650 1.3765 14.9478 N.…		Fe 2.365700 -0.271100 13.728600 N 1.787500 0.597700 11.929200 N 0.406300 -0.966500 13.923500 N 3.122200 -0.908100 15.582200 N 4.199000 0.483700 13.018400 N 2.560200 -2.215600 13.016200 N 1.965000 1.376500 14.947800 C 5.430500 0.157100 13.432000 C 6.586800 0.646600 12.860300 C 6.478300 1.521100 11.788400 C 5.226600 1.865000 11.348900 C 4.109800 1.336300 11.981200 C 2.709000 1.682100 11.539400 C 3.…	2	TRUE	Fe	6	@<TRIPOS>MOLECULE FEPICC03_comp_0_heavy_atom 25 30 1 SMALL PartialCharges **** Generated from molSimplify @<TRIPOS>ATOM 1 Fe1 2.3657 -0.2711 13.7286 Fe 1 RES1 2.0 2 N1 1.7875 0.5977 11.9292 N.3 1 RES1 0.0 3 N2 0.4063 -0.9665 13.9235 N.3 1 RES1 0.0 4 N3 3.1222 -0.9081 15.5822 N.3 1 RES1 0.0 5 N4 4.199 0.4837 13.0184 N.ar 1 RES1 0.0 6 N5 2.5602 -2.2156 13.0162 N.ar 1 RES1 0.0 7 N6 1.965 1.3765 14.9…	49	25	-1.53e+62	1.94e+58	24	202	0	[1, 3, 5]	C18 H24 Fe1 N6 2+	2	FALSE	2	['-4.872995308e+19', '-4.872995308e+19', '-4.872995308e+19']	['-1.909276028e+18-4.872995308e+19', '-1.909276028e+18-4.872995308e+19', '-1.909276028e+18-4.872995308e+19']	['@<TRIPOS>MOLECULE\nligand\n17\t18\t1\nSMALL\nPartialCharges\n****\nGenerated from molSimplify\n\n@<TRIPOS>ATOM\n1 X1\t2.3657 -0.2711 13.7286 X\t1 RES1 0.0\n2 N1\t1.7875 0.5977 11.9292 N.3\t1 RES1 0.0\n3 N2\t4.199 0.4837 13.0184 N.ar\t1 RES1 0.0\n4 C1\t5.4305 0.1571 13.432 C.ar\t1 RES1 0.0\n5 C2\t6.5868 0.6466 12.8603 C.ar\t1 RES1 0.0\n6 C3\t6.4783 1.5211 11.7884 C.ar\t1 RES1 0.0\n7 C4\t5.2266 1…	['-1.909276028e+18', '-1.909276028e+18', '-1.909276028e+18']	N,N,N,N,N,N	2,2,2	2	10.1021/ja00515a010	yellow	5.1	5.41(Nov2019)+2Updates	tris(2-Picolylamine)-iron(ii) dichloride ethanol solvate	['Cl1 1-', 'Cl1 1-', 'C2 H6 O1']	0.764754	115	FALSE		1979	FALSE	{}	octahedral	8.80748	{'octahedral': {'oct_angle_devi_max': 8.807478468300335, 'max_del_sig_angle': 17.17553661687043, 'dist_del_eq': 0, 'dist_del_all': 0.025960922525915198, 'dist_del_all_relative': 0.012980461262957599, 'dist_del_eq_relative': 0}, 'pentagonal pyramidal': {'oct_angle_devi_max': 45.45684698752885, 'max_del_sig_angle': 81.8614760056712, 'dist_del_eq': 0, 'dist_del_all': 0.025960922525915198, 'dist_del_…	0	[]	FALSE
FEPICC21	FEPICC21_comp_0	TRUE	0	@<TRIPOS>MOLECULE 01 49 54 1 0 0 SMALL USER_CHARGES **** Generated from the CSD @<TRIPOS>ATOM 1 Fe1 -1.1395 2.8719 2.0887 Fe 1 RES1 2.0000 2 N1 0.4491 3.1716 0.8758 N.3 1 RES1 0.0000 3 N2 0.2788 2.1417 3.2848 N.ar 1 RES1 0.0000 4 N3 -0.9624 4.6496 3.0534 N.3 1 RES1 0.0000 5 N4 -2.2834 3.9795 0.8814 N.ar 1 RES1 0.0000 6 N5 -1.4485 1.1182 1.1361 N.3 1 RES1 0.0000 7 N6 -2.7131 2.2149 3.1621 N.ar 1 R…		Fe -1.139500 2.871900 2.088700 N 0.449100 3.171600 0.875800 N 0.278800 2.141700 3.284800 N -0.962400 4.649600 3.053400 N -2.283400 3.979500 0.881400 N -1.448500 1.118200 1.136100 N -2.713100 2.214900 3.162100 C 1.503300 2.189100 1.224200 C 1.510700 2.010200 2.702200 C 2.643000 1.736600 3.431800 C 2.567100 1.618100 4.807800 C 1.311200 1.756000 5.410000 C 0.204700 2.021000 4.624200 C -2.151900 5.49…	2	TRUE	Fe	6	@<TRIPOS>MOLECULE FEPICC21_comp_0_heavy_atom 25 30 1 SMALL PartialCharges **** Generated from molSimplify @<TRIPOS>ATOM 1 Fe1 -1.1395 2.8719 2.0887 Fe 1 RES1 2.0 2 N1 0.4491 3.1716 0.8758 N.3 1 RES1 0.0 3 N2 0.2788 2.1417 3.2848 N.ar 1 RES1 0.0 4 N3 -0.9624 4.6496 3.0534 N.3 1 RES1 0.0 5 N4 -2.2834 3.9795 0.8814 N.ar 1 RES1 0.0 6 N5 -1.4485 1.1182 1.1361 N.3 1 RES1 0.0 7 N6 -2.7131 2.2149 3.1621 …	49	25	-1.53e+62	1.94e+58	24	202	0	[1, 3, 5]	C18 H24 Fe1 N6 2+	2	TRUE	2	['-4.872995308e+19', '-4.872995308e+19', '-4.872995308e+19']	['-1.909276028e+18-4.872995308e+19', '-1.909276028e+18-4.872995308e+19', '-1.909276028e+18-4.872995308e+19']	['@<TRIPOS>MOLECULE\nligand\n17\t18\t1\nSMALL\nPartialCharges\n****\nGenerated from molSimplify\n\n@<TRIPOS>ATOM\n1 X1\t-1.1395 2.8719 2.0887 X\t1 RES1 0.0\n2 N1\t0.4491 3.1716 0.8758 N.3\t1 RES1 0.0\n3 N2\t0.2788 2.1417 3.2848 N.ar\t1 RES1 0.0\n4 C1\t1.5033 2.1891 1.2242 C.3\t1 RES1 0.0\n5 C2\t1.5107 2.0102 2.7022 C.ar\t1 RES1 0.0\n6 C3\t2.643 1.7366 3.4318 C.ar\t1 RES1 0.0\n7 C4\t2.5671 1.6181 …	['-1.909276028e+18', '-1.909276028e+18', '-1.909276028e+18']	N,N,N,N,N,N	2,2,2	2	10.1107/S0567740880003093		4.3	5.41(Nov2019)+2Updates	tris(2-Picolylamine)-iron(ii) dichloride ethanol solvate	['Cl1 1-', 'Cl1 1-', 'C2 H6 O1']	0.764754	90	FALSE		1980	FALSE	{}	octahedral	7.05252	{'octahedral': {'oct_angle_devi_max': 7.052516034052056, 'max_del_sig_angle': 13.428006455390658, 'dist_del_eq': 0, 'dist_del_all': 0.03648094825421366, 'dist_del_all_relative': 0.01824047412710683, 'dist_del_eq_relative': 0}, 'pentagonal pyramidal': {'oct_angle_devi_max': 46.00475730609297, 'max_del_sig_angle': 86.20276396223474, 'dist_del_eq': 0, 'dist_del_all': 0.03648094825421366, 'dist_del_a…	0	[]	FALSE
FEPICC31	FEPICC31_comp_0	TRUE	0	@<TRIPOS>MOLECULE 01 49 54 1 0 0 SMALL USER_CHARGES **** Generated from the CSD @<TRIPOS>ATOM 1 Fe1 -0.6744 7.8912 14.0906 Fe 1 RES1 2.0000 2 N1 -0.0643 9.6467 14.8815 N.3 1 RES1 0.0000 3 H1 0.7892 9.5562 15.2138 H 1 RES1 0.0000 4 H2 -0.0501 10.2919 14.2265 H 1 RES1 0.0000 5 N2 -2.4445 8.5438 14.7662 N.ar 1 RES1 0.0000 6 N3 -1.3636 6.1087 13.3947 N.3 1 RES1 0.0000 7 H3 -2.0726 6.2496 12.8268 H 1 …		Fe -0.674400 7.891200 14.090600 N -0.064300 9.646700 14.881500 H 0.789200 9.556200 15.213800 H -0.050100 10.291900 14.226500 N -2.444500 8.543800 14.766200 N -1.363600 6.108700 13.394700 H -2.072600 6.249600 12.826800 H -0.698900 5.679500 12.926100 N -0.318100 6.782500 15.713900 N 1.229400 7.586000 13.475500 H 1.808400 7.680200 14.184500 H 1.319500 6.735800 13.136100 N -0.852400 8.614500 12.24450…	2	TRUE	Fe	6	@<TRIPOS>MOLECULE FEPICC31_comp_0_heavy_atom 25 30 1 SMALL PartialCharges **** Generated from molSimplify @<TRIPOS>ATOM 1 Fe1 -0.6744 7.8912 14.0906 Fe 1 RES1 2.0 2 N1 -0.0643 9.6467 14.8815 N.3 1 RES1 0.0 3 N2 -2.4445 8.5438 14.7662 N.ar 1 RES1 0.0 4 N3 -1.3636 6.1087 13.3947 N.3 1 RES1 0.0 5 N4 -0.3181 6.7825 15.7139 N.ar 1 RES1 0.0 6 N5 1.2294 7.586 13.4755 N.3 1 RES1 0.0 7 N6 -0.8524 8.6145 1…	49	25	-1.53e+62	1.94e+58	24	202	0	[1, 3, 5]	C18 H24 Fe1 N6 2+	2	TRUE	2	['-4.872995308e+19', '-4.872995308e+19', '-4.872995308e+19']	['-1.909276028e+18-4.872995308e+19', '-1.909276028e+18-4.872995308e+19', '-1.909276028e+18-4.872995308e+19']	['@<TRIPOS>MOLECULE\nligand\n17\t18\t1\nSMALL\nPartialCharges\n****\nGenerated from molSimplify\n\n@<TRIPOS>ATOM\n1 X1\t-0.6744 7.8912 14.0906 X\t1 RES1 0.0\n2 N1\t-0.0643 9.6467 14.8815 N.3\t1 RES1 0.0\n3 H1\t0.7892 9.5562 15.2138 H\t1 RES1 0.0\n4 H2\t-0.0501 10.2919 14.2265 H\t1 RES1 0.0\n5 N2\t-2.4445 8.5438 14.7662 N.ar\t1 RES1 0.0\n6 C1\t-0.9813 10.0591 15.9677 C.3\t1 RES1 0.0\n7 H3\t-0.97 1…	['-1.909276028e+18', '-1.909276028e+18', '-1.909276028e+18']	N,N,N,N,N,N	2,2,2	2	10.1002/anie.200351834	red	3.15	5.41(Nov2019)+2Updates	tris(2-Picolylamine)-iron(ii) dichloride ethanol solvate	['Cl1 1-', 'Cl1 1-', 'C2 H6 O1']	0.764754	12	FALSE		2003	FALSE	{}	octahedral	7.07795	{'octahedral': {'oct_angle_devi_max': 7.077951011689331, 'max_del_sig_angle': 13.809393090380638, 'dist_del_eq': 0, 'dist_del_all': 0.04314687266313344, 'dist_del_all_relative': 0.02157343633156672, 'dist_del_eq_relative': 0}, 'pentagonal pyramidal': {'oct_angle_devi_max': 46.175648829249994, 'max_del_sig_angle': 86.44464744097695, 'dist_del_eq': 0, 'dist_del_all': 0.04314687266313344, 'dist_del_…	0	[]	FALSE
FEPICC37	FEPICC37_comp_0	TRUE	0	@<TRIPOS>MOLECULE 01 49 54 1 0 0 SMALL USER_CHARGES **** Generated from the CSD @<TRIPOS>ATOM 1 Fe1 -0.7335 7.8955 14.1041 Fe 1 RES1 2.0000 2 N1 -0.1236 9.6510 14.8923 N.3 1 RES1 0.0000 3 H1 0.7292 9.5602 15.2257 H 1 RES1 0.0000 4 H2 -0.1074 10.2963 14.2355 H 1 RES1 0.0000 5 N2 -2.5016 8.5478 14.7813 N.ar 1 RES1 0.0000 6 N3 -1.4228 6.1128 13.4080 N.3 1 RES1 0.0000 7 H3 -2.1310 6.2544 12.8382 H 1 …		Fe -0.733500 7.895500 14.104100 N -0.123600 9.651000 14.892300 H 0.729200 9.560200 15.225700 H -0.107400 10.296300 14.235500 N -2.501600 8.547800 14.781300 N -1.422800 6.112800 13.408000 H -2.131000 6.254400 12.838200 H -0.757300 5.681900 12.939500 N -0.381600 6.787500 15.728700 N 1.166600 7.587500 13.487700 H 1.747200 7.679200 14.195400 H 1.254000 6.736500 13.149700 N -0.910900 8.619000 12.25860…	2	TRUE	Fe	6	@<TRIPOS>MOLECULE FEPICC37_comp_0_heavy_atom 25 30 1 SMALL PartialCharges **** Generated from molSimplify @<TRIPOS>ATOM 1 Fe1 -0.7335 7.8955 14.1041 Fe 1 RES1 2.0 2 N1 -0.1236 9.651 14.8923 N.3 1 RES1 0.0 3 N2 -2.5016 8.5478 14.7813 N.ar 1 RES1 0.0 4 N3 -1.4228 6.1128 13.408 N.3 1 RES1 0.0 5 N4 -0.3816 6.7875 15.7287 N.ar 1 RES1 0.0 6 N5 1.1666 7.5875 13.4877 N.3 1 RES1 0.0 7 N6 -0.9109 8.619 12.…	49	25	-1.53e+62	1.94e+58	24	202	0	[1, 3, 5]	C18 H24 Fe1 N6 2+	2	TRUE	2	['-4.872995308e+19', '-4.872995308e+19', '-4.872995308e+19']	['-1.909276028e+18-4.872995308e+19', '-1.909276028e+18-4.872995308e+19', '-1.909276028e+18-4.872995308e+19']	['@<TRIPOS>MOLECULE\nligand\n17\t18\t1\nSMALL\nPartialCharges\n****\nGenerated from molSimplify\n\n@<TRIPOS>ATOM\n1 X1\t-0.7335 7.8955 14.1041 X\t1 RES1 0.0\n2 N1\t-0.1236 9.651 14.8923 N.3\t1 RES1 0.0\n3 H1\t0.7292 9.5602 15.2257 H\t1 RES1 0.0\n4 H2\t-0.1074 10.2963 14.2355 H\t1 RES1 0.0\n5 N2\t-2.5016 8.5478 14.7813 N.ar\t1 RES1 0.0\n6 C1\t-1.04 10.0677 15.9766 C.3\t1 RES1 0.0\n7 H3\t-1.0297 11…	['-1.909276028e+18', '-1.909276028e+18', '-1.909276028e+18']	N,N,N,N,N,N	2,2,2	2	10.1002/anie.200351834	red	2.68	5.41(Nov2019)+2Updates	tris(2-Picolylamine)-iron(ii) dichloride ethanol solvate	['Cl1 1-', 'Cl1 1-', 'C2 H6 O1']	0.764754	50	FALSE		2003	FALSE	{}	octahedral	7.04769	{'octahedral': {'oct_angle_devi_max': 7.0476918086673574, 'max_del_sig_angle': 13.724371196359812, 'dist_del_eq': 0, 'dist_del_all': 0.04396175372899336, 'dist_del_all_relative': 0.02198087686449668, 'dist_del_eq_relative': 0}, 'pentagonal pyramidal': {'oct_angle_devi_max': 46.172456499987184, 'max_del_sig_angle': 86.50350037331822, 'dist_del_eq': 0, 'dist_del_all': 0.04396175372899336, 'dist_del…	0	[]	FALSE
FEPICC38	FEPICC38_comp_0	TRUE	0	@<TRIPOS>MOLECULE 01 49 54 1 0 0 SMALL USER_CHARGES **** Generated from the CSD @<TRIPOS>ATOM 1 Fe1 -3.8925 2.8635 8.0827 Fe 1 RES1 2.0000 2 N1 -5.4988 3.9708 7.6560 N.ar 1 RES1 0.0000 3 N2 -2.1741 2.1368 8.7720 N.ar 1 RES1 0.0000 4 N3 -4.8748 1.1123 8.2673 N.3 1 RES1 0.0000 5 H1 -5.6280 1.1957 8.8374 H 1 RES1 0.0000 6 H2 -4.2145 0.5011 8.5051 H 1 RES1 0.0000 7 N4 -2.9619 4.6435 7.7859 N.3 1 RES1…		Fe -3.892500 2.863500 8.082700 N -5.498800 3.970800 7.656000 N -2.174100 2.136800 8.772000 N -4.874800 1.112300 8.267300 H -5.628000 1.195700 8.837400 H -4.214500 0.501100 8.505100 N -2.961900 4.643500 7.785900 H -2.870700 4.959200 8.680300 H -1.981100 4.694700 7.531100 N -4.213200 3.168800 10.055200 H -4.967800 3.062400 10.216300 H -4.016000 4.032300 10.128700 N -3.681800 2.209000 6.203500 C -4.…	2	TRUE	Fe	6	@<TRIPOS>MOLECULE FEPICC38_comp_0_heavy_atom 25 30 1 SMALL PartialCharges **** Generated from molSimplify @<TRIPOS>ATOM 1 Fe1 -3.8925 2.8635 8.0827 Fe 1 RES1 2.0 2 N1 -5.4988 3.9708 7.656 N.ar 1 RES1 0.0 3 N2 -2.1741 2.1368 8.772 N.ar 1 RES1 0.0 4 N3 -4.8748 1.1123 8.2673 N.3 1 RES1 0.0 5 N4 -2.9619 4.6435 7.7859 N.3 1 RES1 0.0 6 N5 -4.2132 3.1688 10.0552 N.3 1 RES1 0.0 7 N6 -3.6818 2.209 6.2035 …	49	25	-1.53e+62	1.94e+58	24	202	0	[1, 3, 5]	C18 H24 Fe1 N6 2+	2	FALSE	2	['-4.872995308e+19', '-4.872995308e+19', '-4.872995308e+19']	['-1.909276028e+18-4.872995308e+19', '-1.909276028e+18-4.872995308e+19', '-1.909276028e+18-4.872995308e+19']	['@<TRIPOS>MOLECULE\nligand\n17\t18\t1\nSMALL\nPartialCharges\n****\nGenerated from molSimplify\n\n@<TRIPOS>ATOM\n1 X1\t-3.8925 2.8635 8.0827 X\t1 RES1 0.0\n2 N1\t-5.4988 3.9708 7.656 N.ar\t1 RES1 0.0\n3 N2\t-2.9619 4.6435 7.7859 N.3\t1 RES1 0.0\n4 H1\t-2.8707 4.9592 8.6803 H\t1 RES1 0.0\n5 H2\t-1.9811 4.6947 7.5311 H\t1 RES1 0.0\n6 C1\t-6.2332 6.0964 6.8018 C.ar\t1 RES1 0.0\n7 H3\t-6.0111 6.9291…	['-1.909276028e+18', '-1.909276028e+18', '-1.909276028e+18']	N,N,N,N,N,N	2,2,2	2	10.1107/S0021889805009891	red	5.95	5.41(Nov2019)+2Updates	tris(2-Picolylamine)-iron(ii) dichloride ethanol solvate	['Cl1 1-', 'Cl1 1-', 'C2 H6 O1']	0.764754	10	FALSE		2005	FALSE	{}	octahedral	7.07291	{'octahedral': {'oct_angle_devi_max': 7.072914092441851, 'max_del_sig_angle': 13.708814194310378, 'dist_del_eq': 0, 'dist_del_all': 0.041394433894638594, 'dist_del_all_relative': 0.020697216947319297, 'dist_del_eq_relative': 0}, 'pentagonal pyramidal': {'oct_angle_devi_max': 46.19129807145375, 'max_del_sig_angle': 86.42943961936987, 'dist_del_eq': 0, 'dist_del_all': 0.041394433894638594, 'dist_de…	0	[]	FALSE
FEPICC39	FEPICC39_comp_0	TRUE	0	@<TRIPOS>MOLECULE 01 49 54 1 0 0 SMALL USER_CHARGES **** Generated from the CSD @<TRIPOS>ATOM 1 Fe1 -4.1303 2.9486 8.0508 Fe 1 RES1 2.0000 2 N1 -5.8432 4.2602 7.6334 N.ar 1 RES1 0.0000 3 N2 -2.1964 2.2567 8.8624 N.ar 1 RES1 0.0000 4 N3 -5.2305 1.0672 8.0776 N.3 1 RES1 0.0000 5 H1 -6.0113 1.1502 8.6423 H 1 RES1 0.0000 6 H2 -4.5624 0.4452 8.3136 H 1 RES1 0.0000 7 N4 -3.2181 4.8801 7.6085 N.3 1 RES1…		Fe -4.130300 2.948600 8.050800 N -5.843200 4.260200 7.633400 N -2.196400 2.256700 8.862400 N -5.230500 1.067200 8.077600 H -6.011300 1.150200 8.642300 H -4.562400 0.445200 8.313600 N -3.218100 4.880100 7.608500 H -3.143600 5.200900 8.492900 H -2.212200 4.932500 7.356600 N -4.437100 3.007500 10.216800 H -5.210300 2.900500 10.376100 H -4.237300 3.884900 10.289500 N -3.915300 2.173800 5.980300 C -4.…	2	TRUE	Fe	6	@<TRIPOS>MOLECULE FEPICC39_comp_0_heavy_atom 25 30 1 SMALL PartialCharges **** Generated from molSimplify @<TRIPOS>ATOM 1 Fe1 -4.1303 2.9486 8.0508 Fe 1 RES1 2.0 2 N1 -5.8432 4.2602 7.6334 N.ar 1 RES1 0.0 3 N2 -2.1964 2.2567 8.8624 N.ar 1 RES1 0.0 4 N3 -5.2305 1.0672 8.0776 N.3 1 RES1 0.0 5 N4 -3.2181 4.8801 7.6085 N.3 1 RES1 0.0 6 N5 -4.4371 3.0075 10.2168 N.3 1 RES1 0.0 7 N6 -3.9153 2.1738 5.98…	49	25	-1.53e+62	1.94e+58	24	202	0	[1, 3, 5]	C18 H24 Fe1 N6 2+	2	FALSE	2	['-4.872995308e+19', '-4.872995308e+19', '-4.872995308e+19']	['-1.909276028e+18-4.872995308e+19', '-1.909276028e+18-4.872995308e+19', '-1.909276028e+18-4.872995308e+19']	['@<TRIPOS>MOLECULE\nligand\n17\t18\t1\nSMALL\nPartialCharges\n****\nGenerated from molSimplify\n\n@<TRIPOS>ATOM\n1 X1\t-4.1303 2.9486 8.0508 X\t1 RES1 0.0\n2 N1\t-5.8432 4.2602 7.6334 N.ar\t1 RES1 0.0\n3 N2\t-3.2181 4.8801 7.6085 N.3\t1 RES1 0.0\n4 H1\t-3.1436 5.2009 8.4929 H\t1 RES1 0.0\n5 H2\t-2.2122 4.9325 7.3566 H\t1 RES1 0.0\n6 C1\t-6.5428 6.3489 6.6893 C.ar\t1 RES1 0.0\n7 H3\t-6.3069 7.171…	['-1.909276028e+18', '-1.909276028e+18', '-1.909276028e+18']	N,N,N,N,N,N	2,2,2	2	10.1107/S0021889805009891	yellow	13.92	5.41(Nov2019)+2Updates	tris(2-Picolylamine)-iron(ii) dichloride ethanol solvate	['Cl1 1-', 'Cl1 1-', 'C2 H6 O1']	0.764754	10	FALSE		2005	FALSE	{}	octahedral	10.6139	{'octahedral': {'oct_angle_devi_max': 10.613881947007723, 'max_del_sig_angle': 20.048407031138083, 'dist_del_eq': 0, 'dist_del_all': 0.04151211081726203, 'dist_del_all_relative': 0.020756055408631013, 'dist_del_eq_relative': 0}, 'pentagonal pyramidal': {'oct_angle_devi_max': 45.06577904792707, 'max_del_sig_angle': 77.92225571946253, 'dist_del_eq': 0, 'dist_del_all': 0.04151211081726203, 'dist_del…	0	[]	FALSE
FEPICC40	FEPICC40_comp_0	TRUE	0	@<TRIPOS>MOLECULE 01 49 54 1 0 0 SMALL USER_CHARGES **** Generated from the CSD @<TRIPOS>ATOM 1 Fe1 -3.8048 2.8763 8.1398 Fe 1 RES1 2.0000 2 N1 -5.4224 3.9883 7.7289 N.ar 1 RES1 0.0000 3 N2 -2.0659 2.1582 8.8101 N.ar 1 RES1 0.0000 4 N3 -4.7920 1.1161 8.3238 N.3 1 RES1 0.0000 5 H1 -5.5389 1.1994 8.8995 H 1 RES1 0.0000 6 H2 -4.1308 0.5026 8.5644 H 1 RES1 0.0000 7 N4 -2.8759 4.6678 7.8172 N.3 1 RES1…		Fe -3.804800 2.876300 8.139800 N -5.422400 3.988300 7.728900 N -2.065900 2.158200 8.810100 N -4.792000 1.116100 8.323800 H -5.538900 1.199400 8.899500 H -4.130800 0.502600 8.564400 N -2.875900 4.667800 7.817200 H -2.778400 4.985100 8.718700 H -1.899000 4.719800 7.560400 N -4.092700 3.179800 10.116700 H -4.845600 3.071700 10.279100 H -3.896400 4.044600 10.190800 N -3.636000 2.217100 6.239600 C -4.…	2	TRUE	Fe	6	@<TRIPOS>MOLECULE FEPICC40_comp_0_heavy_atom 25 30 1 SMALL PartialCharges **** Generated from molSimplify @<TRIPOS>ATOM 1 Fe1 -3.8048 2.8763 8.1398 Fe 1 RES1 2.0 2 N1 -5.4224 3.9883 7.7289 N.ar 1 RES1 0.0 3 N2 -2.0659 2.1582 8.8101 N.ar 1 RES1 0.0 4 N3 -4.792 1.1161 8.3238 N.3 1 RES1 0.0 5 N4 -2.8759 4.6678 7.8172 N.3 1 RES1 0.0 6 N5 -4.0927 3.1798 10.1167 N.3 1 RES1 0.0 7 N6 -3.636 2.2171 6.2396…	49	25	-1.53e+62	1.94e+58	24	202	0	[1, 3, 5]	C18 H24 Fe1 N6 2+	2	FALSE	2	['-4.872995308e+19', '-4.872995308e+19', '-4.872995308e+19']	['-1.909276028e+18-4.872995308e+19', '-1.909276028e+18-4.872995308e+19', '-1.909276028e+18-4.872995308e+19']	['@<TRIPOS>MOLECULE\nligand\n17\t18\t1\nSMALL\nPartialCharges\n****\nGenerated from molSimplify\n\n@<TRIPOS>ATOM\n1 X1\t-3.8048 2.8763 8.1398 X\t1 RES1 0.0\n2 N1\t-5.4224 3.9883 7.7289 N.ar\t1 RES1 0.0\n3 N2\t-2.8759 4.6678 7.8172 N.3\t1 RES1 0.0\n4 H1\t-2.7784 4.9851 8.7187 H\t1 RES1 0.0\n5 H2\t-1.899 4.7198 7.5604 H\t1 RES1 0.0\n6 C1\t-6.1646 6.0981 6.8314 C.ar\t1 RES1 0.0\n7 H3\t-5.9469 6.9222…	['-1.909276028e+18', '-1.909276028e+18', '-1.909276028e+18']	N,N,N,N,N,N	2,2,2	2	10.1107/S0021889805009891	red	6.44	5.41(Nov2019)+2Updates	tris(2-Picolylamine)-iron(ii) dichloride ethanol solvate	['Cl1 1-', 'Cl1 1-', 'C2 H6 O1']	0.764754	100	FALSE		2005	FALSE	{}	octahedral	7.21768	{'octahedral': {'oct_angle_devi_max': 7.217684035679369, 'max_del_sig_angle': 13.974508560946703, 'dist_del_eq': 0, 'dist_del_all': 0.046440051426893225, 'dist_del_all_relative': 0.023220025713446613, 'dist_del_eq_relative': 0}, 'pentagonal pyramidal': {'oct_angle_devi_max': 46.03916877286677, 'max_del_sig_angle': 85.70180492386646, 'dist_del_eq': 0, 'dist_del_all': 0.046440051426893225, 'dist_de…	0	[]	FALSE
FEPICC41	FEPICC41_comp_0	TRUE	0	@<TRIPOS>MOLECULE 01 49 54 1 0 0 SMALL USER_CHARGES **** Generated from the CSD @<TRIPOS>ATOM 1 Fe1 -3.9795 2.9504 8.2067 Fe 1 RES1 2.0000 2 N1 -5.7029 4.2697 7.8290 N.ar 1 RES1 0.0000 3 N2 -2.0376 2.2692 8.9547 N.ar 1 RES1 0.0000 4 N3 -5.0771 1.0732 8.2636 N.3 1 RES1 0.0000 5 H1 -5.8467 1.1581 8.8407 H 1 RES1 0.0000 6 H2 -4.4050 0.4496 8.5048 H 1 RES1 0.0000 7 N4 -3.0814 4.8840 7.7465 N.3 1 RES1…		Fe -3.979500 2.950400 8.206700 N -5.702900 4.269700 7.829000 N -2.037600 2.269200 8.954700 N -5.077100 1.073200 8.263600 H -5.846700 1.158100 8.840700 H -4.405000 0.449600 8.504800 N -3.081400 4.884000 7.746500 H -2.992800 5.206900 8.650400 H -2.080800 4.937100 7.489000 N -4.227300 3.018000 10.376600 H -4.997400 2.908300 10.538400 H -4.027700 3.897500 10.450900 N -3.836300 2.161300 6.146500 C -4.…	2	TRUE	Fe	6	@<TRIPOS>MOLECULE FEPICC41_comp_0_heavy_atom 25 30 1 SMALL PartialCharges **** Generated from molSimplify @<TRIPOS>ATOM 1 Fe1 -3.9795 2.9504 8.2067 Fe 1 RES1 2.0 2 N1 -5.7029 4.2697 7.829 N.ar 1 RES1 0.0 3 N2 -2.0376 2.2692 8.9547 N.ar 1 RES1 0.0 4 N3 -5.0771 1.0732 8.2636 N.3 1 RES1 0.0 5 N4 -3.0814 4.884 7.7465 N.3 1 RES1 0.0 6 N5 -4.2273 3.018 10.3766 N.3 1 RES1 0.0 7 N6 -3.8363 2.1613 6.1465 …	49	25	-1.53e+62	1.94e+58	24	202	0	[1, 3, 5]	C18 H24 Fe1 N6 2+	2	FALSE	2	['-4.872995308e+19', '-4.872995308e+19', '-4.872995308e+19']	['-1.909276028e+18-4.872995308e+19', '-1.909276028e+18-4.872995308e+19', '-1.909276028e+18-4.872995308e+19']	['@<TRIPOS>MOLECULE\nligand\n17\t18\t1\nSMALL\nPartialCharges\n****\nGenerated from molSimplify\n\n@<TRIPOS>ATOM\n1 X1\t-3.9795 2.9504 8.2067 X\t1 RES1 0.0\n2 N1\t-5.7029 4.2697 7.829 N.ar\t1 RES1 0.0\n3 N2\t-3.0814 4.884 7.7465 N.3\t1 RES1 0.0\n4 H1\t-2.9928 5.2069 8.6504 H\t1 RES1 0.0\n5 H2\t-2.0808 4.9371 7.489 H\t1 RES1 0.0\n6 C1\t-6.4091 6.3057 6.7969 C.ar\t1 RES1 0.0\n7 H3\t-6.184 7.1063 6.…	['-1.909276028e+18', '-1.909276028e+18', '-1.909276028e+18']	N,N,N,N,N,N	2,2,2	2	10.1107/S0021889805009891	yellow	7.57	5.41(Nov2019)+2Updates	tris(2-Picolylamine)-iron(ii) dichloride ethanol solvate	['Cl1 1-', 'Cl1 1-', 'C2 H6 O1']	0.764754	200	FALSE		2005	FALSE	{}	octahedral	10.7605	{'octahedral': {'oct_angle_devi_max': 10.760503635886456, 'max_del_sig_angle': 20.173477342013825, 'dist_del_eq': 0, 'dist_del_all': 0.03551373896605048, 'dist_del_all_relative': 0.01775686948302524, 'dist_del_eq_relative': 0}, 'pentagonal pyramidal': {'oct_angle_devi_max': 45.090205989294645, 'max_del_sig_angle': 78.05118714923108, 'dist_del_eq': 0, 'dist_del_all': 0.03551373896605048, 'dist_del…	0	[]	FALSE
FEPICC42	FEPICC42_comp_0	TRUE	0	@<TRIPOS>MOLECULE 01 49 54 1 0 0 SMALL USER_CHARGES **** Generated from the CSD @<TRIPOS>ATOM 1 Fe1 4.0509 2.9932 2.0398 Fe 1 RES1 2.0000 2 N1 2.3005 2.2758 1.3352 N.ar 1 RES1 0.0000 3 N2 5.0266 1.2106 1.8637 N.3 1 RES1 0.0000 4 H1 4.4412 0.5706 1.5539 H 1 RES1 0.0000 5 H2 5.7078 1.2930 1.2522 H 1 RES1 0.0000 6 N3 3.1444 4.8032 2.3698 N.3 1 RES1 0.0000 7 H3 3.0278 5.2457 1.5711 H 1 RES1 0.0000 8 …		Fe 4.050900 2.993200 2.039800 N 2.300500 2.275800 1.335200 N 5.026600 1.210600 1.863700 H 4.441200 0.570600 1.553900 H 5.707800 1.293000 1.252200 N 3.144400 4.803200 2.369800 H 3.027800 5.245700 1.571100 H 2.315100 4.673000 2.749400 N 3.853200 2.288800 3.946000 C 2.982000 2.716200 4.883400 H 2.431500 3.466800 4.690000 C 8.010100 4.662100 2.471000 H 8.900800 4.419200 2.240200 N 5.689500 4.102400 2…	2	TRUE	Fe	6	@<TRIPOS>MOLECULE FEPICC42_comp_0_heavy_atom 25 30 1 SMALL PartialCharges **** Generated from molSimplify @<TRIPOS>ATOM 1 Fe1 4.0509 2.9932 2.0398 Fe 1 RES1 2.0 2 N1 2.3005 2.2758 1.3352 N.ar 1 RES1 0.0 3 N2 5.0266 1.2106 1.8637 N.3 1 RES1 0.0 4 N3 3.1444 4.8032 2.3698 N.3 1 RES1 0.0 5 N4 3.8532 2.2888 3.946 N.ar 1 RES1 0.0 6 C1 2.982 2.7162 4.8834 C.ar 1 RES1 0.0 7 C2 8.0101 4.6621 2.471 C.ar 1 …	49	25	-1.53e+62	1.94e+58	24	202	0	[1, 3, 5]	C18 H24 Fe1 N6 2+	2	FALSE	2	['-4.872995308e+19', '-4.872995308e+19', '-4.872995308e+19']	['-1.909276028e+18-4.872995308e+19', '-1.909276028e+18-4.872995308e+19', '-1.909276028e+18-4.872995308e+19']	['@<TRIPOS>MOLECULE\nligand\n17\t18\t1\nSMALL\nPartialCharges\n****\nGenerated from molSimplify\n\n@<TRIPOS>ATOM\n1 X1\t4.0509 2.9932 2.0398 X\t1 RES1 0.0\n2 N1\t2.3005 2.2758 1.3352 N.ar\t1 RES1 0.0\n3 C1\t2.2479 2.1044 0.0071 C.ar\t1 RES1 0.0\n4 C2\t-0.0923 1.6401 0.0658 C.ar\t1 RES1 0.0\n5 H1\t-0.9051 1.4145 -0.3685 H\t1 RES1 0.0\n6 C3\t3.5484 2.3126 -0.6863 C.3\t1 RES1 0.0\n7 H2\t4.0368 1.453…	['-1.909276028e+18', '-1.909276028e+18', '-1.909276028e+18']	N,N,N,N,N,N	2,2,2	2	10.1107/S0021889805009891	red	8.51	5.41(Nov2019)+2Updates	tris(2-Picolylamine)-iron(ii) dichloride ethanol solvate	['C18 H24 Fe1 N6 2+', 'Cl1 1-', 'Cl1 1-', 'Cl1 1-', 'Cl1 1-', 'C2 H6 O1', 'C2 H6 O1']	0.382377	118	FALSE		2005	FALSE	{}	octahedral	7.77389	{'octahedral': {'oct_angle_devi_max': 7.773890374913899, 'max_del_sig_angle': 13.803131551991953, 'dist_del_eq': 0, 'dist_del_all': 0.03236554597940078, 'dist_del_all_relative': 0.01618277298970039, 'dist_del_eq_relative': 0}, 'pentagonal pyramidal': {'oct_angle_devi_max': 46.16602196815735, 'max_del_sig_angle': 85.22029565574348, 'dist_del_eq': 0, 'dist_del_all': 0.03236554597940078, 'dist_del_a…	0	[]	FALSE
FEPICC43	FEPICC43_comp_0	TRUE	0	@<TRIPOS>MOLECULE 01 49 54 1 0 0 SMALL USER_CHARGES **** Generated from the CSD @<TRIPOS>ATOM 1 Fe1 -3.9016 2.9058 8.1440 Fe 1 RES1 2.0000 2 N1 -5.5548 4.1100 7.7401 N.ar 1 RES1 0.0000 3 N2 -2.0780 2.1890 8.8627 N.ar 1 RES1 0.0000 4 N3 -4.9378 1.1043 8.2604 N.3 1 RES1 0.0000 5 H1 -5.6974 1.1867 8.8334 H 1 RES1 0.0000 6 H2 -4.2736 0.4860 8.4993 H 1 RES1 0.0000 7 N4 -2.9786 4.7528 7.7684 N.3 1 RES1…		Fe -3.901600 2.905800 8.144000 N -5.554800 4.110000 7.740100 N -2.078000 2.189000 8.862700 N -4.937800 1.104300 8.260400 H -5.697400 1.186700 8.833400 H -4.273600 0.486000 8.499300 N -2.978600 4.752800 7.768400 H -2.888900 5.072200 8.667400 H -1.990600 4.805300 7.512300 N -4.184500 3.100100 10.198000 H -4.944600 2.991700 10.359900 H -3.986100 3.970100 10.271900 N -3.736300 2.199000 6.180100 C -4.…	2	TRUE	Fe	6	@<TRIPOS>MOLECULE FEPICC43_comp_0_heavy_atom 25 30 1 SMALL PartialCharges **** Generated from molSimplify @<TRIPOS>ATOM 1 Fe1 -3.9016 2.9058 8.144 Fe 1 RES1 2.0 2 N1 -5.5548 4.11 7.7401 N.ar 1 RES1 0.0 3 N2 -2.078 2.189 8.8627 N.ar 1 RES1 0.0 4 N3 -4.9378 1.1043 8.2604 N.3 1 RES1 0.0 5 N4 -2.9786 4.7528 7.7684 N.3 1 RES1 0.0 6 N5 -4.1845 3.1001 10.198 N.3 1 RES1 0.0 7 N6 -3.7363 2.199 6.1801 N.ar…	49	25	-1.53e+62	1.94e+58	24	202	0	[1, 3, 5]	C18 H24 Fe1 N6 2+	2	FALSE	2	['-4.872995308e+19', '-4.872995308e+19', '-4.872995308e+19']	['-1.909276028e+18-4.872995308e+19', '-1.909276028e+18-4.872995308e+19', '-1.909276028e+18-4.872995308e+19']	['@<TRIPOS>MOLECULE\nligand\n17\t18\t1\nSMALL\nPartialCharges\n****\nGenerated from molSimplify\n\n@<TRIPOS>ATOM\n1 X1\t-3.9016 2.9058 8.144 X\t1 RES1 0.0\n2 N1\t-5.5548 4.11 7.7401 N.ar\t1 RES1 0.0\n3 N2\t-2.9786 4.7528 7.7684 N.3\t1 RES1 0.0\n4 H1\t-2.8889 5.0722 8.6674 H\t1 RES1 0.0\n5 H2\t-1.9906 4.8053 7.5123 H\t1 RES1 0.0\n6 C1\t-6.2752 6.1938 6.7885 C.ar\t1 RES1 0.0\n7 H3\t-6.0487 7.0073 6…	['-1.909276028e+18', '-1.909276028e+18', '-1.909276028e+18']	N,N,N,N,N,N	2,2,2	2	10.1107/S0021889805009891	red	7.54	5.41(Nov2019)+2Updates	tris(2-Picolylamine)-iron(ii) dichloride ethanol solvate	['Cl1 1-', 'Cl1 1-', 'C2 H6 O1']	0.764754	118	FALSE		2005	FALSE	{}	octahedral	8.78935	{'octahedral': {'oct_angle_devi_max': 8.789349928734461, 'max_del_sig_angle': 16.669129664270542, 'dist_del_eq': 0, 'dist_del_all': 0.017164765993153086, 'dist_del_all_relative': 0.008582382996576543, 'dist_del_eq_relative': 0}, 'pentagonal pyramidal': {'oct_angle_devi_max': 45.615006771599894, 'max_del_sig_angle': 82.15468843295429, 'dist_del_eq': 0, 'dist_del_all': 0.017164765993153086, 'dist_d…	0	[]	FALSE
FEPPOG	FEPPOG_comp_1	TRUE	0	@<TRIPOS>MOLECULE 02 19 18 1 0 0 SMALL USER_CHARGES **** Generated from the CSD @<TRIPOS>ATOM 1 Fe2 4.4995 4.3682 0.0000 Fe 1 RES1 2.0000 2 O9 2.4682 4.7466 0.2225 O.3 1 RES1 0.0000 3 H7 1.8354 4.3935 -0.4481 H 1 RES1 0.0000 4 H8 1.9805 4.6042 1.0957 H 1 RES1 0.0000 5 O10 4.7882 4.1667 2.0303 O.3 1 RES1 0.0000 6 H9 4.9991 4.9259 2.5460 H 1 RES1 0.0000 7 H10 4.1541 3.5240 2.3776 H 1 RES1 0.0000 8 …		Fe 4.499500 4.368200 0.000000 O 2.468200 4.746600 0.222500 H 1.835400 4.393500 -0.448100 H 1.980500 4.604200 1.095700 O 4.788200 4.166700 2.030300 H 4.999100 4.925900 2.546000 H 4.154100 3.524000 2.377600 O 4.988500 6.372600 0.102900 H 5.854000 6.629800 0.345100 H 4.429100 7.110500 0.079000 O 6.530800 3.989800 -0.222500 H 7.163500 4.342900 0.448100 H 7.018500 4.132200 -1.095700 O 4.210800 4.56960…	2	TRUE	Fe	6	@<TRIPOS>MOLECULE FEPPOG_comp_1_heavy_atom 7 6 1 SMALL PartialCharges **** Generated from molSimplify @<TRIPOS>ATOM 1 Fe1 4.4995 4.3682 0.0 Fe 1 RES1 2.0 2 O1 2.4682 4.7466 0.2225 O.3 1 RES1 0.0 3 O2 4.7882 4.1667 2.0303 O.3 1 RES1 0.0 4 O3 4.9885 6.3726 0.1029 O.3 1 RES1 0.0 5 O4 6.5308 3.9898 -0.2225 O.3 1 RES1 0.0 6 O5 4.2108 4.5696 -2.0303 O.3 1 RES1 0.0 7 O6 4.0104 2.3638 -0.1029 O.3 1 RES1 …	19	7	1.65e+20	1.65e+20	12	88	0	[1, 3, 5]	H12 Fe1 O6 2+	2	TRUE	2	['-767.9792813', '-767.9792813', '-767.9792813', '-767.9792813', '-767.9792813', '-767.9792813']	['-767.9792813-767.9792813', '-767.9792813-767.9792813', '-767.9792813-767.9792813', '-767.9792813-767.9792813', '-767.9792813-767.9792813', '-767.9792813-767.9792813']	['@<TRIPOS>MOLECULE\nligand\n4\t3\t1\nSMALL\nPartialCharges\n****\nGenerated from molSimplify\n\n@<TRIPOS>ATOM\n1 X1\t4.4995 4.3682 0.0 X\t1 RES1 0.0\n2 O1\t2.4682 4.7466 0.2225 O.3\t1 RES1 0.0\n3 H1\t1.8354 4.3935 -0.4481 H\t1 RES1 0.0\n4 H2\t1.9805 4.6042 1.0957 H\t1 RES1 0.0\n@<TRIPOS>BOND\n1 1 2 1\n1 2 3 1\n1 2 4 1\n@<TRIPOS>SUBSTRUCTURE\n1 RES1 4\n\n', '@<TRIPOS>MOLECULE\nligand\n4\t3\t1\nSM…	['-767.9792813', '-767.9792813', '-767.9792813', '-767.9792813', '-767.9792813', '-767.9792813']	O,O,O,O,O,O	1,1,1,1,1,1	1	10.1016/j.inoche.2004.11.023	red	3.25	5.41(Nov2019)+2Updates	catena-[Hexaaqua-iron(ii) bis(≈í¬∫2-pyridine-2,4,6-tricarboxylato)-tetraaqua-di-iron(ii) dihydrate]	['(C16 H12 Fe2 N2 O16 2-)n', 'H2 O1']	0.188485	293	FALSE		2005	FALSE	{}	octahedral	2.26176	{'octahedral': {'oct_angle_devi_max': 2.2617570689723605, 'max_del_sig_angle': 2.832510565859735, 'dist_del_eq': 0, 'dist_del_all': 0.017600544009455987, 'dist_del_all_relative': 0.00888916364113923, 'dist_del_eq_relative': 0}, 'pentagonal pyramidal': {'oct_angle_devi_max': 46.80000146774333, 'max_del_sig_angle': 90.0, 'dist_del_eq': 0, 'dist_del_all': 0.017600544009455987, 'dist_del_all_relative…	0	[]	FALSE
FEWREG	FEWREG_comp_0	TRUE	0	@<TRIPOS>MOLECULE 01 57 64 1 0 0 SMALL USER_CHARGES **** Generated from the CSD @<TRIPOS>ATOM 1 C1 -9.7067 4.1922 20.0125 C.3 1 RES1 0.0000 2 H1 -9.9257 4.8035 20.7591 H 1 RES1 0.0000 3 H2 -9.3185 3.3629 20.3908 H 1 RES1 0.0000 4 C2 -10.9666 3.8644 19.2202 C.3 1 RES1 0.0000 5 H3 -10.8825 2.9611 18.8252 H 1 RES1 0.0000 6 H4 -11.7469 3.8620 19.8274 H 1 RES1 0.0000 7 C3 -8.4376 3.9202 17.9635 C.3 1 …		C -9.706700 4.192200 20.012500 H -9.925700 4.803500 20.759100 H -9.318500 3.362900 20.390800 C -10.966600 3.864400 19.220200 H -10.882500 2.961100 18.825200 H -11.746900 3.862000 19.827400 C -8.437600 3.920200 17.963500 H -8.652400 2.993600 18.237600 H -7.465500 3.957600 17.778800 C -9.199200 4.233800 16.650700 C -10.750800 4.332700 16.816300 H -11.111900 4.910800 16.098500 H -11.142400 3.430300 …	1	TRUE	Fe	6	@<TRIPOS>MOLECULE FEWREG_comp_0_heavy_atom 30 37 1 SMALL PartialCharges **** Generated from molSimplify @<TRIPOS>ATOM 1 C1 -9.7067 4.1922 20.0125 C.3 1 RES1 0.0 2 C2 -10.9666 3.8644 19.2202 C.3 1 RES1 0.0 3 C3 -8.4376 3.9202 17.9635 C.3 1 RES1 0.0 4 C4 -9.1992 4.2338 16.6507 C.3 1 RES1 0.0 5 C5 -10.7508 4.3327 16.8163 C.3 1 RES1 0.0 6 C6 -8.9358 3.0585 15.6926 C.3 1 RES1 0.0 7 C7 -8.6147 5.5388 1…	57	30	-8.2e+74	-5.86e+70	27	244	0	[1, 3, 5]	C23 H27 Cl1 Fe1 N5 1+	1	FALSE	2	['-1221.462209', '-1.783377511e+68']	['-1221.462209-1221.462209', '-4.031792133e+64-1.783377511e+68']	['@<TRIPOS>MOLECULE\nligand\n2\t1\t1\nSMALL\nPartialCharges\n****\nGenerated from molSimplify\n\n@<TRIPOS>ATOM\n1 Cl1\t-11.0193 8.6775 17.7126 Cl\t1 RES1 0.0\n2 X1\t-10.0593 6.691 18.5882 X\t1 RES1 0.0\n@<TRIPOS>BOND\n1 1 2 1\n@<TRIPOS>SUBSTRUCTURE\n1 RES1 2\n\n', '@<TRIPOS>MOLECULE\nligand\n56\t63\t1\nSMALL\nPartialCharges\n****\nGenerated from molSimplify\n\n@<TRIPOS>ATOM\n1 C1\t-9.7067 4.1922 …	['-1221.462209', '-4.031792133e+64']	Cl,N,N,N,N,N	5,1	5	10.1002/ejic.201201149	pale yellow	3.83	5.41(Nov2019)+2Updates	[6-methyl-6-(pyridin-2-yl)-1,4-bis(pyridin-2-ylmethyl)-1,4-diazepane]-chloro-iron(ii) hexafluorophosphate acetonitrile solvate	['F6 P1 1-', 'C2 H3 N1']	0.714176	150	FALSE		2013	FALSE	{}	octahedral	21.5235	{'octahedral': {'oct_angle_devi_max': 21.52348904927749, 'max_del_sig_angle': 40.758653586845185, 'dist_del_eq': 0, 'dist_del_all': 0.24191608662187392, 'dist_del_all_relative': 0.10906550372683488, 'dist_del_eq_relative': 0}, 'pentagonal pyramidal': {'oct_angle_devi_max': 50.573756056793194, 'max_del_sig_angle': 77.18180528223996, 'dist_del_eq': 0, 'dist_del_all': 0.24191608662187392, 'dist_del_…	0	[]	FALSE
FOGFIT	FOGFIT_comp_0	TRUE	0	@<TRIPOS>MOLECULE 01 51 58 1 0 0 SMALL USER_CHARGES **** Generated from the CSD @<TRIPOS>ATOM 1 Cl1 7.0857 15.2797 4.6596 Cl 1 RES1 0.0000 2 C1 9.1338 19.8741 7.8867 C.ar 1 RES1 0.0000 3 H1 9.2377 20.1906 8.7545 H 1 RES1 0.0000 4 C2 8.6030 14.3993 8.6891 C.ar 1 RES1 0.0000 5 H2 8.9612 14.1915 9.5242 H 1 RES1 0.0000 6 C3 11.4348 12.8367 3.2729 C.ar 1 RES1 0.0000 7 H3 11.9874 12.0959 3.3841 H 1 RES…		Cl 7.085700 15.279700 4.659600 C 9.133800 19.874100 7.886700 H 9.237700 20.190600 8.754500 C 8.603000 14.399300 8.689100 H 8.961200 14.191500 9.524200 C 11.434800 12.836700 3.272900 H 11.987400 12.095900 3.384100 Fe 10.298400 16.481400 5.498900 Cl 12.001900 13.449600 5.904700 N 11.287400 16.102500 7.097400 N 9.607200 18.159100 6.266600 N 8.942300 15.351100 6.556600 N 10.644900 15.514600 8.004400 …	2	TRUE	Fe	6	@<TRIPOS>MOLECULE FOGFIT_comp_0_heavy_atom 33 40 1 SMALL PartialCharges **** Generated from molSimplify @<TRIPOS>ATOM 1 Cl1 7.0857 15.2797 4.6596 Cl 1 RES1 0.0 2 C1 9.1338 19.8741 7.8867 C.ar 1 RES1 0.0 3 C2 8.603 14.3993 8.6891 C.ar 1 RES1 0.0 4 C3 11.4348 12.8367 3.2729 C.ar 1 RES1 0.0 5 Fe1 10.2984 16.4814 5.4989 Fe 1 RES1 0.0 6 Cl2 12.0019 13.4496 5.9047 Cl 1 RES1 0.0 7 N1 11.2874 16.1025 7.0…	51	33	6.69e+81	8.89e+76	18	268	0	[1, 3, 5]	C22 H18 Cl2 Fe1 N8 2+	2	FALSE	2	['-2.062688387e+39', '-2.062688387e+39']	['-7.557870395e+36-2.062688387e+39', '-7.557870395e+36-2.062688387e+39']	['@<TRIPOS>MOLECULE\nligand\n26\t29\t1\nSMALL\nPartialCharges\n****\nGenerated from molSimplify\n\n@<TRIPOS>ATOM\n1 Cl1\t7.0857 15.2797 4.6596 Cl\t1 RES1 0.0\n2 C1\t8.603 14.3993 8.6891 C.ar\t1 RES1 0.0\n3 H1\t8.9612 14.1915 9.5242 H\t1 RES1 0.0\n4 X1\t10.2984 16.4814 5.4989 X\t1 RES1 0.0\n5 N1\t11.2874 16.1025 7.0974 N.2\t1 RES1 0.0\n6 N2\t8.9423 15.3511 6.5566 N.ar\t1 RES1 0.0\n7 N3\t10.6449 15…	['-7.557870395e+36', '-7.557870395e+36']	N,N,N,N,N,N	3,3	3	10.1002/aoc.4825	red	7.1	5.41(Nov2019)+2Updates	bis(2-chloro-6-{2-[(pyridin-2-yl)methylidene]hydrazinyl}pyridine)-iron(ii) bis(perchlorate)	['C22 H18 Cl2 Fe1 N8 2+', 'C22 H18 Cl2 Fe1 N8 2+', 'C22 H18 Cl2 Fe1 N8 2+', 'Cl1 O4 1-', 'Cl1 O4 1-', 'Cl1 O4 1-', 'Cl1 O4 1-', 'Cl1 O4 1-', 'Cl1 O4 1-', 'Cl1 O4 1-', 'Cl1 O4 1-']	0.180945	296	FALSE		2019	FALSE	{}	octahedral	10.0972	{'octahedral': {'oct_angle_devi_max': 10.097155736663813, 'max_del_sig_angle': 20.72065977067041, 'dist_del_eq': 0, 'dist_del_all': 0.23380877742272066, 'dist_del_all_relative': 0.11690438871136033, 'dist_del_eq_relative': 0}, 'pentagonal pyramidal': {'oct_angle_devi_max': 45.85362085498598, 'max_del_sig_angle': 81.53037904082171, 'dist_del_eq': 0, 'dist_del_all': 0.23380877742272066, 'dist_del_a…	0	[]	FALSE
FOGFIT	FOGFIT_comp_2	TRUE	0	@<TRIPOS>MOLECULE 03 51 58 1 0 0 SMALL USER_CHARGES **** Generated from the CSD @<TRIPOS>ATOM 1 Cl5 17.4206 11.3762 5.9221 Cl 1 RES1 0.0000 2 Cl6 22.3395 9.4985 4.6574 Cl 1 RES1 0.0000 3 C45 20.3025 4.9231 7.8060 C.ar 1 RES1 0.0000 4 H37 20.2414 4.6146 8.6804 H 1 RES1 0.0000 5 C46 15.1059 6.6617 5.5601 C.ar 1 RES1 0.0000 6 H38 14.4864 6.4824 6.2252 H 1 RES1 0.0000 7 C47 19.1809 10.4811 1.9123 C.a…		Cl 17.420600 11.376200 5.922100 Cl 22.339500 9.498500 4.657400 C 20.302500 4.923100 7.806000 H 20.241400 4.614600 8.680400 C 15.105900 6.661700 5.560100 H 14.486400 6.482400 6.225200 C 19.180900 10.481100 1.912300 H 19.498400 10.233400 1.072800 N 18.120100 8.714700 7.010100 C 16.982600 8.253200 7.049400 H 16.462200 8.417300 7.801700 Fe 19.094300 8.330000 5.454800 N 19.994500 7.757800 3.942300 N 1…	2	TRUE	Fe	6	@<TRIPOS>MOLECULE FOGFIT_comp_2_heavy_atom 33 40 1 SMALL PartialCharges **** Generated from molSimplify @<TRIPOS>ATOM 1 Cl1 17.4206 11.3762 5.9221 Cl 1 RES1 0.0 2 Cl2 22.3395 9.4985 4.6574 Cl 1 RES1 0.0 3 C1 20.3025 4.9231 7.806 C.ar 1 RES1 0.0 4 C2 15.1059 6.6617 5.5601 C.ar 1 RES1 0.0 5 C3 19.1809 10.4811 1.9123 C.ar 1 RES1 0.0 6 N1 18.1201 8.7147 7.0101 N.2 1 RES1 0.0 7 C4 16.9826 8.2532 7.049…	51	33	6.69e+81	8.89e+76	18	268	0	[1, 3, 5]	C22 H18 Cl2 Fe1 N8 2+	2	FALSE	2	['-2.062688387e+39', '-2.062688387e+39']	['-7.557870395e+36-2.062688387e+39', '-7.557870395e+36-2.062688387e+39']	['@<TRIPOS>MOLECULE\nligand\n26\t29\t1\nSMALL\nPartialCharges\n****\nGenerated from molSimplify\n\n@<TRIPOS>ATOM\n1 Cl1\t22.3395 9.4985 4.6574 Cl\t1 RES1 0.0\n2 C1\t15.1059 6.6617 5.5601 C.ar\t1 RES1 0.0\n3 H1\t14.4864 6.4824 6.2252 H\t1 RES1 0.0\n4 N1\t18.1201 8.7147 7.0101 N.2\t1 RES1 0.0\n5 C2\t16.9826 8.2532 7.0494 C.2\t1 RES1 0.0\n6 H2\t16.4622 8.4173 7.8017 H\t1 RES1 0.0\n7 X1\t19.0943 8.33…	['-7.557870395e+36', '-7.557870395e+36']	N,N,N,N,N,N	3,3	3	10.1002/aoc.4825	red	7.1	5.41(Nov2019)+2Updates	bis(2-chloro-6-{2-[(pyridin-2-yl)methylidene]hydrazinyl}pyridine)-iron(ii) bis(perchlorate)	['C22 H18 Cl2 Fe1 N8 2+', 'C22 H18 Cl2 Fe1 N8 2+', 'C22 H18 Cl2 Fe1 N8 2+', 'Cl1 O4 1-', 'Cl1 O4 1-', 'Cl1 O4 1-', 'Cl1 O4 1-', 'Cl1 O4 1-', 'Cl1 O4 1-', 'Cl1 O4 1-', 'Cl1 O4 1-']	0.180945	296	FALSE		2019	FALSE	{}	octahedral	10.6849	{'octahedral': {'oct_angle_devi_max': 10.684893667715258, 'max_del_sig_angle': 20.501854818933538, 'dist_del_eq': 0, 'dist_del_all': 0.215102887879824, 'dist_del_all_relative': 0.107551443939912, 'dist_del_eq_relative': 0}, 'pentagonal pyramidal': {'oct_angle_devi_max': 45.77975498712813, 'max_del_sig_angle': 83.70324924905933, 'dist_del_eq': 0, 'dist_del_all': 0.215102887879824, 'dist_del_all_re…	0	[]	FALSE
FOGFOZ	FOGFOZ_comp_0	TRUE	0	@<TRIPOS>MOLECULE 01 57 64 1 0 0 SMALL USER_CHARGES **** Generated from the CSD @<TRIPOS>ATOM 1 C1 8.1133 -9.1898 24.9225 C.ar 1 RES1 0.0000 2 H1 8.5357 -9.9472 24.5856 H 1 RES1 0.0000 3 C2 8.0903 -8.9891 26.2616 C.ar 1 RES1 0.0000 4 H2 8.4244 -9.6122 26.8646 H 1 RES1 0.0000 5 C3 5.0350 -5.0164 30.2746 C.3 1 RES1 0.0000 6 H3 5.8101 -4.5949 30.6530 H 1 RES1 0.0000 7 H4 4.9528 -5.9073 30.6239 H 1 R…		C 8.113300 -9.189800 24.922500 H 8.535700 -9.947200 24.585600 C 8.090300 -8.989100 26.261600 H 8.424400 -9.612200 26.864600 C 5.035000 -5.016400 30.274600 H 5.810100 -4.594900 30.653000 H 4.952800 -5.907300 30.623900 H 4.251100 -4.510900 30.503300 C 5.232100 -4.173300 22.211100 H 5.532600 -5.013800 21.857600 H 5.663400 -3.455700 21.741200 H 4.279400 -4.101700 22.098800 Fe 6.266200 -4.922300 26.21…	2	TRUE	Fe	6	@<TRIPOS>MOLECULE FOGFOZ_comp_0_heavy_atom 35 42 1 SMALL PartialCharges **** Generated from molSimplify @<TRIPOS>ATOM 1 C1 8.1133 -9.1898 24.9225 C.ar 1 RES1 0.0 2 C2 8.0903 -8.9891 26.2616 C.ar 1 RES1 0.0 3 C3 5.035 -5.0164 30.2746 C.3 1 RES1 0.0 4 C4 5.2321 -4.1733 22.2111 C.3 1 RES1 0.0 5 Fe1 6.2662 -4.9223 26.2142 Fe 1 RES1 0.0 6 N1 6.0973 -5.0633 24.3419 N.2 1 RES1 0.0 7 C5 4.6364 -0.9633 26…	57	35	6.14e+86	3.4e+81	22	284	0	[1, 3, 5]	C24 H22 Cl2 Fe1 N8 2+	2	FALSE	2	['6.2464970050e+41', '6.2464970050e+41']	['1.4781116222e+396.2464970050e+41', '1.4781116222e+396.2464970050e+41']	['@<TRIPOS>MOLECULE\nligand\n29\t32\t1\nSMALL\nPartialCharges\n****\nGenerated from molSimplify\n\n@<TRIPOS>ATOM\n1 C1\t8.1133 -9.1898 24.9225 C.ar\t1 RES1 0.0\n2 H1\t8.5357 -9.9472 24.5856 H\t1 RES1 0.0\n3 C2\t8.0903 -8.9891 26.2616 C.ar\t1 RES1 0.0\n4 H2\t8.4244 -9.6122 26.8646 H\t1 RES1 0.0\n5 C3\t5.2321 -4.1733 22.2111 C.3\t1 RES1 0.0\n6 H3\t5.5326 -5.0138 21.8576 H\t1 RES1 0.0\n7 H4\t5.6634 …	['1.4781116222e+39', '1.4781116222e+39']	N,N,N,N,N,N	3,3	3	10.1002/aoc.4825	red	11.02	5.41(Nov2019)+2Updates	bis(2-chloro-6-{2-[1-(pyridin-2-yl)ethylidene]hydrazinyl}pyridine)-iron(ii) bis(hexafluorophosphate)	['F6 P1 1-', 'F6 P1 1-']	0.654503	296	FALSE		2019	FALSE	{}	octahedral	10.0976	{'octahedral': {'oct_angle_devi_max': 10.09763038165267, 'max_del_sig_angle': 20.96518838487202, 'dist_del_eq': 0, 'dist_del_all': 0.19295737219035436, 'dist_del_all_relative': 0.09647868609517718, 'dist_del_eq_relative': 0}, 'pentagonal pyramidal': {'oct_angle_devi_max': 45.75684487693669, 'max_del_sig_angle': 82.8071717569766, 'dist_del_eq': 0, 'dist_del_all': 0.19295737219035436, 'dist_del_all…	0	[]	FALSE
GAVDEN	GAVDEN_comp_0	TRUE	0	@<TRIPOS>MOLECULE 01 39 40 1 0 0 SMALL USER_CHARGES **** Generated from the CSD @<TRIPOS>ATOM 1 Fe1 0.0000 0.0000 0.0000 Fe 1 RES1 2.0000 2 O1 -0.9725 0.0000 5.3946 O.co2 1 RES1 0.0000 3 O2 0.8657 0.0000 6.6537 O.co2 1 RES1 -1.0000 4 O3 1.2850 1.5175 -0.7779 O.3 1 RES1 0.0000 5 H1 1.9782 1.1732 -1.1446 H 1 RES1 0.0000 6 H2 1.5238 2.1255 -0.2410 H 1 RES1 0.0000 7 N1 1.1348 0.0000 1.8961 N.ar 1 RES…		Fe 0.000000 0.000000 0.000000 O -0.972500 0.000000 5.394600 O 0.865700 0.000000 6.653700 O 1.285000 1.517500 -0.777900 H 1.978200 1.173200 -1.144600 H 1.523800 2.125500 -0.241000 N 1.134800 0.000000 1.896100 C 0.474200 0.000000 3.060300 H -0.456000 0.000000 3.043000 C 1.114900 0.000000 4.296000 C 0.269400 0.000000 5.550500 C 2.487700 0.000000 4.316300 H 2.946600 0.000000 5.125100 C 3.180800 0.000…	0	TRUE	Fe	6	@<TRIPOS>MOLECULE GAVDEN_comp_0_heavy_atom 23 24 1 SMALL PartialCharges **** Generated from molSimplify @<TRIPOS>ATOM 1 Fe1 0.0 0.0 0.0 Fe 1 RES1 2.0 2 O1 -0.9725 0.0 5.3946 O.co2 1 RES1 0.0 3 O2 0.8657 0.0 6.6537 O.co2 1 RES1 -1.0 4 O3 1.285 1.5175 -0.7779 O.3 1 RES1 0.0 5 N1 1.1348 0.0 1.8961 N.ar 1 RES1 0.0 6 C1 0.4742 0.0 3.0603 C.ar 1 RES1 0.0 7 C2 1.1149 0.0 4.296 C.ar 1 RES1 0.0 8 C3 0.269…	39	23	4.91e+56	6.37e+52	16	192	0	[1, 3, 5]	C12 H16 Fe1 N2 O8	0	FALSE	2	['-767.9792813', '8.7965158265e+20', '-767.9792813', '-767.9792813', '-767.9792813', '8.7965158265e+20']	['-767.9792813-767.9792813', '5.3654099881e+188.7965158265e+20', '-767.9792813-767.9792813', '-767.9792813-767.9792813', '-767.9792813-767.9792813', '5.3654099881e+188.7965158265e+20']	['@<TRIPOS>MOLECULE\nligand\n4\t3\t1\nSMALL\nPartialCharges\n****\nGenerated from molSimplify\n\n@<TRIPOS>ATOM\n1 X1\t0.0 0.0 0.0 X\t1 RES1 0.0\n2 O1\t1.285 1.5175 -0.7779 O.3\t1 RES1 0.0\n3 H1\t1.9782 1.1732 -1.1446 H\t1 RES1 0.0\n4 H2\t1.5238 2.1255 -0.241 H\t1 RES1 0.0\n@<TRIPOS>BOND\n1 1 2 1\n1 2 3 1\n1 2 4 1\n@<TRIPOS>SUBSTRUCTURE\n1 RES1 4\n\n', '@<TRIPOS>MOLECULE\nligand\n14\t14\t1\nSMALL\…	['-767.9792813', '5.3654099881e+18', '-767.9792813', '-767.9792813', '-767.9792813', '5.3654099881e+18']	O,N,O,O,O,N	1,1,1,1,1,1	1	10.1107/S1600536805025420	red	5.19	5.41(Nov2019)+2Updates	Tetraaqua-bis(pyridine-3-carboxylato-N)-iron(ii)	[]	1	293	FALSE		2005	FALSE	{}	octahedral	0.314917	{'octahedral': {'oct_angle_devi_max': 0.3149168915040434, 'max_del_sig_angle': 0.583791298289853, 'dist_del_eq': 0, 'dist_del_all': 0.07452460187763954, 'dist_del_all_relative': 0.026478367207960707, 'dist_del_eq_relative': 0}, 'pentagonal pyramidal': {'oct_angle_devi_max': 46.8, 'max_del_sig_angle': 90.0, 'dist_del_eq': 0, 'dist_del_all': 0.07452460187763954, 'dist_del_all_relative': 0.026478367…	0	[]	FALSE
GEDJUX	GEDJUX_comp_1	TRUE	0	@<TRIPOS>MOLECULE 02 41 44 1 0 0 SMALL USER_CHARGES **** Generated from the CSD @<TRIPOS>ATOM 1 Fe1 5.2921 1.0316 3.6038 Fe 1 RES1 2.0000 2 N1 5.8451 0.8130 1.4665 N.3 1 RES1 0.0000 3 H1 6.5865 0.3051 1.4104 H 1 RES1 0.0000 4 H2 5.1833 0.3785 1.0384 H 1 RES1 0.0000 5 N2 5.8703 3.1254 3.0029 N.3 1 RES1 0.0000 6 H3 6.4018 3.4691 3.6572 H 1 RES1 0.0000 7 N3 3.3143 1.9552 3.2777 N.3 1 RES1 0.0000 8 H…		Fe 5.292100 1.031600 3.603800 N 5.845100 0.813000 1.466500 H 6.586500 0.305100 1.410400 H 5.183300 0.378500 1.038400 N 5.870300 3.125400 3.002900 H 6.401800 3.469100 3.657200 N 3.314300 1.955200 3.277700 H 2.786000 1.378700 2.831400 H 2.930600 2.126100 4.073200 N 5.288500 1.564100 5.705200 H 5.572200 2.413800 5.794800 H 4.446900 1.518700 6.021000 N 7.136200 -0.057000 4.392000 H 7.838200 0.127400 …	2	TRUE	Fe	6	@<TRIPOS>MOLECULE GEDJUX_comp_1_heavy_atom 15 18 1 SMALL PartialCharges **** Generated from molSimplify @<TRIPOS>ATOM 1 Fe1 5.2921 1.0316 3.6038 Fe 1 RES1 2.0 2 N1 5.8451 0.813 1.4665 N.3 1 RES1 0.0 3 N2 5.8703 3.1254 3.0029 N.3 1 RES1 0.0 4 N3 3.3143 1.9552 3.2777 N.3 1 RES1 0.0 5 N4 5.2885 1.5641 5.7052 N.3 1 RES1 0.0 6 N5 7.1362 -0.057 4.392 N.3 1 RES1 0.0 7 N6 4.6396 -1.0756 3.639 N.3 1 RES1 …	41	15	-1.05e+37	-1.05e+37	26	144	0	[1, 3, 5]	C8 H26 Fe1 N6 2+	2	TRUE	2	['-2.981261481e+16', '-2.981261481e+16']	['-2.981261481e+16-2.981261481e+16', '-2.981261481e+16-2.981261481e+16']	['@<TRIPOS>MOLECULE\nligand\n21\t22\t1\nSMALL\nPartialCharges\n****\nGenerated from molSimplify\n\n@<TRIPOS>ATOM\n1 X1\t5.2921 1.0316 3.6038 X\t1 RES1 0.0\n2 N1\t5.8451 0.813 1.4665 N.3\t1 RES1 0.0\n3 H1\t6.5865 0.3051 1.4104 H\t1 RES1 0.0\n4 H2\t5.1833 0.3785 1.0384 H\t1 RES1 0.0\n5 N2\t5.8703 3.1254 3.0029 N.3\t1 RES1 0.0\n6 H3\t6.4018 3.4691 3.6572 H\t1 RES1 0.0\n7 N3\t3.3143 1.9552 3.2777 N.3…	['-2.981261481e+16', '-2.981261481e+16']	N,N,N,N,N,N	3,3	3	10.1007/s11243-017-0141-0	yellow	4.15	5.41(Nov2019)+2Updates	bis(bis(diethylenetriamine)-iron(ii)) bis(≈í¬∫-selenido)-tetraselenido-di-tin	['Se6 Sn2 4-']	0.269353	223	FALSE		2017	FALSE	{}	octahedral	12.436	{'octahedral': {'oct_angle_devi_max': 12.435988973270463, 'max_del_sig_angle': 19.145544923910563, 'dist_del_eq': 0, 'dist_del_all': 0.11406649839924698, 'dist_del_all_relative': 0.05703324919962349, 'dist_del_eq_relative': 0}, 'pentagonal pyramidal': {'oct_angle_devi_max': 45.36491014261158, 'max_del_sig_angle': 77.13012855100712, 'dist_del_eq': 0, 'dist_del_all': 0.11406649839924698, 'dist_del_…	0	[]	FALSE
GEHBEB	GEHBEB_comp_0	TRUE	0	@<TRIPOS>MOLECULE 01 56 61 1 0 0 SMALL USER_CHARGES **** Generated from the CSD @<TRIPOS>ATOM 1 Fe1 0.3739 9.2482 3.2516 Fe 1 RES1 2.0000 2 N1 2.0635 8.2879 3.4372 N.ar 1 RES1 0.0000 3 N2 -0.4808 7.7310 2.2159 N.3 1 RES1 0.0000 4 H1 -0.8813 7.1665 2.8213 H 1 RES1 0.0000 5 H2 -1.1491 8.0872 1.6938 H 1 RES1 0.0000 6 N3 0.9603 9.9466 1.4341 N.3 1 RES1 0.0000 7 H3 0.2141 10.2534 0.9921 H 1 RES1 0.000…		Fe 0.373900 9.248200 3.251600 N 2.063500 8.287900 3.437200 N -0.480800 7.731000 2.215900 H -0.881300 7.166500 2.821300 H -1.149100 8.087200 1.693800 N 0.960300 9.946600 1.434100 H 0.214100 10.253400 0.992100 H 1.513500 10.668500 1.570400 N 1.040100 10.865300 4.282300 H 1.381900 11.468500 3.677900 H 0.316800 11.264200 4.686900 N -0.221100 8.563900 5.065100 H -0.946600 9.063100 5.333000 H -0.509900…	2	TRUE	Fe	6	@<TRIPOS>MOLECULE GEHBEB_comp_0_heavy_atom 25 30 1 SMALL PartialCharges **** Generated from molSimplify @<TRIPOS>ATOM 1 Fe1 0.3739 9.2482 3.2516 Fe 1 RES1 2.0 2 N1 2.0635 8.2879 3.4372 N.ar 1 RES1 0.0 3 N2 -0.4808 7.731 2.2159 N.3 1 RES1 0.0 4 N3 0.9603 9.9466 1.4341 N.3 1 RES1 0.0 5 N4 1.0401 10.8653 4.2823 N.3 1 RES1 0.0 6 N5 -0.2211 8.5639 5.0651 N.3 1 RES1 0.0 7 C1 2.573 7.5603 2.3926 C.ar 1 …	56	25	5.32e+62	-3.1e+60	31	210	0	[1, 3, 5]	C17 H31 Fe1 N7 2+	2	FALSE	2	['-7.469072346e+44', '-20753445256']	['-3.238166044e+43-7.469072346e+44', '235351583433-20753445256']	['@<TRIPOS>MOLECULE\nligand\n44\t48\t1\nSMALL\nPartialCharges\n****\nGenerated from molSimplify\n\n@<TRIPOS>ATOM\n1 X1\t0.3739 9.2482 3.2516 X\t1 RES1 0.0\n2 N1\t2.0635 8.2879 3.4372 N.ar\t1 RES1 0.0\n3 N2\t-0.4808 7.731 2.2159 N.3\t1 RES1 0.0\n4 H1\t-0.8813 7.1665 2.8213 H\t1 RES1 0.0\n5 H2\t-1.1491 8.0872 1.6938 H\t1 RES1 0.0\n6 N3\t0.9603 9.9466 1.4341 N.3\t1 RES1 0.0\n7 H3\t0.2141 10.2534 0.9…	['-3.238166044e+43', '235351583433']	N,N,N,N,N,N	5,1	5	10.1039/b517635b	red-brown	3.91	5.41(Nov2019)+2Updates	(1-Methylimidazole)-(2,2'-pyridine-2,6-diyl-bis(2-methylpropane-1,3-diamine))-iron(ii) bis(trifluoromethanesulfonate)	['C1 F3 O3 S1 1-', 'C1 F3 O3 S1 1-']	0.566317	100	FALSE		2006	FALSE	{}	octahedral	4.56455	{'octahedral': {'oct_angle_devi_max': 4.56455104432572, 'max_del_sig_angle': 6.03039365317548, 'dist_del_eq': 0, 'dist_del_all': 0.08118020920627234, 'dist_del_all_relative': 0.04059010460313617, 'dist_del_eq_relative': 0}, 'pentagonal pyramidal': {'oct_angle_devi_max': 46.81967244117988, 'max_del_sig_angle': 89.55006679404943, 'dist_del_eq': 0, 'dist_del_all': 0.08118020920627234, 'dist_del_all_…	0	[]	FALSE
GEJZAX	GEJZAX_comp_0	TRUE	0	@<TRIPOS>MOLECULE 01 57 64 1 0 0 SMALL USER_CHARGES **** Generated from the CSD @<TRIPOS>ATOM 1 Fe1 4.3086 9.4693 1.5216 Fe 1 RES1 2.0000 2 C1 1.8436 9.9542 -0.0801 C.ar 1 RES1 0.0000 3 H1 1.4513 10.2725 0.7005 H 1 RES1 0.0000 4 C2 1.1833 10.1187 -1.2698 C.ar 1 RES1 0.0000 5 H2 0.3606 10.5511 -1.2905 H 1 RES1 0.0000 6 C3 1.7374 9.6477 -2.4179 C.ar 1 RES1 0.0000 7 H3 1.2901 9.7333 -3.2276 H 1 RES1…		Fe 4.308600 9.469300 1.521600 C 1.843600 9.954200 -0.080100 H 1.451300 10.272500 0.700500 C 1.183300 10.118700 -1.269800 H 0.360600 10.551100 -1.290500 C 1.737400 9.647700 -2.417900 H 1.290100 9.733300 -3.227600 C 2.973000 9.038600 -2.359900 H 3.372500 8.712600 -3.133600 C 3.615000 8.919000 -1.139900 C 4.984300 8.385200 -0.974100 H 4.948400 7.451800 -0.714300 H 5.471500 8.453300 -1.810000 C 6.223…	2	TRUE	Fe	6	@<TRIPOS>MOLECULE GEJZAX_comp_0_heavy_atom 31 38 1 SMALL PartialCharges **** Generated from molSimplify @<TRIPOS>ATOM 1 Fe1 4.3086 9.4693 1.5216 Fe 1 RES1 2.0 2 C1 1.8436 9.9542 -0.0801 C.ar 1 RES1 0.0 3 C2 1.1833 10.1187 -1.2698 C.ar 1 RES1 0.0 4 C3 1.7374 9.6477 -2.4179 C.ar 1 RES1 0.0 5 C4 2.973 9.0386 -2.3599 C.ar 1 RES1 0.0 6 C5 3.615 8.919 -1.1399 C.ar 1 RES1 0.0 7 C6 4.9843 8.3852 -0.9741 …	57	31	6.29e+74	7.63e+70	26	240	0	[1, 3, 5]	C24 H26 Fe1 N6 2+	2	TRUE	2	['-1.893845736e+36', '-1.893845736e+36']	['-7.963500024e+33-1.893845736e+36', '-7.963500024e+33-1.893845736e+36']	['@<TRIPOS>MOLECULE\nligand\n29\t32\t1\nSMALL\nPartialCharges\n****\nGenerated from molSimplify\n\n@<TRIPOS>ATOM\n1 X1\t4.3086 9.4693 1.5216 X\t1 RES1 0.0\n2 C1\t1.8436 9.9542 -0.0801 C.ar\t1 RES1 0.0\n3 H1\t1.4513 10.2725 0.7005 H\t1 RES1 0.0\n4 C2\t1.1833 10.1187 -1.2698 C.ar\t1 RES1 0.0\n5 H2\t0.3606 10.5511 -1.2905 H\t1 RES1 0.0\n6 C3\t1.7374 9.6477 -2.4179 C.ar\t1 RES1 0.0\n7 H3\t1.2901 9.73…	['-7.963500024e+33', '-7.963500024e+33']	N,N,N,N,N,N	3,3	3	10.2174/157017805774717427	black	3.94	5.41(Nov2019)+2Updates	bis(2,2'-Dipicolinylamine-N,N',N'')-iron(ii) diperchlorate	['C24 H26 Fe1 N6 2+', 'Cl1 O4 1-', 'Cl1 O4 1-', 'Cl1 O4 1-', 'Cl1 O4 1-']	0.34776	293	FALSE		2005	FALSE	{}	octahedral	8.25415	{'octahedral': {'oct_angle_devi_max': 8.254146699188194, 'max_del_sig_angle': 11.366394945724338, 'dist_del_eq': 0, 'dist_del_all': 0.03795609119528787, 'dist_del_all_relative': 0.018978045597643933, 'dist_del_eq_relative': 0}, 'pentagonal pyramidal': {'oct_angle_devi_max': 47.460517595306754, 'max_del_sig_angle': 84.51593960449179, 'dist_del_eq': 0, 'dist_del_all': 0.03795609119528787, 'dist_del…	0	[]	FALSE
GINVOP	GINVOP_comp_0	TRUE	0	@<TRIPOS>MOLECULE 01 19 18 1 0 0 SMALL USER_CHARGES **** Generated from the CSD @<TRIPOS>ATOM 1 Fe1 0.0000 0.0000 3.8126 Fe 1 RES1 2.0000 2 O8 1.7139 0.2812 4.9823 O.3 1 RES1 0.0000 3 H9 1.9441 -0.3637 5.4825 H 1 RES1 0.0000 4 H10 2.3980 0.5723 4.5751 H 1 RES1 0.0000 5 O8A -1.1005 1.3437 4.9823 O.3 1 RES1 0.0000 6 O8B -0.6134 -1.6249 4.9823 O.3 1 RES1 0.0000 7 O8C -1.7139 -0.2812 2.6429 O.3 1 RES…		Fe 0.000000 0.000000 3.812600 O 1.713900 0.281200 4.982300 H 1.944100 -0.363700 5.482500 H 2.398000 0.572300 4.575100 O -1.100500 1.343700 4.982300 O -0.613400 -1.624900 4.982300 O -1.713900 -0.281200 2.642900 O 1.100500 -1.343700 2.642900 O 0.613400 1.624900 2.642900 H -0.657000 1.865500 5.482500 H -1.287000 -1.501700 5.482500 H -1.944100 0.363700 2.142700 H 0.657000 -1.865500 2.142700 H 1.28700…	2	TRUE	Fe	6	@<TRIPOS>MOLECULE GINVOP_comp_0_heavy_atom 7 6 1 SMALL PartialCharges **** Generated from molSimplify @<TRIPOS>ATOM 1 Fe1 0.0 0.0 3.8126 Fe 1 RES1 2.0 2 O1 1.7139 0.2812 4.9823 O.3 1 RES1 0.0 3 O2 -1.1005 1.3437 4.9823 O.3 1 RES1 0.0 4 O3 -0.6134 -1.6249 4.9823 O.3 1 RES1 0.0 5 O4 -1.7139 -0.2812 2.6429 O.3 1 RES1 0.0 6 O5 1.1005 -1.3437 2.6429 O.3 1 RES1 0.0 7 O6 0.6134 1.6249 2.6429 O.3 1 RES1 …	19	7	1.65e+20	1.65e+20	12	88	0	[1, 3, 5]	H12 Fe1 O6 2+	2	TRUE	2	['-767.9792813', '-767.9792813', '-767.9792813', '-767.9792813', '-767.9792813', '-767.9792813']	['-767.9792813-767.9792813', '-767.9792813-767.9792813', '-767.9792813-767.9792813', '-767.9792813-767.9792813', '-767.9792813-767.9792813', '-767.9792813-767.9792813']	['@<TRIPOS>MOLECULE\nligand\n4\t3\t1\nSMALL\nPartialCharges\n****\nGenerated from molSimplify\n\n@<TRIPOS>ATOM\n1 X1\t0.0 0.0 3.8126 X\t1 RES1 0.0\n2 O1\t1.7139 0.2812 4.9823 O.3\t1 RES1 0.0\n3 H1\t1.9441 -0.3637 5.4825 H\t1 RES1 0.0\n4 H2\t2.398 0.5723 4.5751 H\t1 RES1 0.0\n@<TRIPOS>BOND\n1 1 2 1\n1 2 3 1\n1 2 4 1\n@<TRIPOS>SUBSTRUCTURE\n1 RES1 4\n\n', '@<TRIPOS>MOLECULE\nligand\n4\t3\t1\nSMALL\…	['-767.9792813', '-767.9792813', '-767.9792813', '-767.9792813', '-767.9792813', '-767.9792813']	O,O,O,O,O,O	1,1,1,1,1,1	1	10.1016/j.jssc.2007.08.033	light green	4.4	5.41(Nov2019)+2Updates	hexa-aqua-iron(ii) diammonium bis(tris(dihydrogen citrato)-titanium(iv)) hexahydrate	['C18 H18 O21 Ti1 2-', 'H2 O1', 'H4 N1 1+']	0.200367	296	FALSE		2007	FALSE	{}	octahedral	1.46497	{'octahedral': {'oct_angle_devi_max': 1.464970072167921, 'max_del_sig_angle': 1.8314243460982311, 'dist_del_eq': 0, 'dist_del_all': 2.466349144158997e-05, 'dist_del_all_relative': 1.2456308808861394e-05, 'dist_del_eq_relative': 0}, 'pentagonal pyramidal': {'oct_angle_devi_max': 46.8, 'max_del_sig_angle': 90.0, 'dist_del_eq': 0, 'dist_del_all': 2.466349144158997e-05, 'dist_del_all_relative': 1.245…	0	[]	FALSE
GLYCFE01	GLYCFE01_comp_0	TRUE	0	@<TRIPOS>MOLECULE 01 33 32 1 0 0 SMALL USER_CHARGES **** Generated from the CSD @<TRIPOS>ATOM 1 Fe1 3.8071 6.7196 0.0000 Fe 1 RES1 0.0000 2 O1 2.7538 4.8570 0.3195 O.co2 1 RES1 0.0000 3 O2 5.4822 5.5839 -0.4852 O.3 1 RES1 0.0000 4 O3 0.9071 4.6265 1.5543 O.co2 1 RES1 0.0000 5 O4 4.4124 6.6029 2.0520 O.3 1 RES1 0.0000 6 N1 4.2996 3.5016 2.0381 N.4 1 RES1 1.0000 7 C1 2.1120 4.4586 1.3506 C.2 1 RES1…		Fe 3.807100 6.719600 0.000000 O 2.753800 4.857000 0.319500 O 5.482200 5.583900 -0.485200 O 0.907100 4.626500 1.554300 O 4.412400 6.602900 2.052000 N 4.299600 3.501600 2.038100 C 2.112000 4.458600 1.350600 C 2.872000 3.666000 2.405900 H 6.009500 5.283700 0.134800 H 4.358400 3.161000 1.195900 H 4.700000 2.932400 2.624500 H 4.715300 4.310600 2.068100 H 5.952500 5.707100 -1.202500 H 2.809700 4.134100…	2	TRUE	Fe	6	@<TRIPOS>MOLECULE GLYCFE01_comp_0_heavy_atom 15 14 1 SMALL PartialCharges **** Generated from molSimplify @<TRIPOS>ATOM 1 Fe1 3.8071 6.7196 0.0 Fe 1 RES1 0.0 2 O1 2.7538 4.857 0.3195 O.co2 1 RES1 0.0 3 O2 5.4822 5.5839 -0.4852 O.3 1 RES1 0.0 4 O3 0.9071 4.6265 1.5543 O.co2 1 RES1 0.0 5 O4 4.4124 6.6029 2.052 O.3 1 RES1 0.0 6 N1 4.2996 3.5016 2.0381 N.4 1 RES1 1.0 7 C1 2.112 4.4586 1.3506 C.2 1 RE…	33	15	-8.02e+38	-7.22e+37	18	148	0	[1, 3, 5]	C4 H18 Fe1 N2 O8 2+	2	FALSE	2	['477360487970', '-767.9792813', '-767.9792813', '477360487970', '-767.9792813', '-767.9792813']	['109113100976477360487970', '-767.9792813-767.9792813', '-767.9792813-767.9792813', '109113100976477360487970', '-767.9792813-767.9792813', '-767.9792813-767.9792813']	['@<TRIPOS>MOLECULE\nligand\n11\t10\t1\nSMALL\nPartialCharges\n****\nGenerated from molSimplify\n\n@<TRIPOS>ATOM\n1 X1\t3.8071 6.7196 0.0 X\t1 RES1 0.0\n2 O1\t2.7538 4.857 0.3195 O.co2\t1 RES1 0.0\n3 O2\t0.9071 4.6265 1.5543 O.co2\t1 RES1 0.0\n4 N1\t4.2996 3.5016 2.0381 N.4\t1 RES1 0.0\n5 C1\t2.112 4.4586 1.3506 C.2\t1 RES1 0.0\n6 C2\t2.872 3.666 2.4059 C.3\t1 RES1 0.0\n7 H1\t4.3584 3.161 1.1959 …	['109113100976', '-767.9792813', '-767.9792813', '109113100976', '-767.9792813', '-767.9792813']	O,O,O,O,O,O	1,1,1,1,1,1	1		pale blue green	2.46	5.41(Nov2019)+2Updates	Hexa-aqua-iron(ii) bis(ammonioacetato)-tetra-aqua-iron(ii) sulfate	['H12 Fe1 O6 2+', 'O4 S1 2-']	0.516764	153	FALSE			FALSE	{}	octahedral	2.16262	{'octahedral': {'oct_angle_devi_max': 2.162616820261232, 'max_del_sig_angle': 2.91237529310753, 'dist_del_eq': 0, 'dist_del_all': 0.08249843649608168, 'dist_del_all_relative': 0.04166587701822322, 'dist_del_eq_relative': 0}, 'pentagonal pyramidal': {'oct_angle_devi_max': 46.80059410865614, 'max_del_sig_angle': 90.0, 'dist_del_eq': 0, 'dist_del_all': 0.08249843649608168, 'dist_del_all_relative': 0…	0	[]	FALSE
GLYCFE01	GLYCFE01_comp_1	TRUE	0	@<TRIPOS>MOLECULE 02 19 18 1 0 0 SMALL USER_CHARGES **** Generated from the CSD @<TRIPOS>ATOM 1 Fe2 4.2247 3.7911 6.6074 Fe 1 RES1 2.0000 2 O5 3.1032 3.1866 8.3713 O.3 1 RES1 0.0000 3 O6 3.5905 2.1445 5.5114 O.3 1 RES1 0.0000 4 O7 2.5128 4.8319 5.9362 O.3 1 RES1 0.0000 5 H10 2.7997 2.3846 8.3253 H 1 RES1 0.0000 6 H11 2.4580 3.7406 8.5104 H 1 RES1 0.0000 7 H12 4.0740 1.4498 5.4313 H 1 RES1 0.0000 …		Fe 4.224700 3.791100 6.607400 O 3.103200 3.186600 8.371300 O 3.590500 2.144500 5.511400 O 2.512800 4.831900 5.936200 H 2.799700 2.384600 8.325300 H 2.458000 3.740600 8.510400 H 4.074000 1.449800 5.431300 H 2.776300 2.004800 5.285900 H 2.561000 5.441000 5.324300 H 2.065900 5.127200 6.590200 O 5.346200 4.395700 4.843500 O 4.859000 5.437800 7.703500 O 5.936700 2.750400 7.278600 H 5.649700 5.197600 4…	2	TRUE	Fe	6	@<TRIPOS>MOLECULE GLYCFE01_comp_1_heavy_atom 7 6 1 SMALL PartialCharges **** Generated from molSimplify @<TRIPOS>ATOM 1 Fe1 4.2247 3.7911 6.6074 Fe 1 RES1 2.0 2 O1 3.1032 3.1866 8.3713 O.3 1 RES1 0.0 3 O2 3.5905 2.1445 5.5114 O.3 1 RES1 0.0 4 O3 2.5128 4.8319 5.9362 O.3 1 RES1 0.0 5 O4 5.3462 4.3957 4.8435 O.3 1 RES1 0.0 6 O5 4.859 5.4378 7.7035 O.3 1 RES1 0.0 7 O6 5.9367 2.7504 7.2786 O.3 1 RES1…	19	7	1.65e+20	1.65e+20	12	88	0	[1, 3, 5]	H12 Fe1 O6 2+	2	TRUE	2	['-767.9792813', '-767.9792813', '-767.9792813', '-767.9792813', '-767.9792813', '-767.9792813']	['-767.9792813-767.9792813', '-767.9792813-767.9792813', '-767.9792813-767.9792813', '-767.9792813-767.9792813', '-767.9792813-767.9792813', '-767.9792813-767.9792813']	['@<TRIPOS>MOLECULE\nligand\n4\t3\t1\nSMALL\nPartialCharges\n****\nGenerated from molSimplify\n\n@<TRIPOS>ATOM\n1 X1\t4.2247 3.7911 6.6074 X\t1 RES1 0.0\n2 O1\t3.1032 3.1866 8.3713 O.3\t1 RES1 0.0\n3 H1\t2.7997 2.3846 8.3253 H\t1 RES1 0.0\n4 H2\t2.458 3.7406 8.5104 H\t1 RES1 0.0\n@<TRIPOS>BOND\n1 1 2 1\n1 2 3 1\n1 2 4 1\n@<TRIPOS>SUBSTRUCTURE\n1 RES1 4\n\n', '@<TRIPOS>MOLECULE\nligand\n4\t3\t1\nS…	['-767.9792813', '-767.9792813', '-767.9792813', '-767.9792813', '-767.9792813', '-767.9792813']	O,O,O,O,O,O	1,1,1,1,1,1	1		pale blue green	2.46	5.41(Nov2019)+2Updates	Hexa-aqua-iron(ii) bis(ammonioacetato)-tetra-aqua-iron(ii) sulfate	['C4 H18 Fe1 N2 O8 2+', 'O4 S1 2-']	0.304693	153	FALSE			FALSE	{}	octahedral	1.71225	{'octahedral': {'oct_angle_devi_max': 1.7122484596096086, 'max_del_sig_angle': 2.873877598920828, 'dist_del_eq': 0, 'dist_del_all': 0.098734577783123, 'dist_del_all_relative': 0.04986594837531455, 'dist_del_eq_relative': 0}, 'pentagonal pyramidal': {'oct_angle_devi_max': 46.800692672792955, 'max_del_sig_angle': 89.9983794305638, 'dist_del_eq': 0, 'dist_del_all': 0.098734577783123, 'dist_del_all_r…	0	[]	FALSE
GLYCFE02	GLYCFE02_comp_0	TRUE	0	@<TRIPOS>MOLECULE 01 19 18 1 0 0 SMALL USER_CHARGES **** Generated from the CSD @<TRIPOS>ATOM 1 Fe1 1.2269 3.7895 6.5946 Fe 1 RES1 2.0000 2 O1 0.1066 3.1863 8.3564 O.3 1 RES1 0.0000 3 O2 2.9434 2.7509 7.2650 O.3 1 RES1 0.0000 4 O3 1.8573 5.4345 7.6907 O.3 1 RES1 0.0000 5 H1 2.9167 2.1226 7.8357 H 1 RES1 0.0000 6 H2 -0.5330 3.7279 8.4898 H 1 RES1 0.0000 7 H3 3.3626 2.4936 6.5721 H 1 RES1 0.0000 8 …		Fe 1.226900 3.789500 6.594600 O 0.106600 3.186300 8.356400 O 2.943400 2.750900 7.265000 O 1.857300 5.434500 7.690700 H 2.916700 2.122600 7.835700 H -0.533000 3.727900 8.489800 H 3.362600 2.493600 6.572100 H -0.189900 2.391000 8.375100 H 2.677900 5.558000 7.875200 H 1.402100 6.136200 7.815900 O 2.347100 4.392700 4.832800 O -0.489600 4.828100 5.924200 O 0.596400 2.144600 5.498400 H -0.463000 5.4564…	2	TRUE	Fe	6	@<TRIPOS>MOLECULE GLYCFE02_comp_0_heavy_atom 7 6 1 SMALL PartialCharges **** Generated from molSimplify @<TRIPOS>ATOM 1 Fe1 1.2269 3.7895 6.5946 Fe 1 RES1 2.0 2 O1 0.1066 3.1863 8.3564 O.3 1 RES1 0.0 3 O2 2.9434 2.7509 7.265 O.3 1 RES1 0.0 4 O3 1.8573 5.4345 7.6907 O.3 1 RES1 0.0 5 O4 2.3471 4.3927 4.8328 O.3 1 RES1 0.0 6 O5 -0.4896 4.8281 5.9242 O.3 1 RES1 0.0 7 O6 0.5964 2.1446 5.4984 O.3 1 RES…	19	7	1.65e+20	1.65e+20	12	88	0	[1, 3, 5]	H12 Fe1 O6 2+	2	TRUE	2	['-767.9792813', '-767.9792813', '-767.9792813', '-767.9792813', '-767.9792813', '-767.9792813']	['-767.9792813-767.9792813', '-767.9792813-767.9792813', '-767.9792813-767.9792813', '-767.9792813-767.9792813', '-767.9792813-767.9792813', '-767.9792813-767.9792813']	['@<TRIPOS>MOLECULE\nligand\n4\t3\t1\nSMALL\nPartialCharges\n****\nGenerated from molSimplify\n\n@<TRIPOS>ATOM\n1 X1\t1.2269 3.7895 6.5946 X\t1 RES1 0.0\n2 O1\t0.1066 3.1863 8.3564 O.3\t1 RES1 0.0\n3 H1\t-0.533 3.7279 8.4898 H\t1 RES1 0.0\n4 H2\t-0.1899 2.391 8.3751 H\t1 RES1 0.0\n@<TRIPOS>BOND\n1 1 2 1\n1 2 3 1\n1 2 4 1\n@<TRIPOS>SUBSTRUCTURE\n1 RES1 4\n\n', '@<TRIPOS>MOLECULE\nligand\n4\t3\t1\n…	['-767.9792813', '-767.9792813', '-767.9792813', '-767.9792813', '-767.9792813', '-767.9792813']	O,O,O,O,O,O	1,1,1,1,1,1	1		colorless	2.19	5.41(Nov2019)+2Updates	Tetra-aqua-bis(glycine-O)-iron(ii) hexa-aqua-iron(ii) bis(sulfate)	['C4 H18 Fe1 N2 O8 2+', 'O4 S1 2-']	0.304693	153	FALSE			FALSE	{}	octahedral	1.75898	{'octahedral': {'oct_angle_devi_max': 1.758980293915758, 'max_del_sig_angle': 2.9594925929683598, 'dist_del_eq': 0, 'dist_del_all': 0.0983978630631368, 'dist_del_all_relative': 0.0496958904359277, 'dist_del_eq_relative': 0}, 'pentagonal pyramidal': {'oct_angle_devi_max': 46.8013153180035, 'max_del_sig_angle': 90.0, 'dist_del_eq': 0, 'dist_del_all': 0.0983978630631368, 'dist_del_all_relative': 0.0…	0	[]	FALSE
GLYCFE02	GLYCFE02_comp_1	TRUE	0	@<TRIPOS>MOLECULE 02 33 32 1 0 0 SMALL USER_CHARGES **** Generated from the CSD @<TRIPOS>ATOM 1 Fe2 0.0000 0.0000 0.0000 Fe 1 RES1 2.0000 2 O4 1.0517 1.8619 -0.3218 O.co2 1 RES1 -1.0000 3 O5 0.6057 -0.1201 2.0484 O.3 1 RES1 0.0000 4 O6 1.6761 -1.1331 -0.4877 O.3 1 RES1 0.0000 5 O7 2.9028 2.0919 -1.5480 O.co2 1 RES1 0.0000 6 N1 -0.4884 3.2121 -2.0335 N.4 1 RES1 1.0000 7 C1 1.6959 2.2601 -1.3477 C.…		Fe 0.000000 0.000000 0.000000 O 1.051700 1.861900 -0.321800 O 0.605700 -0.120100 2.048400 O 1.676100 -1.133100 -0.487700 O 2.902800 2.091900 -1.548000 N -0.488400 3.212100 -2.033500 C 1.695900 2.260100 -1.347700 C 0.935900 3.047200 -2.398200 H 1.289300 3.932500 -2.515200 H -0.944000 2.433000 -2.069400 H -0.902500 3.702600 -2.508600 H 1.021200 2.638700 -3.263000 H 0.000300 -0.022400 2.636500 H 2.1…	2	TRUE	Fe	6	@<TRIPOS>MOLECULE GLYCFE02_comp_1_heavy_atom 15 14 1 SMALL PartialCharges **** Generated from molSimplify @<TRIPOS>ATOM 1 Fe1 0.0 0.0 0.0 Fe 1 RES1 2.0 2 O1 1.0517 1.8619 -0.3218 O.co2 1 RES1 -1.0 3 O2 0.6057 -0.1201 2.0484 O.3 1 RES1 0.0 4 O3 1.6761 -1.1331 -0.4877 O.3 1 RES1 0.0 5 O4 2.9028 2.0919 -1.548 O.co2 1 RES1 0.0 6 N1 -0.4884 3.2121 -2.0335 N.4 1 RES1 1.0 7 C1 1.6959 2.2601 -1.3477 C.2 …	33	15	-8.02e+38	-7.22e+37	18	148	0	[1, 3, 5]	C4 H18 Fe1 N2 O8 2+	2	FALSE	2	['477360487970', '-767.9792813', '-767.9792813', '477360487970', '-767.9792813', '-767.9792813']	['109113100976477360487970', '-767.9792813-767.9792813', '-767.9792813-767.9792813', '109113100976477360487970', '-767.9792813-767.9792813', '-767.9792813-767.9792813']	['@<TRIPOS>MOLECULE\nligand\n11\t10\t1\nSMALL\nPartialCharges\n****\nGenerated from molSimplify\n\n@<TRIPOS>ATOM\n1 X1\t0.0 0.0 0.0 X\t1 RES1 0.0\n2 O1\t1.0517 1.8619 -0.3218 O.co2\t1 RES1 0.0\n3 O2\t2.9028 2.0919 -1.548 O.co2\t1 RES1 0.0\n4 N1\t-0.4884 3.2121 -2.0335 N.4\t1 RES1 0.0\n5 C1\t1.6959 2.2601 -1.3477 C.2\t1 RES1 0.0\n6 C2\t0.9359 3.0472 -2.3982 C.3\t1 RES1 0.0\n7 H1\t1.2893 3.9325 -2.…	['109113100976', '-767.9792813', '-767.9792813', '109113100976', '-767.9792813', '-767.9792813']	O,O,O,O,O,O	1,1,1,1,1,1	1		colorless	2.19	5.41(Nov2019)+2Updates	Tetra-aqua-bis(glycine-O)-iron(ii) hexa-aqua-iron(ii) bis(sulfate)	['H12 Fe1 O6 2+', 'O4 S1 2-']	0.516764	153	FALSE			FALSE	{}	octahedral	2.18605	{'octahedral': {'oct_angle_devi_max': 2.186050510382489, 'max_del_sig_angle': 3.0451674413697987, 'dist_del_eq': 0, 'dist_del_all': 0.08135113142396033, 'dist_del_all_relative': 0.041086430012101216, 'dist_del_eq_relative': 0}, 'pentagonal pyramidal': {'oct_angle_devi_max': 46.8, 'max_del_sig_angle': 90.0, 'dist_del_eq': 0, 'dist_del_all': 0.08135113142396033, 'dist_del_all_relative': 0.041086430…	0	[]	FALSE
GOLSUX	GOLSUX_comp_0	TRUE	0	@<TRIPOS>MOLECULE 01 19 18 1 0 0 SMALL USER_CHARGES **** Generated from the CSD @<TRIPOS>ATOM 1 Fe1 -1.4276 2.9353 5.3056 Fe 1 RES1 2.0000 2 O1 -1.4276 5.0948 5.3056 O.3 1 RES1 0.0000 3 H1 -1.2286 5.6205 5.9897 H 1 RES1 0.0000 4 O2 -3.0957 3.0695 6.6357 O.3 1 RES1 0.0000 5 H2 -3.4539 2.2806 6.8287 H 1 RES1 0.0000 6 H3 -3.7074 3.5089 6.2897 H 1 RES1 0.0000 7 O3 -1.4276 0.8395 5.3056 O.3 1 RES1 0.0…		Fe -1.427600 2.935300 5.305600 O -1.427600 5.094800 5.305600 H -1.228600 5.620500 5.989700 O -3.095700 3.069500 6.635700 H -3.453900 2.280600 6.828700 H -3.707400 3.508900 6.289700 O -1.427600 0.839500 5.305600 H -0.872800 0.389100 5.696100 O -0.074500 2.841500 6.941900 H 0.268200 3.497100 7.298400 H 0.389000 2.302200 6.932000 H -1.626600 5.620500 4.621600 H -1.982400 0.389100 4.915100 O 0.240500…	2	TRUE	Fe	6	@<TRIPOS>MOLECULE GOLSUX_comp_0_heavy_atom 7 6 1 SMALL PartialCharges **** Generated from molSimplify @<TRIPOS>ATOM 1 Fe1 -1.4276 2.9353 5.3056 Fe 1 RES1 2.0 2 O1 -1.4276 5.0948 5.3056 O.3 1 RES1 0.0 3 O2 -3.0957 3.0695 6.6357 O.3 1 RES1 0.0 4 O3 -1.4276 0.8395 5.3056 O.3 1 RES1 0.0 5 O4 -0.0745 2.8415 6.9419 O.3 1 RES1 0.0 6 O5 0.2405 3.0695 3.9756 O.3 1 RES1 0.0 7 O6 -2.7807 2.8415 3.6694 O.3 1…	19	7	1.65e+20	1.65e+20	12	88	0	[1, 3, 5]	H12 Fe1 O6 2+	2	TRUE	2	['-767.9792813', '-767.9792813', '-767.9792813', '-767.9792813', '-767.9792813', '-767.9792813']	['-767.9792813-767.9792813', '-767.9792813-767.9792813', '-767.9792813-767.9792813', '-767.9792813-767.9792813', '-767.9792813-767.9792813', '-767.9792813-767.9792813']	['@<TRIPOS>MOLECULE\nligand\n4\t3\t1\nSMALL\nPartialCharges\n****\nGenerated from molSimplify\n\n@<TRIPOS>ATOM\n1 X1\t-1.4276 2.9353 5.3056 X\t1 RES1 0.0\n2 O1\t-1.4276 5.0948 5.3056 O.3\t1 RES1 0.0\n3 H1\t-1.2286 5.6205 5.9897 H\t1 RES1 0.0\n4 H2\t-1.6266 5.6205 4.6216 H\t1 RES1 0.0\n@<TRIPOS>BOND\n1 1 2 1\n1 2 3 1\n1 2 4 1\n@<TRIPOS>SUBSTRUCTURE\n1 RES1 4\n\n', '@<TRIPOS>MOLECULE\nligand\n4\t3\…	['-767.9792813', '-767.9792813', '-767.9792813', '-767.9792813', '-767.9792813', '-767.9792813']	O,O,O,O,O,O	1,1,1,1,1,1	1		yellow	2.59	5.41(Nov2019)+2Updates	hexaaqua-iron(ii) 2,5-dicarboxyterephthalate	['C10 H4 O8 2-']	0.394011	298	FALSE			FALSE	{}	octahedral	3.28758	{'octahedral': {'oct_angle_devi_max': 3.2875842029460642, 'max_del_sig_angle': 7.198661354832012, 'dist_del_eq': 0, 'dist_del_all': 0.06370000000000076, 'dist_del_all_relative': 0.03217171717171752, 'dist_del_eq_relative': 0}, 'pentagonal pyramidal': {'oct_angle_devi_max': 47.22791540498326, 'max_del_sig_angle': 90.0, 'dist_del_eq': 0, 'dist_del_all': 0.06370000000000076, 'dist_del_all_relative':…	0	[]	FALSE
GOLSUX01	GOLSUX01_comp_0	TRUE	0	@<TRIPOS>MOLECULE 01 19 18 1 0 0 SMALL USER_CHARGES **** Generated from the CSD @<TRIPOS>ATOM 1 Fe1 0.0000 0.0000 0.0000 Fe 1 RES1 2.0000 2 O1 -1.5004 0.0000 1.4497 O.3 1 RES1 0.0000 3 O2 1.4283 0.0000 1.5127 O.3 1 RES1 0.0000 4 O3 0.0000 2.1295 0.0000 O.3 1 RES1 0.0000 5 H1 -1.8795 -0.6373 1.6458 H 1 RES1 0.0000 6 H2 0.5405 2.6090 0.3149 H 1 RES1 0.0000 7 H3 1.8931 0.6871 1.6398 H 1 RES1 0.0000 …		Fe 0.000000 0.000000 0.000000 O -1.500400 0.000000 1.449700 O 1.428300 0.000000 1.512700 O 0.000000 2.129500 0.000000 H -1.879500 -0.637300 1.645800 H 0.540500 2.609000 0.314900 H 1.893100 0.687100 1.639800 H -1.879500 0.637300 1.645800 H 1.893100 -0.687100 1.639800 H -0.540500 2.609000 -0.314900 O 1.500400 -0.000000 -1.449700 O -1.428300 -0.000000 -1.512700 H 1.879500 -0.637300 -1.645800 H -1.89…	2	TRUE	Fe	6	@<TRIPOS>MOLECULE GOLSUX01_comp_0_heavy_atom 7 6 1 SMALL PartialCharges **** Generated from molSimplify @<TRIPOS>ATOM 1 Fe1 0.0 0.0 0.0 Fe 1 RES1 2.0 2 O1 -1.5004 0.0 1.4497 O.3 1 RES1 0.0 3 O2 1.4283 0.0 1.5127 O.3 1 RES1 0.0 4 O3 0.0 2.1295 0.0 O.3 1 RES1 0.0 5 O4 1.5004 -0.0 -1.4497 O.3 1 RES1 0.0 6 O5 -1.4283 -0.0 -1.5127 O.3 1 RES1 0.0 7 O6 -0.0 -2.1295 0.0 O.3 1 RES1 0.0 @<TRIPOS>BOND 1 1 2…	19	7	1.65e+20	1.65e+20	12	88	0	[1, 3, 5]	H12 Fe1 O6 2+	2	TRUE	2	['-767.9792813', '-767.9792813', '-767.9792813', '-767.9792813', '-767.9792813', '-767.9792813']	['-767.9792813-767.9792813', '-767.9792813-767.9792813', '-767.9792813-767.9792813', '-767.9792813-767.9792813', '-767.9792813-767.9792813', '-767.9792813-767.9792813']	['@<TRIPOS>MOLECULE\nligand\n4\t3\t1\nSMALL\nPartialCharges\n****\nGenerated from molSimplify\n\n@<TRIPOS>ATOM\n1 X1\t0.0 0.0 0.0 X\t1 RES1 0.0\n2 O1\t-1.5004 0.0 1.4497 O.3\t1 RES1 0.0\n3 H1\t-1.8795 -0.6373 1.6458 H\t1 RES1 0.0\n4 H2\t-1.8795 0.6373 1.6458 H\t1 RES1 0.0\n@<TRIPOS>BOND\n1 1 2 1\n1 2 3 1\n1 2 4 1\n@<TRIPOS>SUBSTRUCTURE\n1 RES1 4\n\n', '@<TRIPOS>MOLECULE\nligand\n4\t3\t1\nSMALL\nP…	['-767.9792813', '-767.9792813', '-767.9792813', '-767.9792813', '-767.9792813', '-767.9792813']	O,O,O,O,O,O	1,1,1,1,1,1	1		light yellow	2.41	5.41(Nov2019)+2Updates	hexaaqua-iron(ii) 2,5-dicarboxyterephthalate	['C10 H4 O8 2-']	0.394011	298	FALSE			FALSE	{}	octahedral	0.263691	{'octahedral': {'oct_angle_devi_max': 0.26369079049578376, 'max_del_sig_angle': 0.6592269762394665, 'dist_del_eq': 0, 'dist_del_all': 0.049042795441348375, 'dist_del_all_relative': 0.02476908860674154, 'dist_del_eq_relative': 0}, 'pentagonal pyramidal': {'oct_angle_devi_max': 46.8, 'max_del_sig_angle': 90.0, 'dist_del_eq': 0, 'dist_del_all': 0.049042795441348375, 'dist_del_all_relative': 0.024769…	0	[]	FALSE
GUWTEX	GUWTEX_comp_0	TRUE	0	@<TRIPOS>MOLECULE 01 56 62 1 0 0 SMALL USER_CHARGES **** Generated from the CSD @<TRIPOS>ATOM 1 Fe1 10.0040 1.1030 8.7639 Fe 1 RES1 2.0000 2 N1 8.5665 1.9846 7.6014 N.3 1 RES1 0.0000 3 H1 7.7898 1.5603 7.8119 H 1 RES1 0.0000 4 S1 8.4624 -0.0626 9.8716 S.3 1 RES1 0.0000 5 S2 11.6225 0.2189 10.0098 S.3 1 RES1 0.0000 6 N2 10.1130 -0.4637 7.4472 N.3 1 RES1 0.0000 7 H2 10.8419 -0.9438 7.7031 H 1 RES1 …		Fe 10.004000 1.103000 8.763900 N 8.566500 1.984600 7.601400 H 7.789800 1.560300 7.811900 S 8.462400 -0.062600 9.871600 S 11.622500 0.218900 10.009800 N 10.113000 -0.463700 7.447200 H 10.841900 -0.943800 7.703100 S 9.791800 2.825000 10.148100 N 11.459900 2.079800 7.734600 H 11.490800 2.913900 8.096800 C 12.988700 1.284100 9.459300 H 12.965100 2.133700 9.927200 H 13.841800 0.857900 9.635400 C 11.21…	3	TRUE	Fe	6	@<TRIPOS>MOLECULE GUWTEX_comp_0_heavy_atom 23 29 1 SMALL PartialCharges **** Generated from molSimplify @<TRIPOS>ATOM 1 Fe1 10.004 1.103 8.7639 Fe 1 RES1 2.0 2 N1 8.5665 1.9846 7.6014 N.3 1 RES1 0.0 3 S1 8.4624 -0.0626 9.8716 S.3 1 RES1 0.0 4 S2 11.6225 0.2189 10.0098 S.3 1 RES1 0.0 5 N2 10.113 -0.4637 7.4472 N.3 1 RES1 0.0 6 S3 9.7918 2.825 10.1481 S.3 1 RES1 0.0 7 N3 11.4599 2.0798 7.7346 N.3 1…	56	23	3.92e+54	3.92e+54	33	228	0	[1, 3, 5]	C15 H33 Fe1 N4 S3 3+	3	TRUE	2	['-2.176854953e+53']	['-2.176854953e+53-2.176854953e+53']	['@<TRIPOS>MOLECULE\nligand\n56\t62\t1\nSMALL\nPartialCharges\n****\nGenerated from molSimplify\n\n@<TRIPOS>ATOM\n1 X1\t10.004 1.103 8.7639 X\t1 RES1 0.0\n2 N1\t8.5665 1.9846 7.6014 N.3\t1 RES1 0.0\n3 H1\t7.7898 1.5603 7.8119 H\t1 RES1 0.0\n4 S1\t8.4624 -0.0626 9.8716 S.3\t1 RES1 0.0\n5 S2\t11.6225 0.2189 10.0098 S.3\t1 RES1 0.0\n6 N2\t10.113 -0.4637 7.4472 N.3\t1 RES1 0.0\n7 H2\t10.8419 -0.9438 …	['-2.176854953e+53']	N,S,S,N,S,N	6	6	10.1016/S0277-5387(02)01259-7	purple	4.9	5.41(Nov2019)+2Updates	(8-Ammonio-1-methyl-3,13,16-trithia-6,10,19-triazabicyclo(6.6.6)icosane)-iron(ii) triperchlorate trihydrate	['Cl1 O4 1-', 'Cl1 O4 1-', 'Cl1 O4 1-', 'H2 O1', 'H2 O1', 'H2 O1']	0.544639	293	FALSE		2003	FALSE	{}	octahedral	1.88648	{'octahedral': {'oct_angle_devi_max': 1.8864769362964722, 'max_del_sig_angle': 2.860558294394224, 'dist_del_eq': 0, 'dist_del_all': 0.19455158695491814, 'dist_del_all_relative': 0.04694336718601577, 'dist_del_eq_relative': 0}, 'pentagonal pyramidal': {'oct_angle_devi_max': 46.51183630362099, 'max_del_sig_angle': 87.56495171486407, 'dist_del_eq': 0, 'dist_del_all': 0.19455158695491814, 'dist_del_a…	0	[]	FALSE
HAKDOO	HAKDOO_comp_0	TRUE	0	@<TRIPOS>MOLECULE 01 47 50 1 0 0 SMALL USER_CHARGES **** Generated from the CSD @<TRIPOS>ATOM 1 Fe1 6.4238 5.9767 5.6179 Fe 1 RES1 2.0000 2 N1 7.0495 4.1868 4.5667 N.2 1 RES1 0.0000 3 N2 7.6774 2.4295 3.4119 N.pl3 1 RES1 0.0000 4 H1 7.9969 1.9570 2.7685 H 1 RES1 0.0000 5 O1 5.9925 4.3576 7.0679 O.2 1 RES1 0.0000 6 O2 5.9697 2.1674 7.3522 O.3 1 RES1 0.0000 7 H2 6.1766 1.4977 6.9258 H 1 RES1 0.0000…		Fe 6.423800 5.976700 5.617900 N 7.049500 4.186800 4.566700 N 7.677400 2.429500 3.411900 H 7.996900 1.957000 2.768500 O 5.992500 4.357600 7.067900 O 5.969700 2.167400 7.352200 H 6.176600 1.497700 6.925800 O 6.592700 0.176700 6.019800 O 7.572200 -0.303500 4.071800 O 4.518900 5.764800 4.780300 H 4.009800 5.116500 4.987600 H 4.063000 6.459200 4.602200 C 6.219300 3.220200 6.648300 C 6.789100 3.051800 …	0	TRUE	Fe	6	@<TRIPOS>MOLECULE HAKDOO_comp_0_heavy_atom 29 32 1 SMALL PartialCharges **** Generated from molSimplify @<TRIPOS>ATOM 1 Fe1 6.4238 5.9767 5.6179 Fe 1 RES1 2.0 2 N1 7.0495 4.1868 4.5667 N.2 1 RES1 0.0 3 N2 7.6774 2.4295 3.4119 N.pl3 1 RES1 0.0 4 O1 5.9925 4.3576 7.0679 O.2 1 RES1 0.0 5 O2 5.9697 2.1674 7.3522 O.3 1 RES1 0.0 6 O3 6.5927 0.1767 6.0198 O.co2 1 RES1 0.0 7 O4 7.5722 -0.3035 4.0718 O.co…	47	29	8.87e+70	2.58e+68	18	236	0	[1, 3, 5]	C14 H18 Fe1 N4 O10	0	FALSE	2	['1.1656522395e+31', '-767.9792813', '1.1656522395e+31', '-767.9792813']	['-7.392035844e+291.1656522395e+31', '-767.9792813-767.9792813', '-7.392035844e+291.1656522395e+31', '-767.9792813-767.9792813']	['@<TRIPOS>MOLECULE\nligand\n21\t22\t1\nSMALL\nPartialCharges\n****\nGenerated from molSimplify\n\n@<TRIPOS>ATOM\n1 X1\t6.4238 5.9767 5.6179 X\t1 RES1 0.0\n2 N1\t7.0495 4.1868 4.5667 N.2\t1 RES1 0.0\n3 N2\t7.6774 2.4295 3.4119 N.pl3\t1 RES1 0.0\n4 H1\t7.9969 1.957 2.7685 H\t1 RES1 0.0\n5 O1\t5.9925 4.3576 7.0679 O.2\t1 RES1 0.0\n6 O2\t5.9697 2.1674 7.3522 O.3\t1 RES1 0.0\n7 H2\t6.1766 1.4977 6.92…	['-7.392035844e+29', '-767.9792813', '-7.392035844e+29', '-767.9792813']	N,O,O,N,O,O	2,2,1,1	2	10.1524/ncrs.2011.0192	orange	3.8	5.41(Nov2019)+2Updates	trans-Diaqua-bis(4-carboxy-2-ethyl-1H-imidazole-5-carboxylate-N3,O4)-iron(ii) N,N-dimethylformamide solvate	['C3 H7 N1 O1']	0.862413	298	FALSE		2011	FALSE	{}	octahedral	5.65849	{'octahedral': {'oct_angle_devi_max': 5.658489035750873, 'max_del_sig_angle': 13.286625953765252, 'dist_del_eq': 0, 'dist_del_all': 0.12424746258611608, 'dist_del_all_relative': 0.06275124373036145, 'dist_del_eq_relative': 0}, 'pentagonal pyramidal': {'oct_angle_devi_max': 46.80060497589656, 'max_del_sig_angle': 89.99818814828922, 'dist_del_eq': 0, 'dist_del_all': 0.12424746258611608, 'dist_del_a…	0	[]	FALSE
HENGIR	HENGIR_comp_0	TRUE	0	@<TRIPOS>MOLECULE 01 57 62 1 0 0 SMALL USER_CHARGES **** Generated from the CSD @<TRIPOS>ATOM 1 Fe1 0.0000 0.0000 0.0000 Fe 1 RES1 2.0000 2 O1 1.0087 0.8313 1.6689 O.3 1 RES1 0.0000 3 O2 0.6538 1.6913 -1.0495 O.2 1 RES1 0.0000 4 N1 -1.6645 1.3499 0.1597 N.ar 1 RES1 0.0000 5 N2 0.2633 3.8761 -1.5061 N.am 1 RES1 0.0000 6 C1 -2.8531 1.0938 0.7052 C.ar 1 RES1 0.0000 7 C2 -3.9185 1.9821 0.6476 C.ar 1 …		Fe 0.000000 0.000000 0.000000 O 1.008700 0.831300 1.668900 O 0.653800 1.691300 -1.049500 N -1.664500 1.349900 0.159700 N 0.263300 3.876100 -1.506100 C -2.853100 1.093800 0.705200 C -3.918500 1.982100 0.647600 C -3.738300 3.181600 0.001300 C -2.498200 3.470200 -0.566300 C -1.491200 2.540300 -0.467000 C -0.102600 2.685200 -1.042600 C 1.537800 4.205300 -2.046600 C 1.998100 5.506900 -1.850800 C 3.208…	2	TRUE	Fe	6	@<TRIPOS>MOLECULE HENGIR_comp_0_heavy_atom 33 38 1 SMALL PartialCharges **** Generated from molSimplify @<TRIPOS>ATOM 1 Fe1 0.0 0.0 0.0 Fe 1 RES1 2.0 2 O1 1.0087 0.8313 1.6689 O.3 1 RES1 0.0 3 O2 0.6538 1.6913 -1.0495 O.2 1 RES1 0.0 4 N1 -1.6645 1.3499 0.1597 N.ar 1 RES1 0.0 5 N2 0.2633 3.8761 -1.5061 N.am 1 RES1 0.0 6 C1 -2.8531 1.0938 0.7052 C.ar 1 RES1 0.0 7 C2 -3.9185 1.9821 0.6476 C.ar 1 RES…	57	33	1.47e+82	-1.2e+74	24	256	0	[1, 3, 5]	C24 H24 Fe1 N4 O4 2+		FALSE	2	['-767.9792813', '4.4285545193e+36', '-767.9792813', '4.4285545193e+36']	['-767.9792813-767.9792813', '2.9059137783e+324.4285545193e+36', '-767.9792813-767.9792813', '2.9059137783e+324.4285545193e+36']	['@<TRIPOS>MOLECULE\nligand\n4\t3\t1\nSMALL\nPartialCharges\n****\nGenerated from molSimplify\n\n@<TRIPOS>ATOM\n1 X1\t0.0 0.0 0.0 X\t1 RES1 0.0\n2 O1\t1.0087 0.8313 1.6689 O.3\t1 RES1 0.0\n3 H1\t1.1887 0.475 2.2438 H\t1 RES1 0.0\n4 H2\t0.8609 1.532 1.9355 H\t1 RES1 0.0\n@<TRIPOS>BOND\n1 1 2 1\n1 2 3 1\n1 2 4 1\n@<TRIPOS>SUBSTRUCTURE\n1 RES1 4\n\n', '@<TRIPOS>MOLECULE\nligand\n26\t28\t1\nSMALL\nPa…	['-767.9792813', '2.9059137783e+32', '-767.9792813', '2.9059137783e+32']	O,O,N,O,O,N	2,2,1,1	2	10.1016/j.ica.2006.07.003	orange	4.48	5.41(Nov2019)+2Updates	trans-Diaqua-bis(N-phenylpyridine-2-carboxamide-N',O)-iron(ii) diperchlorate	['Cl1 O4 1-']	0.830799	100	FALSE		2006	FALSE	{}	octahedral	6.89678	{'octahedral': {'oct_angle_devi_max': 6.896777451668768, 'max_del_sig_angle': 13.188305083887727, 'dist_del_eq': 0, 'dist_del_all': 0.05393213171130995, 'dist_del_all_relative': 0.016384805312305017, 'dist_del_eq_relative': 0}, 'pentagonal pyramidal': {'oct_angle_devi_max': 46.8, 'max_del_sig_angle': 90.0, 'dist_del_eq': 0, 'dist_del_all': 0.05393213171130995, 'dist_del_all_relative': 0.016384805…	0	[]	FALSE
HEYMIH	HEYMIH_comp_0	TRUE	0	@<TRIPOS>MOLECULE 01 43 47 1 0 0 SMALL USER_CHARGES **** Generated from the CSD @<TRIPOS>ATOM 1 Fe1 1.6531 0.2987 5.2773 Fe 1 RES1 2.0000 2 C1 1.3060 2.0395 5.0555 C.1 1 RES1 0.0000 3 O1 1.1494 3.1222 4.9083 O.2 1 RES1 0.0000 4 C2 -0.0642 -0.0708 5.7847 C.1 1 RES1 0.0000 5 O2 -1.1427 -0.3493 5.8648 O.2 1 RES1 0.0000 6 S1 2.4910 0.5893 7.3687 S.3 1 RES1 0.0000 7 S2 2.0567 -1.9484 5.4430 S.3 1 RES1…		Fe 1.653100 0.298700 5.277300 C 1.306000 2.039500 5.055500 O 1.149400 3.122200 4.908300 C -0.064200 -0.070800 5.784700 O -1.142700 -0.349300 5.864800 S 2.491000 0.589300 7.368700 S 2.056700 -1.948400 5.443000 S 1.063100 -0.074300 3.121200 S 3.808400 0.600500 4.540900 C 2.901900 -2.120400 7.020700 C 3.283600 -3.403000 7.337900 H 3.146400 -4.144200 6.736300 C 3.922600 -3.538900 8.618200 H 4.148900 …	2	TRUE	Fe	6	@<TRIPOS>MOLECULE HEYMIH_comp_0_heavy_atom 25 29 1 SMALL PartialCharges **** Generated from molSimplify @<TRIPOS>ATOM 1 Fe1 1.6531 0.2987 5.2773 Fe 1 RES1 2.0 2 C1 1.306 2.0395 5.0555 C.1 1 RES1 0.0 3 O1 1.1494 3.1222 4.9083 O.2 1 RES1 0.0 4 C2 -0.0642 -0.0708 5.7847 C.1 1 RES1 0.0 5 O2 -1.1427 -0.3493 5.8648 O.2 1 RES1 0.0 6 S1 2.491 0.5893 7.3687 S.3 1 RES1 0.0 7 S2 2.0567 -1.9484 5.443 S.3 1 R…	43	25	4.59e+64	-5.33e+59	18	234	0	[1, 3, 5]	C18 H18 Fe1 O2 S4 2+	2	FALSE	2	['-334458.8639', '-334458.8639', '1.3120173287e+50']	['-39042.86051-334458.8639', '-39042.86051-334458.8639', '-1.670044569e+471.3120173287e+50']	['@<TRIPOS>MOLECULE\nligand\n3\t2\t1\nSMALL\nPartialCharges\n****\nGenerated from molSimplify\n\n@<TRIPOS>ATOM\n1 X1\t1.6531 0.2987 5.2773 X\t1 RES1 0.0\n2 C1\t1.306 2.0395 5.0555 C.1\t1 RES1 0.0\n3 O1\t1.1494 3.1222 4.9083 O.2\t1 RES1 0.0\n@<TRIPOS>BOND\n1 1 2 1\n1 2 3 3\n@<TRIPOS>SUBSTRUCTURE\n1 RES1 3\n\n', '@<TRIPOS>MOLECULE\nligand\n3\t2\t1\nSMALL\nPartialCharges\n****\nGenerated from molSim…	['-39042.86051', '-39042.86051', '-1.670044569e+47']	C,C,S,S,S,S	4,1,1	4	10.1016/0020-1693(94)04015-X	yellow	7	5.41(Nov2019)+2Updates	Dicarbonyl-(1,2-bis(2-(methylthio)phenylthio)ethane-S,S',S'',S''')-iron(ii) bis(tetrafluoroborate)	['B1 F4 1-', 'B1 F4 1-']	0.721801	200	FALSE		1994	FALSE	{}	octahedral	4.24996	{'octahedral': {'oct_angle_devi_max': 4.24996313895515, 'max_del_sig_angle': 6.798631733311794, 'dist_del_eq': 0, 'dist_del_all': 0.5086685069092229, 'dist_del_all_relative': 0.12655225614725985, 'dist_del_eq_relative': 0}, 'pentagonal pyramidal': {'oct_angle_devi_max': 47.49930484333396, 'max_del_sig_angle': 86.83560422532915, 'dist_del_eq': 0, 'dist_del_all': 0.5086685069092229, 'dist_del_all_r…	0	[]	FALSE
HEYMON	HEYMON_comp_0	TRUE	0	@<TRIPOS>MOLECULE 01 49 53 1 0 0 SMALL USER_CHARGES **** Generated from the CSD @<TRIPOS>ATOM 1 Fe1 1.4659 0.3470 13.2846 Fe 1 RES1 2.0000 2 C1 -0.2414 0.1091 13.8371 C.1 1 RES1 0.0000 3 O1 -1.3196 -0.0920 14.1325 O.2 1 RES1 0.0000 4 C2 1.2384 2.1417 13.1071 C.1 1 RES1 0.0000 5 O2 1.0928 3.2388 12.9452 O.2 1 RES1 0.0000 6 S1 2.3215 0.5999 15.3793 S.3 1 RES1 0.0000 7 S2 1.7740 -1.9151 13.4560 S.3 …		Fe 1.465900 0.347000 13.284600 C -0.241400 0.109100 13.837100 O -1.319600 -0.092000 14.132500 C 1.238400 2.141700 13.107100 O 1.092800 3.238800 12.945200 S 2.321500 0.599900 15.379300 S 1.774000 -1.915100 13.456000 S 3.609400 0.545900 12.521600 S 0.819400 0.037700 11.125200 C 2.686200 -2.104500 14.981000 C 3.160100 -3.366400 15.315300 C 3.951000 -3.499000 16.450700 C 4.261100 -2.409000 17.232800 …	2	TRUE	Fe	6	@<TRIPOS>MOLECULE HEYMON_comp_0_heavy_atom 27 31 1 SMALL PartialCharges **** Generated from molSimplify @<TRIPOS>ATOM 1 Fe1 1.4659 0.347 13.2846 Fe 1 RES1 2.0 2 C1 -0.2414 0.1091 13.8371 C.1 1 RES1 0.0 3 O1 -1.3196 -0.092 14.1325 O.2 1 RES1 0.0 4 C2 1.2384 2.1417 13.1071 C.1 1 RES1 0.0 5 O2 1.0928 3.2388 12.9452 O.2 1 RES1 0.0 6 S1 2.3215 0.5999 15.3793 S.3 1 RES1 0.0 7 S2 1.774 -1.9151 13.456 S.…	49	27	4.36e+68	-1.28e+64	22	250	0	[1, 3, 5]	C20 H22 Fe1 O2 S4 2+	2	FALSE	2	['-334458.8639', '-334458.8639', '1.1624179119e+54']	['-39042.86051-334458.8639', '-39042.86051-334458.8639', '-3.177254472e+511.1624179119e+54']	['@<TRIPOS>MOLECULE\nligand\n3\t2\t1\nSMALL\nPartialCharges\n****\nGenerated from molSimplify\n\n@<TRIPOS>ATOM\n1 X1\t1.4659 0.347 13.2846 X\t1 RES1 0.0\n2 C1\t-0.2414 0.1091 13.8371 C.1\t1 RES1 0.0\n3 O1\t-1.3196 -0.092 14.1325 O.2\t1 RES1 0.0\n@<TRIPOS>BOND\n1 1 2 1\n1 2 3 3\n@<TRIPOS>SUBSTRUCTURE\n1 RES1 3\n\n', '@<TRIPOS>MOLECULE\nligand\n3\t2\t1\nSMALL\nPartialCharges\n****\nGenerated from m…	['-39042.86051', '-39042.86051', '-3.177254472e+51']	C,C,S,S,S,S	4,1,1	4	10.1016/0020-1693(94)04015-X	yellow	4	5.41(Nov2019)+2Updates	Dicarbonyl-(1,2-bis(2-(ethylthio)phenylthio)ethane-S,S',S'',S''')-iron(ii) bis(tetrafluoroborate)	['B1 F4 1-', 'B1 F4 1-']	0.733769	200	FALSE		1994	FALSE	{}	octahedral	3.20427	{'octahedral': {'oct_angle_devi_max': 3.204268419663842, 'max_del_sig_angle': 5.692258634567651, 'dist_del_eq': 0, 'dist_del_all': 0.4792374939752755, 'dist_del_all_relative': 0.11242563599763888, 'dist_del_eq_relative': 0}, 'pentagonal pyramidal': {'oct_angle_devi_max': 47.42791184417527, 'max_del_sig_angle': 88.58679377125742, 'dist_del_eq': 0, 'dist_del_all': 0.4792374939752755, 'dist_del_all_…	0	[]	FALSE
HIKPEZ	HIKPEZ_comp_0	TRUE	0	@<TRIPOS>MOLECULE 01 59 68 1 0 0 SMALL USER_CHARGES **** Generated from the CSD @<TRIPOS>ATOM 1 Fe1 6.4184 2.0244 0.4636 Fe 1 RES1 2.0000 2 S1 13.1777 1.7545 2.7580 S.2 1 RES1 0.0000 3 S2 -0.6947 2.3467 0.5592 S.2 1 RES1 0.0000 4 N1 12.9422 3.7514 1.0520 N.am 1 RES1 0.0000 5 N2 8.2766 2.1490 0.8158 N.ar 1 RES1 0.0000 6 N3 8.4281 2.7891 -1.3310 N.pl3 1 RES1 0.0000 7 N4 7.0580 2.6520 -1.2958 N.2 1 …		Fe 6.418400 2.024400 0.463600 S 13.177700 1.754500 2.758000 S -0.694700 2.346700 0.559200 N 12.942200 3.751400 1.052000 N 8.276600 2.149000 0.815800 N 8.428100 2.789100 -1.331000 N 7.058000 2.652000 -1.295800 N 7.711200 1.444200 2.882700 N 6.450300 1.391200 2.326800 N 0.040400 1.248200 -1.719200 N 4.552400 1.957300 0.140400 N 4.978600 -0.120300 -0.617500 N 6.271000 0.185000 -0.241000 N 4.537500 4…	2	TRUE	Fe	6	@<TRIPOS>MOLECULE HIKPEZ_comp_0_heavy_atom 39 48 1 SMALL PartialCharges **** Generated from molSimplify @<TRIPOS>ATOM 1 Fe1 6.4184 2.0244 0.4636 Fe 1 RES1 2.0 2 S1 13.1777 1.7545 2.758 S.2 1 RES1 0.0 3 S2 -0.6947 2.3467 0.5592 S.2 1 RES1 0.0 4 N1 12.9422 3.7514 1.052 N.am 1 RES1 0.0 5 N2 8.2766 2.149 0.8158 N.ar 1 RES1 0.0 6 N3 8.4281 2.7891 -1.331 N.pl3 1 RES1 0.0 7 N4 7.058 2.652 -1.2958 N.2 1 …	59	39	-1.76e+96	-9.94e+87	20	308	0	[1, 3, 5]	C24 H20 Fe1 N12 S2 2+		TRUE	2	['-1.380229188e+46', '-1.380229188e+46']	['-4.508786006e+42-1.380229188e+46', '-4.508786006e+42-1.380229188e+46']	['@<TRIPOS>MOLECULE\nligand\n30\t34\t1\nSMALL\nPartialCharges\n****\nGenerated from molSimplify\n\n@<TRIPOS>ATOM\n1 X1\t6.4184 2.0244 0.4636 X\t1 RES1 0.0\n2 S1\t13.1777 1.7545 2.758 S.2\t1 RES1 0.0\n3 N1\t12.9422 3.7514 1.052 N.am\t1 RES1 0.0\n4 N2\t8.2766 2.149 0.8158 N.ar\t1 RES1 0.0\n5 N3\t8.4281 2.7891 -1.331 N.pl3\t1 RES1 0.0\n6 N4\t7.058 2.652 -1.2958 N.2\t1 RES1 0.0\n7 N5\t7.7112 1.4442 2…	['-4.508786006e+42', '-4.508786006e+42']	N,N,N,N,N,N	3,3	3	10.1039/C8DT03240H	brown	6.05	5.41(Nov2019)+2Updates	bis(2,6-bis(pyrazol-1-yl)pyridine-4-carbothioamide)-di-iron(ii) tetrafluoroborate nitromethane solvate	['B1 F4 1-', 'B1 F4 1-', 'C1 H3 N1 O2', 'C1 H3 N1 O2']	0.668569	290	FALSE		2019	FALSE	{}	octahedral	8.80333	{'octahedral': {'oct_angle_devi_max': 8.80333233310505, 'max_del_sig_angle': 19.848033091914914, 'dist_del_eq': 0, 'dist_del_all': 0.0808964713351541, 'dist_del_all_relative': 0.04044823566757705, 'dist_del_eq_relative': 0}, 'pentagonal pyramidal': {'oct_angle_devi_max': 46.4474240333861, 'max_del_sig_angle': 88.03877341886715, 'dist_del_eq': 0, 'dist_del_all': 0.0808964713351541, 'dist_del_all_r…	0	[]	FALSE
HIKPEZ01	HIKPEZ01_comp_0	TRUE	0	@<TRIPOS>MOLECULE 01 59 68 1 0 0 SMALL USER_CHARGES **** Generated from the CSD @<TRIPOS>ATOM 1 Fe1 6.3928 2.0035 0.4429 Fe 1 RES1 2.0000 2 S1 13.1435 1.7463 2.7991 S.2 1 RES1 0.0000 3 S2 -0.7153 2.3444 0.6843 S.2 1 RES1 0.0000 4 N1 12.9058 3.7258 1.0624 N.am 1 RES1 0.0000 5 N2 8.2484 2.1034 0.8056 N.ar 1 RES1 0.0000 6 N3 8.4140 2.7590 -1.3469 N.pl3 1 RES1 0.0000 7 N4 7.0353 2.6300 -1.3174 N.2 1 …		Fe 6.392800 2.003500 0.442900 S 13.143500 1.746300 2.799100 S -0.715300 2.344400 0.684300 N 12.905800 3.725800 1.062400 N 8.248400 2.103400 0.805600 N 8.414000 2.759000 -1.346900 N 7.035300 2.630000 -1.317400 N 7.672300 1.407000 2.864300 N 6.406400 1.372800 2.303400 N -0.027200 1.298000 -1.657000 N 4.525000 1.955300 0.133000 N 4.924800 -0.124800 -0.637100 N 6.221200 0.170600 -0.260200 N 4.544000 …	2	TRUE	Fe	6	@<TRIPOS>MOLECULE HIKPEZ01_comp_0_heavy_atom 39 48 1 SMALL PartialCharges **** Generated from molSimplify @<TRIPOS>ATOM 1 Fe1 6.3928 2.0035 0.4429 Fe 1 RES1 2.0 2 S1 13.1435 1.7463 2.7991 S.2 1 RES1 0.0 3 S2 -0.7153 2.3444 0.6843 S.2 1 RES1 0.0 4 N1 12.9058 3.7258 1.0624 N.am 1 RES1 0.0 5 N2 8.2484 2.1034 0.8056 N.ar 1 RES1 0.0 6 N3 8.414 2.759 -1.3469 N.pl3 1 RES1 0.0 7 N4 7.0353 2.63 -1.3174 N.…	59	39	-1.76e+96	-9.94e+87	20	308	0	[1, 3, 5]	C24 H20 Fe1 N12 S2 2+		TRUE	2	['-1.380229188e+46', '-1.380229188e+46']	['-4.508786006e+42-1.380229188e+46', '-4.508786006e+42-1.380229188e+46']	['@<TRIPOS>MOLECULE\nligand\n30\t34\t1\nSMALL\nPartialCharges\n****\nGenerated from molSimplify\n\n@<TRIPOS>ATOM\n1 X1\t6.3928 2.0035 0.4429 X\t1 RES1 0.0\n2 S1\t13.1435 1.7463 2.7991 S.2\t1 RES1 0.0\n3 N1\t12.9058 3.7258 1.0624 N.am\t1 RES1 0.0\n4 N2\t8.2484 2.1034 0.8056 N.ar\t1 RES1 0.0\n5 N3\t8.414 2.759 -1.3469 N.pl3\t1 RES1 0.0\n6 N4\t7.0353 2.63 -1.3174 N.2\t1 RES1 0.0\n7 N5\t7.6723 1.407 …	['-4.508786006e+42', '-4.508786006e+42']	N,N,N,N,N,N	3,3	3	10.1039/C8DT03240H	brown	4.42	5.41(Nov2019)+2Updates	bis(2,6-bis(pyrazol-1-yl)pyridine-4-carbothioamide)-iron(ii) bis(tetrafluoroborate) nitromethane solvate	['B1 F4 1-', 'B1 F4 1-', 'C1 H3 N1 O2', 'C1 H3 N1 O2']	0.668569	100	FALSE		2019	FALSE	{}	octahedral	8.71548	{'octahedral': {'oct_angle_devi_max': 8.715477141376471, 'max_del_sig_angle': 19.617224183842126, 'dist_del_eq': 0, 'dist_del_all': 0.08249305674293006, 'dist_del_all_relative': 0.04124652837146503, 'dist_del_eq_relative': 0}, 'pentagonal pyramidal': {'oct_angle_devi_max': 46.399522538582964, 'max_del_sig_angle': 87.73377877496307, 'dist_del_eq': 0, 'dist_del_all': 0.08249305674293006, 'dist_del_…	0	[]	FALSE
HIVQEJ	HIVQEJ_comp_0	TRUE	0	@<TRIPOS>MOLECULE 01 59 68 1 0 0 SMALL USER_CHARGES **** Generated from the CSD @<TRIPOS>ATOM 1 Fe1 0.0000 2.3235 23.6262 Fe 1 RES1 2.0000 2 Cl1 0.0000 2.3235 17.3050 Cl 1 RES1 0.0000 3 N1 0.0000 2.3235 21.7479 N.ar 1 RES1 0.0000 4 N2 0.9489 4.0289 23.9358 N.ar 1 RES1 0.0000 5 C1 -1.0121 2.9090 21.0826 C.ar 1 RES1 0.0000 6 C2 -1.0354 2.9546 19.7020 C.ar 1 RES1 0.0000 7 H3 -1.7166 3.3886 19.2412 H…		Fe 0.000000 2.323500 23.626200 Cl 0.000000 2.323500 17.305000 N 0.000000 2.323500 21.747900 N 0.948900 4.028900 23.935800 C -1.012100 2.909000 21.082600 C -1.035400 2.954600 19.702000 H -1.716600 3.388600 19.241200 C 0.000000 2.323500 19.034400 C 1.129200 4.344900 25.246800 C 1.744500 5.513200 25.640300 H 1.850400 5.710200 26.544600 C 2.201700 6.391500 24.670000 H 2.627400 7.181500 24.911500 C 2.…	2	TRUE	Fe	6	@<TRIPOS>MOLECULE HIVQEJ_comp_0_heavy_atom 39 48 1 SMALL PartialCharges **** Generated from molSimplify @<TRIPOS>ATOM 1 Fe1 0.0 2.3235 23.6262 Fe 1 RES1 2.0 2 Cl1 0.0 2.3235 17.305 Cl 1 RES1 0.0 3 N1 0.0 2.3235 21.7479 N.ar 1 RES1 0.0 4 N2 0.9489 4.0289 23.9358 N.ar 1 RES1 0.0 5 C1 -1.0121 2.909 21.0826 C.ar 1 RES1 0.0 6 C2 -1.0354 2.9546 19.702 C.ar 1 RES1 0.0 7 C3 0.0 2.3235 19.0344 C.ar 1 RES1…	59	39	9.11e+95	-8.1e+88	20	304	0	[1, 3, 5]	C30 H20 Cl2 Fe1 N6 2+	2	FALSE	2	['2.5644853333e+46', '2.5644853333e+46']	['-1.820006979e+412.5644853333e+46', '-1.820006979e+412.5644853333e+46']	['@<TRIPOS>MOLECULE\nligand\n30\t34\t1\nSMALL\nPartialCharges\n****\nGenerated from molSimplify\n\n@<TRIPOS>ATOM\n1 X1\t0.0 2.3235 23.6262 X\t1 RES1 0.0\n2 Cl1\t0.0 2.3235 17.305 Cl\t1 RES1 0.0\n3 N1\t0.0 2.3235 21.7479 N.ar\t1 RES1 0.0\n4 C1\t-1.0121 2.909 21.0826 C.ar\t1 RES1 0.0\n5 C2\t-1.0354 2.9546 19.702 C.ar\t1 RES1 0.0\n6 H1\t-1.7166 3.3886 19.2412 H\t1 RES1 0.0\n7 C3\t0.0 2.3235 19.0344 …	['-1.820006979e+41', '-1.820006979e+41']	N,N,N,N,N,N	3,3	3	10.1016/j.molstruc.2007.03.038	purple	5.61	5.41(Nov2019)+2Updates	bis(4'-Chloro-2,2':6',2''-terpyridine)-iron(ii) dichloride tetrahydrate	['Cl1 1-', 'H2 O1']	0.91707	291	FALSE		2008	FALSE	{}	octahedral	7.77381	{'octahedral': {'oct_angle_devi_max': 7.773813586786187, 'max_del_sig_angle': 18.028328156276274, 'dist_del_eq': 0, 'dist_del_all': 0.09771936478365562, 'dist_del_all_relative': 0.04885968239182781, 'dist_del_eq_relative': 0}, 'pentagonal pyramidal': {'oct_angle_devi_max': 46.801145507703744, 'max_del_sig_angle': 90.0, 'dist_del_eq': 0, 'dist_del_all': 0.09771936478365562, 'dist_del_all_relative'…	0	[]	FALSE
HIXMOS	HIXMOS_comp_0	TRUE	0	@<TRIPOS>MOLECULE 01 19 18 1 0 0 SMALL USER_CHARGES **** Generated from the CSD @<TRIPOS>ATOM 1 Fe1 2.8442 7.8209 3.5235 Fe 1 RES1 2.0000 2 O1 2.9155 6.1538 2.2319 O.3 1 RES1 0.0000 3 H1 3.6121 5.7659 1.9386 H 1 RES1 0.0000 4 H2 2.2996 5.5793 2.1170 H 1 RES1 0.0000 5 O2 1.5098 6.8716 4.8310 O.3 1 RES1 0.0000 6 H3 0.9041 6.2994 4.6629 H 1 RES1 0.0000 7 H4 1.5971 6.8428 5.6755 H 1 RES1 0.0000 8 O3 …		Fe 2.844200 7.820900 3.523500 O 2.915500 6.153800 2.231900 H 3.612100 5.765900 1.938600 H 2.299600 5.579300 2.117000 O 1.509800 6.871600 4.831000 H 0.904100 6.299400 4.662900 H 1.597100 6.842800 5.675500 O 4.412900 7.070900 4.711400 H 5.003700 6.490800 4.519900 H 4.364800 7.047300 5.560000 O 2.794200 9.629100 4.594100 H 3.460700 9.933200 5.024900 H 2.125000 10.007800 4.955400 O 4.238400 8.842700 …	2	TRUE	Fe	6	@<TRIPOS>MOLECULE HIXMOS_comp_0_heavy_atom 7 6 1 SMALL PartialCharges **** Generated from molSimplify @<TRIPOS>ATOM 1 Fe1 2.8442 7.8209 3.5235 Fe 1 RES1 2.0 2 O1 2.9155 6.1538 2.2319 O.3 1 RES1 0.0 3 O2 1.5098 6.8716 4.831 O.3 1 RES1 0.0 4 O3 4.4129 7.0709 4.7114 O.3 1 RES1 0.0 5 O4 2.7942 9.6291 4.5941 O.3 1 RES1 0.0 6 O5 4.2384 8.8427 2.2749 O.3 1 RES1 0.0 7 O6 1.1782 8.5636 2.4429 O.3 1 RES1 0…	19	7	1.65e+20	1.65e+20	12	88	0	[1, 3, 5]	H12 Fe1 O6 2+	2	TRUE	2	['-767.9792813', '-767.9792813', '-767.9792813', '-767.9792813', '-767.9792813', '-767.9792813']	['-767.9792813-767.9792813', '-767.9792813-767.9792813', '-767.9792813-767.9792813', '-767.9792813-767.9792813', '-767.9792813-767.9792813', '-767.9792813-767.9792813']	['@<TRIPOS>MOLECULE\nligand\n4\t3\t1\nSMALL\nPartialCharges\n****\nGenerated from molSimplify\n\n@<TRIPOS>ATOM\n1 X1\t2.8442 7.8209 3.5235 X\t1 RES1 0.0\n2 O1\t2.9155 6.1538 2.2319 O.3\t1 RES1 0.0\n3 H1\t3.6121 5.7659 1.9386 H\t1 RES1 0.0\n4 H2\t2.2996 5.5793 2.117 H\t1 RES1 0.0\n@<TRIPOS>BOND\n1 1 2 1\n1 2 3 1\n1 2 4 1\n@<TRIPOS>SUBSTRUCTURE\n1 RES1 4\n\n', '@<TRIPOS>MOLECULE\nligand\n4\t3\t1\nS…	['-767.9792813', '-767.9792813', '-767.9792813', '-767.9792813', '-767.9792813', '-767.9792813']	O,O,O,O,O,O	1,1,1,1,1,1	1	10.1107/S1600536814007053	brown	2.66	5.41(Nov2019)+2Updates	4,4'-ethene-1,2-diyldipyridinium hexaaqua-iron(ii) disulfate monohydrate	['O4 S1 2-', 'O4 S1 2-', 'C12 H12 N2 2+', 'H2 O1']	0.293628	173	FALSE		2014	FALSE	{}	octahedral	4.32671	{'octahedral': {'oct_angle_devi_max': 4.326710675754194, 'max_del_sig_angle': 7.158098358960643, 'dist_del_eq': 0, 'dist_del_all': 0.036784445204651295, 'dist_del_all_relative': 0.018578002628611756, 'dist_del_eq_relative': 0}, 'pentagonal pyramidal': {'oct_angle_devi_max': 46.68760577131189, 'max_del_sig_angle': 87.16361791189223, 'dist_del_eq': 0, 'dist_del_all': 0.036784445204651295, 'dist_del…	0	[]	FALSE
HOLMOK	HOLMOK_comp_1	TRUE	0	@<TRIPOS>MOLECULE 02 13 12 1 0 0 SMALL USER_CHARGES **** Generated from the CSD @<TRIPOS>ATOM 1 Fe1 0.0000 0.0000 0.0000 Fe 1 RES1 2.0000 2 C1 -0.0247 1.7764 0.7054 C.1 1 RES1 0.0000 3 C2 -1.7535 -0.2765 0.7104 C.1 1 RES1 0.0000 4 C3 0.7277 -0.6353 1.6466 C.1 1 RES1 0.0000 5 O1 -0.0697 2.7929 1.1306 O.2 1 RES1 0.0000 6 O2 -2.7608 -0.3924 1.1405 O.2 1 RES1 0.0000 7 O3 1.1400 -1.0115 2.6026 O.2 1 R…		Fe 0.000000 0.000000 0.000000 C -0.024700 1.776400 0.705400 C -1.753500 -0.276500 0.710400 C 0.727700 -0.635300 1.646600 O -0.069700 2.792900 1.130600 O -2.760800 -0.392400 1.140500 O 1.140000 -1.011500 2.602600 C 0.024700 -1.776400 -0.705400 O 0.069700 -2.792900 -1.130600 C 1.753500 0.276500 -0.710400 O 2.760800 0.392400 -1.140500 C -0.727700 0.635300 -1.646600 O -1.140000 1.011500 -2.602600	2	TRUE	Fe	6	@<TRIPOS>MOLECULE HOLMOK_comp_1_heavy_atom 13 12 1 SMALL PartialCharges **** Generated from molSimplify @<TRIPOS>ATOM 1 Fe1 0.0 0.0 0.0 Fe 1 RES1 2.0 2 C1 -0.0247 1.7764 0.7054 C.1 1 RES1 0.0 3 C2 -1.7535 -0.2765 0.7104 C.1 1 RES1 0.0 4 C3 0.7277 -0.6353 1.6466 C.1 1 RES1 0.0 5 O1 -0.0697 2.7929 1.1306 O.2 1 RES1 0.0 6 O2 -2.7608 -0.3924 1.1405 O.2 1 RES1 0.0 7 O3 1.14 -1.0115 2.6026 O.2 1 RES1 0…	13	13	2.5e+35	3.03e+30	0	112	0	[1, 3, 5]	C6 Fe1 O6 2+	2	TRUE	2	['-334458.8639', '-334458.8639', '-334458.8639', '-334458.8639', '-334458.8639', '-334458.8639']	['-39042.86051-334458.8639', '-39042.86051-334458.8639', '-39042.86051-334458.8639', '-39042.86051-334458.8639', '-39042.86051-334458.8639', '-39042.86051-334458.8639']	['@<TRIPOS>MOLECULE\nligand\n3\t2\t1\nSMALL\nPartialCharges\n****\nGenerated from molSimplify\n\n@<TRIPOS>ATOM\n1 X1\t0.0 0.0 0.0 X\t1 RES1 0.0\n2 C1\t-0.0247 1.7764 0.7054 C.1\t1 RES1 0.0\n3 O1\t-0.0697 2.7929 1.1306 O.2\t1 RES1 0.0\n@<TRIPOS>BOND\n1 1 2 1\n1 2 3 3\n@<TRIPOS>SUBSTRUCTURE\n1 RES1 3\n\n', '@<TRIPOS>MOLECULE\nligand\n3\t2\t1\nSMALL\nPartialCharges\n****\nGenerated from molSimplify\…	['-39042.86051', '-39042.86051', '-39042.86051', '-39042.86051', '-39042.86051', '-39042.86051']	C,C,C,C,C,C	1,1,1,1,1,1	1	10.1021/ja990958y	colorless	2.82	5.41(Nov2019)+2Updates	Hexacarbonyl-iron(ii) bis(undecafluorodiantimonate(v))	['F11 Sb2 1-']	0.331022	300	FALSE		1999	FALSE	{}	octahedral	0.769607	{'octahedral': {'oct_angle_devi_max': 0.769607405825053, 'max_del_sig_angle': 1.089158084116903, 'dist_del_eq': 0, 'dist_del_all': 0.0029933218879507617, 'dist_del_all_relative': 0.0014818425187874684, 'dist_del_eq_relative': 0}, 'pentagonal pyramidal': {'oct_angle_devi_max': 46.8, 'max_del_sig_angle': 90.0, 'dist_del_eq': 0, 'dist_del_all': 0.0029933218879507617, 'dist_del_all_relative': 0.00148…	0	[]	FALSE
HOMXIT02	HOMXIT02_comp_0	TRUE	0	@<TRIPOS>MOLECULE 01 51 60 1 0 0 SMALL USER_CHARGES **** Generated from the CSD @<TRIPOS>ATOM 1 Fe1 7.3891 2.5852 14.4415 Fe 1 RES1 2.0000 2 N1 7.2125 2.3466 12.5300 N.ar 1 RES1 0.0000 3 C1 6.7131 3.3329 11.7622 C.ar 1 RES1 0.0000 4 C2 6.5731 3.1816 10.4046 C.ar 1 RES1 0.0000 5 H1 6.2256 3.8846 9.8669 H 1 RES1 0.0000 6 C3 6.9585 1.9554 9.8321 C.ar 1 RES1 0.0000 7 H2 6.8336 1.8095 8.9019 H 1 RES1 …		Fe 7.389100 2.585200 14.441500 N 7.212500 2.346600 12.530000 C 6.713100 3.332900 11.762200 C 6.573100 3.181600 10.404600 H 6.225600 3.884600 9.866900 C 6.958500 1.955400 9.832100 H 6.833600 1.809500 8.901900 C 7.512100 0.970900 10.605700 H 7.807900 0.158000 10.213100 C 7.633100 1.178400 11.969100 C 6.369200 4.488600 12.582200 N 6.588500 4.315200 13.901100 N 6.219300 5.478700 14.491000 H 6.257700 …	2	TRUE	Fe	6	@<TRIPOS>MOLECULE HOMXIT02_comp_0_heavy_atom 33 42 1 SMALL PartialCharges **** Generated from molSimplify @<TRIPOS>ATOM 1 Fe1 7.3891 2.5852 14.4415 Fe 1 RES1 2.0 2 N1 7.2125 2.3466 12.53 N.ar 1 RES1 0.0 3 C1 6.7131 3.3329 11.7622 C.ar 1 RES1 0.0 4 C2 6.5731 3.1816 10.4046 C.ar 1 RES1 0.0 5 C3 6.9585 1.9554 9.8321 C.ar 1 RES1 0.0 6 C4 7.5121 0.9709 10.6057 C.ar 1 RES1 0.0 7 C5 7.6331 1.1784 11.969…	51	33	1.77e+81	-1.02e+72	18	248	0	[1, 3, 5]	C22 H18 Fe1 N10 2+	2	TRUE	2	['-1.059920905e+39', '-1.059920905e+39']	['-4.619153033e+34-1.059920905e+39', '-4.619153033e+34-1.059920905e+39']	['@<TRIPOS>MOLECULE\nligand\n26\t30\t1\nSMALL\nPartialCharges\n****\nGenerated from molSimplify\n\n@<TRIPOS>ATOM\n1 X1\t7.3891 2.5852 14.4415 X\t1 RES1 0.0\n2 N1\t7.2125 2.3466 12.53 N.ar\t1 RES1 0.0\n3 C1\t6.7131 3.3329 11.7622 C.ar\t1 RES1 0.0\n4 C2\t6.5731 3.1816 10.4046 C.ar\t1 RES1 0.0\n5 H1\t6.2256 3.8846 9.8669 H\t1 RES1 0.0\n6 C3\t6.9585 1.9554 9.8321 C.ar\t1 RES1 0.0\n7 H2\t6.8336 1.8095…	['-4.619153033e+34', '-4.619153033e+34']	N,N,N,N,N,N	3,3	3	10.1021/acs.inorgchem.9b00843	brown	8.21	5.41(Nov2019)+2Updates	bis[2,6-bis(1H-pyrazol-3-yl)pyridine]-iron(ii) dithiocyanate	['C1 N1 S1 1-', 'C1 N1 S1 1-']	0.804586	120	FALSE		2019	FALSE	{}	octahedral	10.2151	{'octahedral': {'oct_angle_devi_max': 10.21511919543723, 'max_del_sig_angle': 22.33992592204035, 'dist_del_eq': 0, 'dist_del_all': 0.0689775457922801, 'dist_del_all_relative': 0.03448877289614005, 'dist_del_eq_relative': 0}, 'pentagonal pyramidal': {'oct_angle_devi_max': 46.5247267572248, 'max_del_sig_angle': 88.3947471565854, 'dist_del_eq': 0, 'dist_del_all': 0.0689775457922801, 'dist_del_all_re…	0	[]	FALSE
HOPJAY	HOPJAY_comp_0	TRUE	0	@<TRIPOS>MOLECULE 01 57 60 1 0 0 SMALL USER_CHARGES **** Generated from the CSD @<TRIPOS>ATOM 1 Fe1 -1.2831 0.0000 13.6197 Fe 1 RES1 2.0000 2 S1 1.0545 8.7758 11.1203 S.o2 1 RES1 0.0000 3 O1 2.1602 8.1617 10.4441 O.3 1 RES1 -1.0000 4 O2 -0.2185 8.4633 10.5566 O.2 1 RES1 0.0000 5 O3 1.2482 10.1884 11.3547 O.2 1 RES1 0.0000 6 O4 -0.7004 -0.1074 11.5618 O.3 1 RES1 0.0000 7 H1 -0.1665 -0.7216 11.4610…		Fe -1.283100 0.000000 13.619700 S 1.054500 8.775800 11.120300 O 2.160200 8.161700 10.444100 O -0.218500 8.463300 10.556600 O 1.248200 10.188400 11.354700 O -0.700400 -0.107400 11.561800 H -0.166500 -0.721600 11.461000 O 0.633400 -0.669100 14.244800 H 0.905200 -0.688600 13.439900 H 0.570100 -1.516400 14.268000 N 0.711300 6.749100 12.743900 N 1.510900 8.733100 13.758600 N -0.636100 2.079200 13.8158…	0	TRUE	Fe	6	@<TRIPOS>MOLECULE HOPJAY_comp_0_heavy_atom 37 40 1 SMALL PartialCharges **** Generated from molSimplify @<TRIPOS>ATOM 1 Fe1 -1.2831 0.0 13.6197 Fe 1 RES1 2.0 2 S1 1.0545 8.7758 11.1203 S.o2 1 RES1 0.0 3 O1 2.1602 8.1617 10.4441 O.3 1 RES1 -1.0 4 O2 -0.2185 8.4633 10.5566 O.2 1 RES1 0.0 5 O3 1.2482 10.1884 11.3547 O.2 1 RES1 0.0 6 O4 -0.7004 -0.1074 11.5618 O.3 1 RES1 0.0 7 O5 0.6334 -0.6691 14.24…	57	37	8.6e+90	1.51e+84	20	308	0	[1, 3, 5]	C18 H20 Fe1 N6 O10 S2	0	FALSE	2	['-767.9792813', '-767.9792813', '-1.258329151e+38', '-767.9792813', '-767.9792813', '-1.258329151e+38']	['-767.9792813-767.9792813', '-767.9792813-767.9792813', '-4.165119354e+34-1.258329151e+38', '-767.9792813-767.9792813', '-767.9792813-767.9792813', '-4.165119354e+34-1.258329151e+38']	['@<TRIPOS>MOLECULE\nligand\n4\t3\t1\nSMALL\nPartialCharges\n****\nGenerated from molSimplify\n\n@<TRIPOS>ATOM\n1 X1\t-1.2831 0.0 13.6197 X\t1 RES1 0.0\n2 O1\t-0.7004 -0.1074 11.5618 O.3\t1 RES1 0.0\n3 H1\t-0.1665 -0.7216 11.461 H\t1 RES1 0.0\n4 H2\t-0.3846 0.5494 11.1545 H\t1 RES1 0.0\n@<TRIPOS>BOND\n1 1 2 1\n1 2 3 1\n1 2 4 1\n@<TRIPOS>SUBSTRUCTURE\n1 RES1 4\n\n', '@<TRIPOS>MOLECULE\nligand\n4\t…	['-767.9792813', '-767.9792813', '-4.165119354e+34', '-767.9792813', '-767.9792813', '-4.165119354e+34']	O,O,N,O,O,N	1,1,1,1,1,1	1		brown	5.08	5.41(Nov2019)+2Updates	Tetra-aqua-bis(4-(4-pyridyl-≈í‚à´N)-2-pyrimidinesulfonato)-iron(ii) dihydrate	['H2 O1']	0.970867	291	FALSE			FALSE	{}	octahedral	1.7167	{'octahedral': {'oct_angle_devi_max': 1.7167007644439394, 'max_del_sig_angle': 3.0589736726997643, 'dist_del_eq': 0, 'dist_del_all': 0.062372334247171146, 'dist_del_all_relative': 0.02045884556774169, 'dist_del_eq_relative': 0}, 'pentagonal pyramidal': {'oct_angle_devi_max': 46.80036403936509, 'max_del_sig_angle': 90.0, 'dist_del_eq': 0, 'dist_del_all': 0.062372334247171146, 'dist_del_all_relativ…	0	[]	FALSE
HOWHUY	HOWHUY_comp_1	TRUE	0	@<TRIPOS>MOLECULE 02 53 60 1 0 0 SMALL USER_CHARGES **** Generated from the CSD @<TRIPOS>ATOM 1 C19 7.9595 -2.3183 4.2050 C.2 1 RES1 0.0000 2 H1 8.2412 -2.0166 5.0373 H 1 RES1 0.0000 3 C20 8.0073 -2.9706 2.1115 C.2 1 RES1 0.0000 4 H2 8.3044 -3.1919 1.2593 H 1 RES1 0.0000 5 C21 6.7118 -3.0170 2.5524 C.2 1 RES1 0.0000 6 C22 5.4222 -3.2733 1.9823 C.2 1 RES1 0.0000 7 H3 5.3136 -3.5818 1.1103 H 1 RES1…		C 7.959500 -2.318300 4.205000 H 8.241200 -2.016600 5.037300 C 8.007300 -2.970600 2.111500 H 8.304400 -3.191900 1.259300 C 6.711800 -3.017000 2.552400 C 5.422200 -3.273300 1.982300 H 5.313600 -3.581800 1.110300 C 3.067400 -3.252600 2.226700 H 3.117500 -3.325700 1.259300 H 2.522700 -2.478800 2.437200 C 2.405200 -4.496700 2.784800 H 1.532200 -4.585400 2.373600 H 2.932500 -5.266800 2.518600 C 5.62640…	2	TRUE	Fe	6	@<TRIPOS>MOLECULE HOWHUY_comp_1_heavy_atom 29 36 1 SMALL PartialCharges **** Generated from molSimplify @<TRIPOS>ATOM 1 C1 7.9595 -2.3183 4.205 C.2 1 RES1 0.0 2 C2 8.0073 -2.9706 2.1115 C.2 1 RES1 0.0 3 C3 6.7118 -3.017 2.5524 C.2 1 RES1 0.0 4 C4 5.4222 -3.2733 1.9823 C.2 1 RES1 0.0 5 C5 3.0674 -3.2526 2.2267 C.3 1 RES1 0.0 6 C6 2.4052 -4.4967 2.7848 C.3 1 RES1 0.0 7 C7 5.6264 0.3731 3.1205 C.2 1…	53	29	-6.38e+71	2.26e+66	24	230	0	[1, 3, 5]	C18 H24 Fe1 N10 2+	2	TRUE	2	['-4.334638628e+67']	['6.8975879809e+62-4.334638628e+67']	['@<TRIPOS>MOLECULE\nligand\n53\t60\t1\nSMALL\nPartialCharges\n****\nGenerated from molSimplify\n\n@<TRIPOS>ATOM\n1 C1\t7.9595 -2.3183 4.205 C.2\t1 RES1 0.0\n2 H1\t8.2412 -2.0166 5.0373 H\t1 RES1 0.0\n3 C2\t8.0073 -2.9706 2.1115 C.2\t1 RES1 0.0\n4 H2\t8.3044 -3.1919 1.2593 H\t1 RES1 0.0\n5 C3\t6.7118 -3.017 2.5524 C.2\t1 RES1 0.0\n6 C4\t5.4222 -3.2733 1.9823 C.2\t1 RES1 0.0\n7 H3\t5.3136 -3.5818 …	['6.8975879809e+62']	N,N,N,N,N,N	6	6	10.1021/ic5016803	black	8.12	5.41(Nov2019)+2Updates	catena-[bis((2-((1H-imidazol-4-ylmethylene)amino)-N,N-bis(2-((1H-imidazol-4-ylmethylene)amino)ethyl)ethanamine)-iron(ii)) tris(≈í¬∫-2,5-dichloro-3,4-dioxocyclohexa-1,5-dien-1,6-diolato)-dichloro-chromium(iii)-manganese(ii) chloride acetonitrile dichloromethane methanol solvate]	['(C18 Cl8 Cr1 Mn1 O12 3-)n', 'C18 H24 Fe1 N10 2+', 'Cl1 1-', 'C1 H2 Cl2', 'C1 H2 Cl2', 'C1 H2 Cl2', 'C1 H2 Cl2', 'C2 H3 N1', 'C1 H4 O1']	0.197991	120	FALSE		2014	FALSE	{}	octahedral	6.54881	{'octahedral': {'oct_angle_devi_max': 6.548810919408501, 'max_del_sig_angle': 9.66790174930297, 'dist_del_eq': 0, 'dist_del_all': 0.019211845134093908, 'dist_del_all_relative': 0.009605922567046954, 'dist_del_eq_relative': 0}, 'pentagonal pyramidal': {'oct_angle_devi_max': 46.73498204939922, 'max_del_sig_angle': 82.99485306676752, 'dist_del_eq': 0, 'dist_del_all': 0.019211845134093908, 'dist_del_…	0	[]	FALSE
HUQFAA	HUQFAA_comp_0	TRUE	0	@<TRIPOS>MOLECULE 01 46 50 1 0 0 SMALL USER_CHARGES **** Generated from the CSD @<TRIPOS>ATOM 1 Fe1 3.2726 4.2840 22.6403 Fe 1 RES1 2.0000 2 N1 2.8370 6.2549 22.7120 N.ar 1 RES1 0.0000 3 N2 5.0074 4.9437 21.8760 N.3 1 RES1 0.0000 4 H1 5.3626 5.5333 22.4555 H 1 RES1 0.0000 5 H2 5.5736 4.2459 21.8235 H 1 RES1 0.0000 6 N3 2.4489 4.1830 20.8119 N.3 1 RES1 0.0000 7 H3 2.8598 3.5212 20.3616 H 1 RES1 0.…		Fe 3.272600 4.284000 22.640300 N 2.837000 6.254900 22.712000 N 5.007400 4.943700 21.876000 H 5.362600 5.533300 22.455500 H 5.573600 4.245900 21.823500 N 2.448900 4.183000 20.811900 H 2.859800 3.521200 20.361600 H 1.587900 3.941800 20.910800 N 1.537700 3.759300 23.521700 H 0.954200 3.510900 22.883600 H 1.686500 3.044000 24.046700 N 3.954600 4.459200 24.533300 H 4.100700 3.629400 24.848300 H 4.7527…	2	TRUE	Fe	6	@<TRIPOS>MOLECULE HUQFAA_comp_0_heavy_atom 21 25 1 SMALL PartialCharges **** Generated from molSimplify @<TRIPOS>ATOM 1 Fe1 3.2726 4.284 22.6403 Fe 1 RES1 2.0 2 N1 2.837 6.2549 22.712 N.ar 1 RES1 0.0 3 N2 5.0074 4.9437 21.876 N.3 1 RES1 0.0 4 N3 2.4489 4.183 20.8119 N.3 1 RES1 0.0 5 N4 1.5377 3.7593 23.5217 N.3 1 RES1 0.0 6 N5 3.9546 4.4592 24.5333 N.3 1 RES1 0.0 7 O1 4.4075 1.6122 22.4535 O.2 1 …	46	21	5.6e+53	2.7e+51	25	180	0	[1, 3, 5]	C14 H25 Fe1 N5 O1 2+	2	FALSE	2	['-7.469072346e+44', '-334458.8639']	['-3.238166044e+43-7.469072346e+44', '-39042.86051-334458.8639']	['@<TRIPOS>MOLECULE\nligand\n44\t48\t1\nSMALL\nPartialCharges\n****\nGenerated from molSimplify\n\n@<TRIPOS>ATOM\n1 X1\t3.2726 4.284 22.6403 X\t1 RES1 0.0\n2 N1\t2.837 6.2549 22.712 N.ar\t1 RES1 0.0\n3 N2\t5.0074 4.9437 21.876 N.3\t1 RES1 0.0\n4 H1\t5.3626 5.5333 22.4555 H\t1 RES1 0.0\n5 H2\t5.5736 4.2459 21.8235 H\t1 RES1 0.0\n6 N3\t2.4489 4.183 20.8119 N.3\t1 RES1 0.0\n7 H3\t2.8598 3.5212 20.36…	['-3.238166044e+43', '-39042.86051']	N,N,N,N,N,C	5,1	5	10.1002/1521-3765(20021216)8:24<5709::AID-CHEM5709>3.0.CO;2-I	orange-brown	5.48	5.41(Nov2019)+2Updates	Carbonyl-(2,6-bis(1,1-bis(aminomethyl)ethyl)pyridine)-iron(ii) dibromide	['Br1 1-', 'Br1 1-']	0.677177	298	FALSE		2002	FALSE	{}	octahedral	3.60611	{'octahedral': {'oct_angle_devi_max': 3.6061116375727322, 'max_del_sig_angle': 6.93822166378493, 'dist_del_eq': 0, 'dist_del_all': 0.289762080511373, 'dist_del_all_relative': 0.15344526947983184, 'dist_del_eq_relative': 0}, 'pentagonal pyramidal': {'oct_angle_devi_max': 47.208301384773335, 'max_del_sig_angle': 85.10201899280273, 'dist_del_eq': 0, 'dist_del_all': 0.289762080511373, 'dist_del_all_r…	0	[]	FALSE
HUYDUB	HUYDUB_comp_0	TRUE	0	@<TRIPOS>MOLECULE 01 47 53 1 0 0 SMALL USER_CHARGES **** Generated from the CSD @<TRIPOS>ATOM 1 Fe1 2.7864 2.7854 6.0293 Fe 1 RES1 1.0000 2 C1 2.5275 5.1634 4.2736 C.ar 1 RES1 0.0000 3 C2 2.9482 6.1192 3.3729 C.ar 1 RES1 0.0000 4 C3 4.2736 6.1211 2.9647 C.ar 1 RES1 0.0000 5 C4 5.1369 5.1805 3.4809 C.ar 1 RES1 0.0000 6 C5 4.6363 4.2527 4.3950 C.ar 1 RES1 0.0000 7 C6 4.4952 2.3051 6.0924 C.2 1 RES1…		Fe 2.786400 2.785400 6.029300 C 2.527500 5.163400 4.273600 C 2.948200 6.119200 3.372900 C 4.273600 6.121100 2.964700 C 5.136900 5.180500 3.480900 C 4.636300 4.252700 4.395000 C 4.495200 2.305100 6.092400 C 3.466700 0.533900 7.654800 C 3.321400 -0.505500 8.578600 C 2.103000 -0.694900 9.179200 C 1.046500 0.136200 8.841100 C 1.248700 1.128100 7.909500 C 2.606600 3.718200 9.195700 C 3.679400 2.977300…	1	TRUE	Fe	6	@<TRIPOS>MOLECULE HUYDUB_comp_0_heavy_atom 30 36 1 SMALL PartialCharges **** Generated from molSimplify @<TRIPOS>ATOM 1 Fe1 2.7864 2.7854 6.0293 Fe 1 RES1 1.0 2 C1 2.5275 5.1634 4.2736 C.ar 1 RES1 0.0 3 C2 2.9482 6.1192 3.3729 C.ar 1 RES1 0.0 4 C3 4.2736 6.1211 2.9647 C.ar 1 RES1 0.0 5 C4 5.1369 5.1805 3.4809 C.ar 1 RES1 0.0 6 C5 4.6363 4.2527 4.395 C.ar 1 RES1 0.0 7 C6 4.4952 2.3051 6.0924 C.2 1…	47	30	1.45e+75	-3.76e+68	17	262	0	[1, 3, 5]	C21 H17 Fe1 N4 S4 1+	-1	FALSE	2	['1.0803845349e+37', '3.9713418276e+17', '2.9498521001e+17']	['-5.243318656e+341.0803845349e+37', '7992720138783.9713418276e+17', '1.8479858888e+162.9498521001e+17']	['@<TRIPOS>MOLECULE\nligand\n24\t27\t1\nSMALL\nPartialCharges\n****\nGenerated from molSimplify\n\n@<TRIPOS>ATOM\n1 X1\t2.7864 2.7854 6.0293 X\t1 RES1 0.0\n2 C1\t2.5275 5.1634 4.2736 C.ar\t1 RES1 0.0\n3 C2\t2.9482 6.1192 3.3729 C.ar\t1 RES1 0.0\n4 C3\t4.2736 6.1211 2.9647 C.ar\t1 RES1 0.0\n5 C4\t5.1369 5.1805 3.4809 C.ar\t1 RES1 0.0\n6 C5\t4.6363 4.2527 4.395 C.ar\t1 RES1 0.0\n7 C6\t4.4952 2.3051…	['-5.243318656e+34', '799272013878', '1.8479858888e+16']	C,S,S,N,N,N	3,2,1	3	10.1021/ic901841w	red	3.36	5.41(Nov2019)+2Updates	(bis(pyridin-2-ylsulfanyl)methylene)-(pyridine-2-thiolato)-(pyridinio-2-thiolato)-iron(ii) trifluoromethanesulfonate	['C1 F3 O3 S1 1-']	0.773644	100	FALSE		2009	FALSE	{}	octahedral	9.3704	{'octahedral': {'oct_angle_devi_max': 9.370395244308526, 'max_del_sig_angle': 19.644571641747547, 'dist_del_eq': 0, 'dist_del_all': 0.5518056959401916, 'dist_del_all_relative': 0.14624960511528595, 'dist_del_eq_relative': 0}, 'pentagonal pyramidal': {'oct_angle_devi_max': 47.077487374372005, 'max_del_sig_angle': 83.64018657945488, 'dist_del_eq': 0, 'dist_del_all': 0.5518056959401916, 'dist_del_al…	0	[]	FALSE
IBIXAT10	IBIXAT10_comp_0	TRUE	0	@<TRIPOS>MOLECULE 01 49 54 1 0 0 SMALL USER_CHARGES **** Generated from the CSD @<TRIPOS>ATOM 1 Fe1 -3.5370 7.9558 14.5702 Fe 1 RES1 2.0000 2 N1 -2.9798 9.8180 15.4191 N.3 1 RES1 0.0000 3 H1 -2.1482 9.7402 15.8037 H 1 RES1 0.0000 4 H2 -2.9253 10.4506 14.7529 H 1 RES1 0.0000 5 N2 -5.4051 8.6956 15.3031 N.ar 1 RES1 0.0000 6 N3 -4.2691 6.0564 13.9377 N.3 1 RES1 0.0000 7 H3 -4.9778 6.1775 13.3631 H 1…		Fe -3.537000 7.955800 14.570200 N -2.979800 9.818000 15.419100 H -2.148200 9.740200 15.803700 H -2.925300 10.450600 14.752900 N -5.405100 8.695600 15.303100 N -4.269100 6.056400 13.937700 H -4.977800 6.177500 13.363100 H -3.606400 5.611000 13.480100 N -3.185100 6.704000 16.283500 N -1.541700 7.818100 13.850800 H -0.955000 8.038400 14.524900 H -1.367600 6.953300 13.591100 N -3.750300 8.662500 12.5…	2	TRUE	Fe	6	@<TRIPOS>MOLECULE IBIXAT10_comp_0_heavy_atom 25 30 1 SMALL PartialCharges **** Generated from molSimplify @<TRIPOS>ATOM 1 Fe1 -3.537 7.9558 14.5702 Fe 1 RES1 2.0 2 N1 -2.9798 9.818 15.4191 N.3 1 RES1 0.0 3 N2 -5.4051 8.6956 15.3031 N.ar 1 RES1 0.0 4 N3 -4.2691 6.0564 13.9377 N.3 1 RES1 0.0 5 N4 -3.1851 6.704 16.2835 N.ar 1 RES1 0.0 6 N5 -1.5417 7.8181 13.8508 N.3 1 RES1 0.0 7 N6 -3.7503 8.6625 12…	49	25	-1.53e+62	1.94e+58	24	202	0	[1, 3, 5]	C18 H24 Fe1 N6 2+	2	TRUE	2	['-4.872995308e+19', '-4.872995308e+19', '-4.872995308e+19']	['-1.909276028e+18-4.872995308e+19', '-1.909276028e+18-4.872995308e+19', '-1.909276028e+18-4.872995308e+19']	['@<TRIPOS>MOLECULE\nligand\n17\t18\t1\nSMALL\nPartialCharges\n****\nGenerated from molSimplify\n\n@<TRIPOS>ATOM\n1 X1\t-3.537 7.9558 14.5702 X\t1 RES1 0.0\n2 N1\t-2.9798 9.818 15.4191 N.3\t1 RES1 0.0\n3 H1\t-2.1482 9.7402 15.8037 H\t1 RES1 0.0\n4 H2\t-2.9253 10.4506 14.7529 H\t1 RES1 0.0\n5 N2\t-5.4051 8.6956 15.3031 N.ar\t1 RES1 0.0\n6 C1\t-3.943 10.2604 16.4312 C.3\t1 RES1 0.0\n7 H3\t-3.9399 1…	['-1.909276028e+18', '-1.909276028e+18', '-1.909276028e+18']	N,N,N,N,N,N	2,2,2	2	10.1002/chem.200600547	red	4.38	5.41(Nov2019)+2Updates	tris(2-Picolylamine)-iron(ii) dichloride 2-propanol solvate	['Cl1 1-', 'Cl1 1-', 'C3 H8 O1']	0.743773	156	FALSE		2006	FALSE	{}	octahedral	9.39449	{'octahedral': {'oct_angle_devi_max': 9.394493758231567, 'max_del_sig_angle': 16.75044723407018, 'dist_del_eq': 0, 'dist_del_all': 0.038486916028645624, 'dist_del_all_relative': 0.019243458014322812, 'dist_del_eq_relative': 0}, 'pentagonal pyramidal': {'oct_angle_devi_max': 45.65991701869923, 'max_del_sig_angle': 82.43563915948215, 'dist_del_eq': 0, 'dist_del_all': 0.038486916028645624, 'dist_del…	0	[]	FALSE
IBIXAT11	IBIXAT11_comp_0	TRUE	0	@<TRIPOS>MOLECULE 01 49 54 1 0 0 SMALL USER_CHARGES **** Generated from the CSD @<TRIPOS>ATOM 1 Fe1 -3.5494 7.9551 14.5304 Fe 1 RES1 2.0000 2 N1 -2.9843 9.7976 15.3665 N.3 1 RES1 0.0000 3 H1 -2.1521 9.7149 15.7495 H 1 RES1 0.0000 4 H2 -2.9267 10.4291 14.6995 H 1 RES1 0.0000 5 N2 -5.4026 8.6761 15.2465 N.ar 1 RES1 0.0000 6 N3 -4.2646 6.0767 13.8797 N.3 1 RES1 0.0000 7 H3 -4.9703 6.2000 13.3016 H 1…		Fe -3.549400 7.955100 14.530400 N -2.984300 9.797600 15.366500 H -2.152100 9.714900 15.749500 H -2.926700 10.429100 14.699500 N -5.402600 8.676100 15.246500 N -4.264600 6.076700 13.879700 H -4.970300 6.200000 13.301600 H -3.597400 5.636000 13.424200 N -3.208400 6.734600 16.226000 N -1.577700 7.780200 13.836000 H -0.992800 7.979200 14.517600 H -1.420600 6.914300 13.568500 N -3.759800 8.672200 12.5…	2	TRUE	Fe	6	@<TRIPOS>MOLECULE IBIXAT11_comp_0_heavy_atom 25 30 1 SMALL PartialCharges **** Generated from molSimplify @<TRIPOS>ATOM 1 Fe1 -3.5494 7.9551 14.5304 Fe 1 RES1 2.0 2 N1 -2.9843 9.7976 15.3665 N.3 1 RES1 0.0 3 N2 -5.4026 8.6761 15.2465 N.ar 1 RES1 0.0 4 N3 -4.2646 6.0767 13.8797 N.3 1 RES1 0.0 5 N4 -3.2084 6.7346 16.226 N.ar 1 RES1 0.0 6 N5 -1.5777 7.7802 13.836 N.3 1 RES1 0.0 7 N6 -3.7598 8.6722 1…	49	25	-1.53e+62	1.94e+58	24	202	0	[1, 3, 5]	C18 H24 Fe1 N6 2+	2	TRUE	2	['-4.872995308e+19', '-4.872995308e+19', '-4.872995308e+19']	['-1.909276028e+18-4.872995308e+19', '-1.909276028e+18-4.872995308e+19', '-1.909276028e+18-4.872995308e+19']	['@<TRIPOS>MOLECULE\nligand\n17\t18\t1\nSMALL\nPartialCharges\n****\nGenerated from molSimplify\n\n@<TRIPOS>ATOM\n1 X1\t-3.5494 7.9551 14.5304 X\t1 RES1 0.0\n2 N1\t-2.9843 9.7976 15.3665 N.3\t1 RES1 0.0\n3 H1\t-2.1521 9.7149 15.7495 H\t1 RES1 0.0\n4 H2\t-2.9267 10.4291 14.6995 H\t1 RES1 0.0\n5 N2\t-5.4026 8.6761 15.2465 N.ar\t1 RES1 0.0\n6 C1\t-3.944 10.2493 16.3817 C.3\t1 RES1 0.0\n7 H3\t-3.9428…	['-1.909276028e+18', '-1.909276028e+18', '-1.909276028e+18']	N,N,N,N,N,N	2,2,2	2	10.1002/chem.200600547	brown	3.27	5.41(Nov2019)+2Updates	tris(2-Picolylamine)-iron(ii) dichloride 2-propanol solvate	['Cl1 1-', 'Cl1 1-', 'C3 H8 O1']	0.743773	151	FALSE		2006	FALSE	{}	octahedral	8.76612	{'octahedral': {'oct_angle_devi_max': 8.766121330827307, 'max_del_sig_angle': 15.792309132412356, 'dist_del_eq': 0, 'dist_del_all': 0.030021037401259054, 'dist_del_all_relative': 0.015010518700629527, 'dist_del_eq_relative': 0}, 'pentagonal pyramidal': {'oct_angle_devi_max': 45.76922175251848, 'max_del_sig_angle': 83.44368030781908, 'dist_del_eq': 0, 'dist_del_all': 0.030021037401259054, 'dist_de…	0	[]	FALSE
IBIXAT12	IBIXAT12_comp_0	TRUE	0	@<TRIPOS>MOLECULE 01 49 54 1 0 0 SMALL USER_CHARGES **** Generated from the CSD @<TRIPOS>ATOM 1 Fe1 -3.5395 7.9458 14.4405 Fe 1 RES1 2.0000 2 N1 -2.9528 9.7403 15.2285 N.3 1 RES1 0.0000 3 H1 -2.1177 9.6517 15.6046 H 1 RES1 0.0000 4 H2 -2.8991 10.3662 14.5579 H 1 RES1 0.0000 5 N2 -5.3431 8.6186 15.1125 N.ar 1 RES1 0.0000 6 N3 -4.2117 6.1235 13.7586 N.3 1 RES1 0.0000 7 H3 -4.9068 6.2506 13.1695 H 1…		Fe -3.539500 7.945800 14.440500 N -2.952800 9.740300 15.228500 H -2.117700 9.651700 15.604600 H -2.899100 10.366200 14.557900 N -5.343100 8.618600 15.112500 N -4.211700 6.123500 13.758600 H -4.906800 6.250600 13.169500 H -3.533800 5.692400 13.310900 N -3.221200 6.808700 16.103600 N -1.615200 7.685100 13.814600 H -1.036100 7.851200 14.510800 H -1.492900 6.817400 13.536700 N -3.733100 8.678500 12.5…	2	TRUE	Fe	6	@<TRIPOS>MOLECULE IBIXAT12_comp_0_heavy_atom 25 30 1 SMALL PartialCharges **** Generated from molSimplify @<TRIPOS>ATOM 1 Fe1 -3.5395 7.9458 14.4405 Fe 1 RES1 2.0 2 N1 -2.9528 9.7403 15.2285 N.3 1 RES1 0.0 3 N2 -5.3431 8.6186 15.1125 N.ar 1 RES1 0.0 4 N3 -4.2117 6.1235 13.7586 N.3 1 RES1 0.0 5 N4 -3.2212 6.8087 16.1036 N.ar 1 RES1 0.0 6 N5 -1.6152 7.6851 13.8146 N.3 1 RES1 0.0 7 N6 -3.7331 8.6785…	49	25	-1.53e+62	1.94e+58	24	202	0	[1, 3, 5]	C18 H24 Fe1 N6 2+	2	TRUE	2	['-4.872995308e+19', '-4.872995308e+19', '-4.872995308e+19']	['-1.909276028e+18-4.872995308e+19', '-1.909276028e+18-4.872995308e+19', '-1.909276028e+18-4.872995308e+19']	['@<TRIPOS>MOLECULE\nligand\n17\t18\t1\nSMALL\nPartialCharges\n****\nGenerated from molSimplify\n\n@<TRIPOS>ATOM\n1 X1\t-3.5395 7.9458 14.4405 X\t1 RES1 0.0\n2 N1\t-2.9528 9.7403 15.2285 N.3\t1 RES1 0.0\n3 H1\t-2.1177 9.6517 15.6046 H\t1 RES1 0.0\n4 H2\t-2.8991 10.3662 14.5579 H\t1 RES1 0.0\n5 N2\t-5.3431 8.6186 15.1125 N.ar\t1 RES1 0.0\n6 C1\t-3.9062 10.201 16.2541 C.3\t1 RES1 0.0\n7 H3\t-3.9103…	['-1.909276028e+18', '-1.909276028e+18', '-1.909276028e+18']	N,N,N,N,N,N	2,2,2	2	10.1002/chem.200600547	red	4.22	5.41(Nov2019)+2Updates	tris(2-Picolylamine)-iron(ii) dichloride 2-propanol solvate	['Cl1 1-', 'Cl1 1-', 'C3 H8 O1']	0.743773	141	FALSE		2006	FALSE	{}	octahedral	7.35822	{'octahedral': {'oct_angle_devi_max': 7.35822319625444, 'max_del_sig_angle': 13.288776590974152, 'dist_del_eq': 0, 'dist_del_all': 0.04350588050872961, 'dist_del_all_relative': 0.021752940254364805, 'dist_del_eq_relative': 0}, 'pentagonal pyramidal': {'oct_angle_devi_max': 46.21342624923627, 'max_del_sig_angle': 86.13280014426101, 'dist_del_eq': 0, 'dist_del_all': 0.04350588050872961, 'dist_del_a…	0	[]	FALSE
IBIXAT13	IBIXAT13_comp_0	TRUE	0	@<TRIPOS>MOLECULE 01 49 54 1 0 0 SMALL USER_CHARGES **** Generated from the CSD @<TRIPOS>ATOM 1 Fe1 -3.5355 7.9309 14.3747 Fe 1 RES1 2.0000 2 N1 -2.9352 9.7023 15.1365 N.3 1 RES1 0.0000 3 H1 -2.0982 9.6103 15.5081 H 1 RES1 0.0000 4 H2 -2.8835 10.3272 14.4628 H 1 RES1 0.0000 5 N2 -5.3160 8.5769 15.0272 N.ar 1 RES1 0.0000 6 N3 -4.1830 6.1383 13.6753 N.3 1 RES1 0.0000 7 H3 -4.8743 6.2682 13.0813 H 1…		Fe -3.535500 7.930900 14.374700 N -2.935200 9.702300 15.136500 H -2.098200 9.610300 15.508100 H -2.883500 10.327200 14.462800 N -5.316000 8.576900 15.027200 N -4.183000 6.138300 13.675300 H -4.874300 6.268200 13.081300 H -3.498400 5.713700 13.229800 N -3.221200 6.829900 16.020200 N -1.631600 7.636200 13.774600 H -1.056400 7.782200 14.478400 H -1.525000 6.768600 13.489700 N -3.717400 8.666400 12.5…	2	TRUE	Fe	6	@<TRIPOS>MOLECULE IBIXAT13_comp_0_heavy_atom 25 30 1 SMALL PartialCharges **** Generated from molSimplify @<TRIPOS>ATOM 1 Fe1 -3.5355 7.9309 14.3747 Fe 1 RES1 2.0 2 N1 -2.9352 9.7023 15.1365 N.3 1 RES1 0.0 3 N2 -5.316 8.5769 15.0272 N.ar 1 RES1 0.0 4 N3 -4.183 6.1383 13.6753 N.3 1 RES1 0.0 5 N4 -3.2212 6.8299 16.0202 N.ar 1 RES1 0.0 6 N5 -1.6316 7.6362 13.7746 N.3 1 RES1 0.0 7 N6 -3.7174 8.6664 1…	49	25	-1.53e+62	1.94e+58	24	202	0	[1, 3, 5]	C18 H24 Fe1 N6 2+	2	TRUE	2	['-4.872995308e+19', '-4.872995308e+19', '-4.872995308e+19']	['-1.909276028e+18-4.872995308e+19', '-1.909276028e+18-4.872995308e+19', '-1.909276028e+18-4.872995308e+19']	['@<TRIPOS>MOLECULE\nligand\n17\t18\t1\nSMALL\nPartialCharges\n****\nGenerated from molSimplify\n\n@<TRIPOS>ATOM\n1 X1\t-3.5355 7.9309 14.3747 X\t1 RES1 0.0\n2 N1\t-2.9352 9.7023 15.1365 N.3\t1 RES1 0.0\n3 H1\t-2.0982 9.6103 15.5081 H\t1 RES1 0.0\n4 H2\t-2.8835 10.3272 14.4628 H\t1 RES1 0.0\n5 N2\t-5.316 8.5769 15.0272 N.ar\t1 RES1 0.0\n6 C1\t-3.8881 10.1637 16.1693 C.3\t1 RES1 0.0\n7 H3\t-3.894 …	['-1.909276028e+18', '-1.909276028e+18', '-1.909276028e+18']	N,N,N,N,N,N	2,2,2	2	10.1002/chem.200600547	red	3.97	5.41(Nov2019)+2Updates	tris(2-Picolylamine)-iron(ii) dichloride 2-propanol solvate	['Cl1 1-', 'Cl1 1-', 'C3 H8 O1']	0.743773	106	FALSE		2006	FALSE	{}	octahedral	6.7759	{'octahedral': {'oct_angle_devi_max': 6.775896124572566, 'max_del_sig_angle': 12.340205919036833, 'dist_del_eq': 0, 'dist_del_all': 0.05272706993475351, 'dist_del_all_relative': 0.026363534967376756, 'dist_del_eq_relative': 0}, 'pentagonal pyramidal': {'oct_angle_devi_max': 46.26737978802181, 'max_del_sig_angle': 87.72614589853171, 'dist_del_eq': 0, 'dist_del_all': 0.05272706993475351, 'dist_del_…	0	[]	FALSE
IBIXAT14	IBIXAT14_comp_0	TRUE	0	@<TRIPOS>MOLECULE 01 49 54 1 0 0 SMALL USER_CHARGES **** Generated from the CSD @<TRIPOS>ATOM 1 Fe1 -3.4874 7.8960 14.3008 Fe 1 RES1 2.0000 2 N1 -2.8794 9.6635 15.0646 N.3 1 RES1 0.0000 3 H1 -2.0438 9.5678 15.4394 H 1 RES1 0.0000 4 H2 -2.8198 10.2861 14.3916 H 1 RES1 0.0000 5 N2 -5.2565 8.5372 14.9422 N.ar 1 RES1 0.0000 6 N3 -4.1284 6.1087 13.5984 N.3 1 RES1 0.0000 7 H3 -4.8222 6.2368 13.0075 H 1…		Fe -3.487400 7.896000 14.300800 N -2.879400 9.663500 15.064600 H -2.043800 9.567800 15.439400 H -2.819800 10.286100 14.391600 N -5.256500 8.537200 14.942200 N -4.128400 6.108700 13.598400 H -4.822200 6.236800 13.007500 H -3.443800 5.684600 13.153300 N -3.164400 6.788700 15.939400 N -1.598000 7.601600 13.699700 H -1.021700 7.742700 14.403300 H -1.494900 6.735200 13.411800 N -3.676700 8.622000 12.4…	2	TRUE	Fe	6	@<TRIPOS>MOLECULE IBIXAT14_comp_0_heavy_atom 25 30 1 SMALL PartialCharges **** Generated from molSimplify @<TRIPOS>ATOM 1 Fe1 -3.4874 7.896 14.3008 Fe 1 RES1 2.0 2 N1 -2.8794 9.6635 15.0646 N.3 1 RES1 0.0 3 N2 -5.2565 8.5372 14.9422 N.ar 1 RES1 0.0 4 N3 -4.1284 6.1087 13.5984 N.3 1 RES1 0.0 5 N4 -3.1644 6.7887 15.9394 N.ar 1 RES1 0.0 6 N5 -1.598 7.6016 13.6997 N.3 1 RES1 0.0 7 N6 -3.6767 8.622 12…	49	25	-1.53e+62	1.94e+58	24	202	0	[1, 3, 5]	C18 H24 Fe1 N6 2+	2	TRUE	2	['-4.872995308e+19', '-4.872995308e+19', '-4.872995308e+19']	['-1.909276028e+18-4.872995308e+19', '-1.909276028e+18-4.872995308e+19', '-1.909276028e+18-4.872995308e+19']	['@<TRIPOS>MOLECULE\nligand\n17\t18\t1\nSMALL\nPartialCharges\n****\nGenerated from molSimplify\n\n@<TRIPOS>ATOM\n1 X1\t-3.4874 7.896 14.3008 X\t1 RES1 0.0\n2 N1\t-2.8794 9.6635 15.0646 N.3\t1 RES1 0.0\n3 H1\t-2.0438 9.5678 15.4394 H\t1 RES1 0.0\n4 H2\t-2.8198 10.2861 14.3916 H\t1 RES1 0.0\n5 N2\t-5.2565 8.5372 14.9422 N.ar\t1 RES1 0.0\n6 C1\t-3.8284 10.1287 16.0868 C.3\t1 RES1 0.0\n7 H3\t-3.8356…	['-1.909276028e+18', '-1.909276028e+18', '-1.909276028e+18']	N,N,N,N,N,N	2,2,2	2	10.1002/chem.200600547	red	7.83	5.41(Nov2019)+2Updates	tris(2-Picolylamine)-iron(ii) dichloride 2-propanol solvate	['Cl1 1-', 'Cl1 1-', 'C3 H8 O1']	0.743773	15	FALSE		2006	FALSE	{}	octahedral	6.74002	{'octahedral': {'oct_angle_devi_max': 6.74001542829568, 'max_del_sig_angle': 12.699593624608013, 'dist_del_eq': 0, 'dist_del_all': 0.06120943705178483, 'dist_del_all_relative': 0.030604718525892416, 'dist_del_eq_relative': 0}, 'pentagonal pyramidal': {'oct_angle_devi_max': 46.41825726882992, 'max_del_sig_angle': 87.95196796194043, 'dist_del_eq': 0, 'dist_del_all': 0.06120943705178483, 'dist_del_a…	0	[]	FALSE
IBIXAT15	IBIXAT15_comp_0	TRUE	0	@<TRIPOS>MOLECULE 01 49 54 1 0 0 SMALL USER_CHARGES **** Generated from the CSD @<TRIPOS>ATOM 1 Fe1 -3.5529 7.9581 14.5262 Fe 1 RES1 2.0000 2 N1 -2.9824 9.7934 15.3537 N.3 1 RES1 0.0000 3 H1 -2.1491 9.7089 15.7351 H 1 RES1 0.0000 4 H2 -2.9268 10.4255 14.6856 H 1 RES1 0.0000 5 N2 -5.3979 8.6686 15.2323 N.ar 1 RES1 0.0000 6 N3 -4.2602 6.0917 13.8707 N.3 1 RES1 0.0000 7 H3 -4.9635 6.2156 13.2902 H 1…		Fe -3.552900 7.958100 14.526200 N -2.982400 9.793400 15.353700 H -2.149100 9.708900 15.735100 H -2.926800 10.425500 14.685600 N -5.397900 8.668600 15.232300 N -4.260200 6.091700 13.870700 H -4.963500 6.215600 13.290200 H -3.590500 5.651600 13.416700 N -3.215800 6.754900 16.217800 N -1.590600 7.765000 13.844600 H -1.006700 7.955800 14.529500 H -1.441800 6.897300 13.574800 N -3.760300 8.679000 12.5…	2	TRUE	Fe	6	@<TRIPOS>MOLECULE IBIXAT15_comp_0_heavy_atom 25 30 1 SMALL PartialCharges **** Generated from molSimplify @<TRIPOS>ATOM 1 Fe1 -3.5529 7.9581 14.5262 Fe 1 RES1 2.0 2 N1 -2.9824 9.7934 15.3537 N.3 1 RES1 0.0 3 N2 -5.3979 8.6686 15.2323 N.ar 1 RES1 0.0 4 N3 -4.2602 6.0917 13.8707 N.3 1 RES1 0.0 5 N4 -3.2158 6.7549 16.2178 N.ar 1 RES1 0.0 6 N5 -1.5906 7.765 13.8446 N.3 1 RES1 0.0 7 N6 -3.7603 8.679 1…	49	25	-1.53e+62	1.94e+58	24	202	0	[1, 3, 5]	C18 H24 Fe1 N6 2+	2	TRUE	2	['-4.872995308e+19', '-4.872995308e+19', '-4.872995308e+19']	['-1.909276028e+18-4.872995308e+19', '-1.909276028e+18-4.872995308e+19', '-1.909276028e+18-4.872995308e+19']	['@<TRIPOS>MOLECULE\nligand\n17\t18\t1\nSMALL\nPartialCharges\n****\nGenerated from molSimplify\n\n@<TRIPOS>ATOM\n1 X1\t-3.5529 7.9581 14.5262 X\t1 RES1 0.0\n2 N1\t-2.9824 9.7934 15.3537 N.3\t1 RES1 0.0\n3 H1\t-2.1491 9.7089 15.7351 H\t1 RES1 0.0\n4 H2\t-2.9268 10.4255 14.6856 H\t1 RES1 0.0\n5 N2\t-5.3979 8.6686 15.2323 N.ar\t1 RES1 0.0\n6 C1\t-3.9419 10.2438 16.3708 C.3\t1 RES1 0.0\n7 H3\t-3.942…	['-1.909276028e+18', '-1.909276028e+18', '-1.909276028e+18']	N,N,N,N,N,N	2,2,2	2	10.1002/chem.200600547	red	2.48	5.41(Nov2019)+2Updates	tris(2-Picolylamine)-iron(ii) dichloride 2-propanol solvate	['Cl1 1-', 'Cl1 1-', 'C3 H8 O1']	0.743773	149	FALSE		2006	FALSE	{}	octahedral	8.41548	{'octahedral': {'oct_angle_devi_max': 8.415479838413017, 'max_del_sig_angle': 15.243444030551046, 'dist_del_eq': 0, 'dist_del_all': 0.029602890819549366, 'dist_del_all_relative': 0.014801445409774683, 'dist_del_eq_relative': 0}, 'pentagonal pyramidal': {'oct_angle_devi_max': 45.84388913924385, 'max_del_sig_angle': 83.93590631165006, 'dist_del_eq': 0, 'dist_del_all': 0.029602890819549366, 'dist_de…	0	[]	FALSE
IBIXAT16	IBIXAT16_comp_0	TRUE	0	@<TRIPOS>MOLECULE 01 49 54 1 0 0 SMALL USER_CHARGES **** Generated from the CSD @<TRIPOS>ATOM 1 Fe1 -3.5364 7.9622 14.5803 Fe 1 RES1 2.0000 2 N1 -2.9794 9.8294 15.4379 N.3 1 RES1 0.0000 3 H1 -2.1481 9.7481 15.8242 H 1 RES1 0.0000 4 H2 -2.9222 10.4635 14.7743 H 1 RES1 0.0000 5 N2 -5.4094 8.7082 15.3193 N.ar 1 RES1 0.0000 6 N3 -4.2746 6.0587 13.9496 N.3 1 RES1 0.0000 7 H3 -4.9851 6.1817 13.3790 H 1…		Fe -3.536400 7.962200 14.580300 N -2.979400 9.829400 15.437900 H -2.148100 9.748100 15.824200 H -2.922200 10.463500 14.774300 N -5.409400 8.708200 15.319300 N -4.274600 6.058700 13.949600 H -4.985100 6.181700 13.379000 H -3.614500 5.612400 13.490100 N -3.180400 6.701300 16.295300 N -1.538600 7.831800 13.855700 H -0.952300 8.055400 14.528100 H -1.360700 6.966900 13.597300 N -3.754500 8.671600 12.5…	2	TRUE	Fe	6	@<TRIPOS>MOLECULE IBIXAT16_comp_0_heavy_atom 25 30 1 SMALL PartialCharges **** Generated from molSimplify @<TRIPOS>ATOM 1 Fe1 -3.5364 7.9622 14.5803 Fe 1 RES1 2.0 2 N1 -2.9794 9.8294 15.4379 N.3 1 RES1 0.0 3 N2 -5.4094 8.7082 15.3193 N.ar 1 RES1 0.0 4 N3 -4.2746 6.0587 13.9496 N.3 1 RES1 0.0 5 N4 -3.1804 6.7013 16.2953 N.ar 1 RES1 0.0 6 N5 -1.5386 7.8318 13.8557 N.3 1 RES1 0.0 7 N6 -3.7545 8.6716…	49	25	-1.53e+62	1.94e+58	24	202	0	[1, 3, 5]	C18 H24 Fe1 N6 2+	2	TRUE	2	['-4.872995308e+19', '-4.872995308e+19', '-4.872995308e+19']	['-1.909276028e+18-4.872995308e+19', '-1.909276028e+18-4.872995308e+19', '-1.909276028e+18-4.872995308e+19']	['@<TRIPOS>MOLECULE\nligand\n17\t18\t1\nSMALL\nPartialCharges\n****\nGenerated from molSimplify\n\n@<TRIPOS>ATOM\n1 X1\t-3.5364 7.9622 14.5803 X\t1 RES1 0.0\n2 N1\t-2.9794 9.8294 15.4379 N.3\t1 RES1 0.0\n3 H1\t-2.1481 9.7481 15.8242 H\t1 RES1 0.0\n4 H2\t-2.9222 10.4635 14.7743 H\t1 RES1 0.0\n5 N2\t-5.4094 8.7082 15.3193 N.ar\t1 RES1 0.0\n6 C1\t-3.9418 10.2761 16.4492 C.3\t1 RES1 0.0\n7 H3\t-3.940…	['-1.909276028e+18', '-1.909276028e+18', '-1.909276028e+18']	N,N,N,N,N,N	2,2,2	2	10.1002/chem.200600547	red	3.77	5.41(Nov2019)+2Updates	tris(2-Picolylamine)-iron(ii) dichloride 2-propanol solvate	['Cl1 1-', 'Cl1 1-', 'C3 H8 O1']	0.743773	158	FALSE		2006	FALSE	{}	octahedral	9.50506	{'octahedral': {'oct_angle_devi_max': 9.505059574424056, 'max_del_sig_angle': 16.92525083859826, 'dist_del_eq': 0, 'dist_del_all': 0.03543320117491566, 'dist_del_all_relative': 0.01771660058745783, 'dist_del_eq_relative': 0}, 'pentagonal pyramidal': {'oct_angle_devi_max': 45.623833627787306, 'max_del_sig_angle': 82.13556522537607, 'dist_del_eq': 0, 'dist_del_all': 0.03543320117491566, 'dist_del_a…	0	[]	FALSE
IBIXAT17	IBIXAT17_comp_0	TRUE	0	@<TRIPOS>MOLECULE 01 49 54 1 0 0 SMALL USER_CHARGES **** Generated from the CSD @<TRIPOS>ATOM 1 Fe1 -3.5454 7.9613 14.6021 Fe 1 RES1 2.0000 2 N1 -2.9920 9.8359 15.4662 N.3 1 RES1 0.0000 3 H1 -2.1619 9.7569 15.8555 H 1 RES1 0.0000 4 H2 -2.9344 10.4702 14.8022 H 1 RES1 0.0000 5 N2 -5.4262 8.7123 15.3454 N.ar 1 RES1 0.0000 6 N3 -4.2885 6.0481 13.9762 N.3 1 RES1 0.0000 7 H3 -4.9992 6.1687 13.4051 H 1…		Fe -3.545400 7.961300 14.602100 N -2.992000 9.835900 15.466200 H -2.161900 9.756900 15.855500 H -2.934400 10.470200 14.802200 N -5.426200 8.712300 15.345400 N -4.288500 6.048100 13.976200 H -4.999200 6.168700 13.405100 H -3.628300 5.599400 13.518300 N -3.185700 6.687400 16.322600 N -1.539400 7.842200 13.868900 H -0.952400 8.070800 14.539900 H -1.356400 6.977900 13.611800 N -3.765700 8.666700 12.5…	2	TRUE	Fe	6	@<TRIPOS>MOLECULE IBIXAT17_comp_0_heavy_atom 25 30 1 SMALL PartialCharges **** Generated from molSimplify @<TRIPOS>ATOM 1 Fe1 -3.5454 7.9613 14.6021 Fe 1 RES1 2.0 2 N1 -2.992 9.8359 15.4662 N.3 1 RES1 0.0 3 N2 -5.4262 8.7123 15.3454 N.ar 1 RES1 0.0 4 N3 -4.2885 6.0481 13.9762 N.3 1 RES1 0.0 5 N4 -3.1857 6.6874 16.3226 N.ar 1 RES1 0.0 6 N5 -1.5394 7.8422 13.8689 N.3 1 RES1 0.0 7 N6 -3.7657 8.6667 …	49	25	-1.53e+62	1.94e+58	24	202	0	[1, 3, 5]	C18 H24 Fe1 N6 2+	2	TRUE	2	['-4.872995308e+19', '-4.872995308e+19', '-4.872995308e+19']	['-1.909276028e+18-4.872995308e+19', '-1.909276028e+18-4.872995308e+19', '-1.909276028e+18-4.872995308e+19']	['@<TRIPOS>MOLECULE\nligand\n17\t18\t1\nSMALL\nPartialCharges\n****\nGenerated from molSimplify\n\n@<TRIPOS>ATOM\n1 X1\t-3.5454 7.9613 14.6021 X\t1 RES1 0.0\n2 N1\t-2.992 9.8359 15.4662 N.3\t1 RES1 0.0\n3 H1\t-2.1619 9.7569 15.8555 H\t1 RES1 0.0\n4 H2\t-2.9344 10.4702 14.8022 H\t1 RES1 0.0\n5 N2\t-5.4262 8.7123 15.3454 N.ar\t1 RES1 0.0\n6 C1\t-3.9584 10.2802 16.4774 C.3\t1 RES1 0.0\n7 H3\t-3.9561…	['-1.909276028e+18', '-1.909276028e+18', '-1.909276028e+18']	N,N,N,N,N,N	2,2,2	2	10.1002/chem.200600547	red	2.45	5.41(Nov2019)+2Updates	tris(2-Picolylamine)-iron(ii) dichloride 2-propanol solvate	['Cl1 1-', 'Cl1 1-', 'C3 H8 O1']	0.743773	161	FALSE		2006	FALSE	{}	octahedral	9.75103	{'octahedral': {'oct_angle_devi_max': 9.751026367685416, 'max_del_sig_angle': 17.34054021293798, 'dist_del_eq': 0, 'dist_del_all': 0.035529886111054676, 'dist_del_all_relative': 0.017764943055527338, 'dist_del_eq_relative': 0}, 'pentagonal pyramidal': {'oct_angle_devi_max': 45.54077660902672, 'max_del_sig_angle': 81.78359406148303, 'dist_del_eq': 0, 'dist_del_all': 0.035529886111054676, 'dist_del…	0	[]	FALSE
IBIXAT18	IBIXAT18_comp_0	TRUE	0	@<TRIPOS>MOLECULE 01 49 54 1 0 0 SMALL USER_CHARGES **** Generated from the CSD @<TRIPOS>ATOM 1 Fe1 -3.5338 7.9640 14.5990 Fe 1 RES1 2.0000 2 N1 -2.9812 9.8394 15.4661 N.3 1 RES1 0.0000 3 H1 -2.1512 9.7611 15.8534 H 1 RES1 0.0000 4 H2 -2.9237 10.4747 14.8021 H 1 RES1 0.0000 5 N2 -5.4156 8.7171 15.3456 N.ar 1 RES1 0.0000 6 N3 -4.2806 6.0498 13.9733 N.3 1 RES1 0.0000 7 H3 -4.9938 6.1713 13.4050 H 1…		Fe -3.533800 7.964000 14.599000 N -2.981200 9.839400 15.466100 H -2.151200 9.761100 15.853400 H -2.923700 10.474700 14.802100 N -5.415600 8.717100 15.345600 N -4.280600 6.049800 13.973300 H -4.993800 6.171300 13.405000 H -3.622700 5.601800 13.512300 N -3.171400 6.686800 16.319500 N -1.526100 7.847900 13.862900 H -0.939300 8.078600 14.533800 H -1.342300 6.983100 13.605700 N -3.755600 8.668200 12.5…	2	TRUE	Fe	6	@<TRIPOS>MOLECULE IBIXAT18_comp_0_heavy_atom 25 30 1 SMALL PartialCharges **** Generated from molSimplify @<TRIPOS>ATOM 1 Fe1 -3.5338 7.964 14.599 Fe 1 RES1 2.0 2 N1 -2.9812 9.8394 15.4661 N.3 1 RES1 0.0 3 N2 -5.4156 8.7171 15.3456 N.ar 1 RES1 0.0 4 N3 -4.2806 6.0498 13.9733 N.3 1 RES1 0.0 5 N4 -3.1714 6.6868 16.3195 N.ar 1 RES1 0.0 6 N5 -1.5261 7.8479 13.8629 N.3 1 RES1 0.0 7 N6 -3.7556 8.6682 1…	49	25	-1.53e+62	1.94e+58	24	202	0	[1, 3, 5]	C18 H24 Fe1 N6 2+	2	TRUE	2	['-4.872995308e+19', '-4.872995308e+19', '-4.872995308e+19']	['-1.909276028e+18-4.872995308e+19', '-1.909276028e+18-4.872995308e+19', '-1.909276028e+18-4.872995308e+19']	['@<TRIPOS>MOLECULE\nligand\n17\t18\t1\nSMALL\nPartialCharges\n****\nGenerated from molSimplify\n\n@<TRIPOS>ATOM\n1 X1\t-3.5338 7.964 14.599 X\t1 RES1 0.0\n2 N1\t-2.9812 9.8394 15.4661 N.3\t1 RES1 0.0\n3 H1\t-2.1512 9.7611 15.8534 H\t1 RES1 0.0\n4 H2\t-2.9237 10.4747 14.8021 H\t1 RES1 0.0\n5 N2\t-5.4156 8.7171 15.3456 N.ar\t1 RES1 0.0\n6 C1\t-3.9447 10.2841 16.4757 C.3\t1 RES1 0.0\n7 H3\t-3.9429 …	['-1.909276028e+18', '-1.909276028e+18', '-1.909276028e+18']	N,N,N,N,N,N	2,2,2	2	10.1002/chem.200600547	red	3.76	5.41(Nov2019)+2Updates	tris(2-Picolylamine)-iron(ii) dichloride 2-propanol solvate	['Cl1 1-', 'Cl1 1-', 'C3 H8 O1']	0.743773	163	FALSE		2006	FALSE	{}	octahedral	9.7906	{'octahedral': {'oct_angle_devi_max': 9.790600396784745, 'max_del_sig_angle': 17.446566164713744, 'dist_del_eq': 0, 'dist_del_all': 0.03759454155727404, 'dist_del_all_relative': 0.01879727077863702, 'dist_del_eq_relative': 0}, 'pentagonal pyramidal': {'oct_angle_devi_max': 45.52187144327412, 'max_del_sig_angle': 81.64931298558338, 'dist_del_eq': 0, 'dist_del_all': 0.03759454155727404, 'dist_del_a…	0	[]	FALSE
ICEJOQ	ICEJOQ_comp_0	TRUE	0	@<TRIPOS>MOLECULE 01 19 18 1 0 0 SMALL USER_CHARGES **** Generated from the CSD @<TRIPOS>ATOM 1 Fe1 0.0008 -8.9155 -5.4940 Fe 1 RES1 2.0000 2 O15 0.6122 -7.3188 -6.6362 O.3 1 RES1 0.0000 3 O16 1.7418 -8.6200 -4.2976 O.3 1 RES1 0.0000 4 H20 1.4005 -7.3817 -6.9466 H 1 RES1 0.0000 5 H21 0.4694 -6.5365 -6.3442 H 1 RES1 0.0000 6 H22 2.4552 -8.6119 -4.7581 H 1 RES1 0.0000 7 H23 1.8066 -9.2003 -3.6830 H…		Fe 0.000800 -8.915500 -5.494000 O 0.612200 -7.318800 -6.636200 O 1.741800 -8.620000 -4.297600 H 1.400500 -7.381700 -6.946600 H 0.469400 -6.536500 -6.344200 H 2.455200 -8.611900 -4.758100 H 1.806600 -9.200300 -3.683000 O -1.688500 -9.182900 -6.636200 H -2.028200 -8.468800 -6.946600 H -2.294600 -9.697800 -6.344200 O 1.076300 -10.243400 -6.636200 H 0.627700 -10.894600 -6.946600 H 1.825200 -10.510800…	2	TRUE	Fe	6	@<TRIPOS>MOLECULE ICEJOQ_comp_0_heavy_atom 7 6 1 SMALL PartialCharges **** Generated from molSimplify @<TRIPOS>ATOM 1 Fe1 0.0008 -8.9155 -5.494 Fe 1 RES1 2.0 2 O1 0.6122 -7.3188 -6.6362 O.3 1 RES1 0.0 3 O2 1.7418 -8.62 -4.2976 O.3 1 RES1 0.0 4 O3 -1.6885 -9.1829 -6.6362 O.3 1 RES1 0.0 5 O4 1.0763 -10.2434 -6.6362 O.3 1 RES1 0.0 6 O5 -1.1264 -7.5542 -4.2976 O.3 1 RES1 0.0 7 O6 -0.6153 -10.571 -4.2…	19	7	1.65e+20	1.65e+20	12	88	0	[1, 3, 5]	H12 Fe1 O6 2+	2	TRUE	2	['-767.9792813', '-767.9792813', '-767.9792813', '-767.9792813', '-767.9792813', '-767.9792813']	['-767.9792813-767.9792813', '-767.9792813-767.9792813', '-767.9792813-767.9792813', '-767.9792813-767.9792813', '-767.9792813-767.9792813', '-767.9792813-767.9792813']	['@<TRIPOS>MOLECULE\nligand\n4\t3\t1\nSMALL\nPartialCharges\n****\nGenerated from molSimplify\n\n@<TRIPOS>ATOM\n1 X1\t0.0008 -8.9155 -5.494 X\t1 RES1 0.0\n2 O1\t0.6122 -7.3188 -6.6362 O.3\t1 RES1 0.0\n3 H1\t1.4005 -7.3817 -6.9466 H\t1 RES1 0.0\n4 H2\t0.4694 -6.5365 -6.3442 H\t1 RES1 0.0\n@<TRIPOS>BOND\n1 1 2 1\n1 2 3 1\n1 2 4 1\n@<TRIPOS>SUBSTRUCTURE\n1 RES1 4\n\n', '@<TRIPOS>MOLECULE\nligand\n4\…	['-767.9792813', '-767.9792813', '-767.9792813', '-767.9792813', '-767.9792813', '-767.9792813']	O,O,O,O,O,O	1,1,1,1,1,1	1	10.1021/ic0496018	light blue	5.18	5.41(Nov2019)+2Updates	pentakis(Ammonium) hexa-aqua-iron(ii) tris(dihydrogen citrato-O,O')-titanium(iv) tris(hydrogen citrato-O,O')-titanium(iv) trihydrate	['C18 H18 O21 Ti1 2-', 'C18 H15 O21 Ti1 5-', 'H2 O1', 'H4 N1 1+', 'H4 N1 1+', 'H4 N1 1+']	0.111565	296	FALSE		2004	FALSE	{}	octahedral	1.73606	{'octahedral': {'oct_angle_devi_max': 1.7360575330849712, 'max_del_sig_angle': 2.2671094547241637, 'dist_del_eq': 0, 'dist_del_all': 0.07887301162755067, 'dist_del_all_relative': 0.03983485435734879, 'dist_del_eq_relative': 0}, 'pentagonal pyramidal': {'oct_angle_devi_max': 46.79281294793573, 'max_del_sig_angle': 89.42236004279155, 'dist_del_eq': 0, 'dist_del_all': 0.07887301162755067, 'dist_del_…	0	[]	FALSE
IFIPAP	IFIPAP_comp_0	TRUE	0	@<TRIPOS>MOLECULE 01 47 48 1 0 0 SMALL USER_CHARGES **** Generated from the CSD @<TRIPOS>ATOM 1 Fe1 3.3677 0.0000 5.6166 Fe 1 RES1 2.0000 2 O1 11.0888 1.0929 4.3798 O.co2 1 RES1 0.0000 3 O2 11.8256 0.1094 2.5223 O.co2 1 RES1 -1.0000 4 O3 4.7133 1.1692 6.8610 O.3 1 RES1 0.0000 5 O4 2.2196 1.7686 5.0547 O.3 1 RES1 0.0000 6 N1 4.7781 0.4067 3.8623 N.ar 1 RES1 0.0000 7 C1 4.3538 0.5528 2.6009 C.ar 1 …		Fe 3.367700 0.000000 5.616600 O 11.088800 1.092900 4.379800 O 11.825600 0.109400 2.522300 O 4.713300 1.169200 6.861000 O 2.219600 1.768600 5.054700 N 4.778100 0.406700 3.862300 C 4.353800 0.552800 2.600900 H 3.442400 0.490700 2.427500 C 5.212600 0.792900 1.547000 H 4.878400 0.905100 0.686300 C 6.574200 0.864900 1.781600 H 7.167300 1.020200 1.081800 C 7.042300 0.701800 3.081900 C 6.100300 0.490700…	0	TRUE	Fe	6	@<TRIPOS>MOLECULE IFIPAP_comp_0_heavy_atom 27 28 1 SMALL PartialCharges **** Generated from molSimplify @<TRIPOS>ATOM 1 Fe1 3.3677 0.0 5.6166 Fe 1 RES1 2.0 2 O1 11.0888 1.0929 4.3798 O.co2 1 RES1 0.0 3 O2 11.8256 0.1094 2.5223 O.co2 1 RES1 -1.0 4 O3 4.7133 1.1692 6.861 O.3 1 RES1 0.0 5 O4 2.2196 1.7686 5.0547 O.3 1 RES1 0.0 6 N1 4.7781 0.4067 3.8623 N.ar 1 RES1 0.0 7 C1 4.3538 0.5528 2.6009 C.ar …	47	27	1.79e+66	7.67e+60	20	220	0	[1, 3, 5]	C16 H20 Fe1 N2 O8	0	FALSE	2	['-767.9792813', '-767.9792813', '-5.299982193e+25', '-767.9792813', '-767.9792813', '-5.299982193e+25']	['-767.9792813-767.9792813', '-767.9792813-767.9792813', '6.0637038332e+22-5.299982193e+25', '-767.9792813-767.9792813', '-767.9792813-767.9792813', '6.0637038332e+22-5.299982193e+25']	['@<TRIPOS>MOLECULE\nligand\n4\t3\t1\nSMALL\nPartialCharges\n****\nGenerated from molSimplify\n\n@<TRIPOS>ATOM\n1 X1\t3.3677 0.0 5.6166 X\t1 RES1 0.0\n2 O1\t4.7133 1.1692 6.861 O.3\t1 RES1 0.0\n3 H1\t5.1793 0.7555 7.4341 H\t1 RES1 0.0\n4 H2\t4.4824 1.9536 7.0769 H\t1 RES1 0.0\n@<TRIPOS>BOND\n1 1 2 1\n1 2 3 1\n1 2 4 1\n@<TRIPOS>SUBSTRUCTURE\n1 RES1 4\n\n', '@<TRIPOS>MOLECULE\nligand\n4\t3\t1\nSMAL…	['-767.9792813', '-767.9792813', '6.0637038332e+22', '-767.9792813', '-767.9792813', '6.0637038332e+22']	O,O,N,O,O,N	1,1,1,1,1,1	1		yellow-green	3.16	5.41(Nov2019)+2Updates	Tetraaqua-bis(3-(3-pyridyl)acrylato-N)-iron(ii)	[]	1	294	FALSE			FALSE	{}	octahedral	1.73055	{'octahedral': {'oct_angle_devi_max': 1.7305534276974412, 'max_del_sig_angle': 2.1961755467175976, 'dist_del_eq': 0, 'dist_del_all': 0.11347989510767276, 'dist_del_all_relative': 0.04576023859710099, 'dist_del_eq_relative': 0}, 'pentagonal pyramidal': {'oct_angle_devi_max': 46.8002443828462, 'max_del_sig_angle': 89.99801521589427, 'dist_del_eq': 0, 'dist_del_all': 0.11347989510767276, 'dist_del_a…	0	[]	FALSE
IGIHEL	IGIHEL_comp_0	TRUE	0	@<TRIPOS>MOLECULE 01 59 62 1 0 0 SMALL USER_CHARGES **** Generated from the CSD @<TRIPOS>ATOM 1 Fe1 0.0000 0.0000 0.0000 Fe 1 RES1 2.0000 2 O1 2.0190 -0.6692 0.0249 O.3 1 RES1 0.0000 3 H1 2.1750 -0.7330 -0.4530 H 1 RES1 0.0000 4 H2 2.6090 -0.1727 0.6883 H 1 RES1 0.0000 5 N1 0.6516 1.9339 0.7331 N.2 1 RES1 0.0000 6 N2 -0.9648 2.8455 2.1333 N.pl3 1 RES1 0.0000 7 H3 -1.4552 2.1436 2.0561 H 1 RES1 0.…		Fe 0.000000 0.000000 0.000000 O 2.019000 -0.669200 0.024900 H 2.175000 -0.733000 -0.453000 H 2.609000 -0.172700 0.688300 N 0.651600 1.933900 0.733100 N -0.964800 2.845500 2.133300 H -1.455200 2.143600 2.056100 H -1.228200 3.502700 2.622400 O 1.884300 2.394800 0.180500 C 0.216700 2.916600 1.488600 C 1.116300 4.018000 1.453700 H 1.029500 4.830900 1.895500 C 2.106000 3.635900 0.655900 C 3.387200 4.2…	2	TRUE	Fe	6	@<TRIPOS>MOLECULE IGIHEL_comp_0_heavy_atom 31 34 1 SMALL PartialCharges **** Generated from molSimplify @<TRIPOS>ATOM 1 Fe1 0.0 0.0 0.0 Fe 1 RES1 2.0 2 O1 2.019 -0.6692 0.0249 O.3 1 RES1 0.0 3 N1 0.6516 1.9339 0.7331 N.2 1 RES1 0.0 4 N2 -0.9648 2.8455 2.1333 N.pl3 1 RES1 0.0 5 O2 1.8843 2.3948 0.1805 O.3 1 RES1 0.0 6 C1 0.2167 2.9166 1.4886 C.2 1 RES1 0.0 7 C2 1.1163 4.018 1.4537 C.2 1 RES1 0.0 8…	59	31	7.41e+77	-1.81e+76	28	256	0	[1, 3, 5]	C16 H28 Fe1 N8 O6 2+	2	FALSE	2	['-767.9792813', '1.8367364049e+17', '1.8367364049e+17', '-767.9792813', '1.8367364049e+17', '1.8367364049e+17']	['-767.9792813-767.9792813', '2.6808900058e+161.8367364049e+17', '2.6808900058e+161.8367364049e+17', '-767.9792813-767.9792813', '2.6808900058e+161.8367364049e+17', '2.6808900058e+161.8367364049e+17']	['@<TRIPOS>MOLECULE\nligand\n4\t3\t1\nSMALL\nPartialCharges\n****\nGenerated from molSimplify\n\n@<TRIPOS>ATOM\n1 X1\t0.0 0.0 0.0 X\t1 RES1 0.0\n2 O1\t2.019 -0.6692 0.0249 O.3\t1 RES1 0.0\n3 H1\t2.175 -0.733 -0.453 H\t1 RES1 0.0\n4 H2\t2.609 -0.1727 0.6883 H\t1 RES1 0.0\n@<TRIPOS>BOND\n1 1 2 1\n1 2 3 1\n1 2 4 1\n@<TRIPOS>SUBSTRUCTURE\n1 RES1 4\n\n', '@<TRIPOS>MOLECULE\nligand\n14\t14\t1\nSMALL\nP…	['-767.9792813', '2.6808900058e+16', '2.6808900058e+16', '-767.9792813', '2.6808900058e+16', '2.6808900058e+16']	O,N,N,O,N,N	1,1,1,1,1,1	1	10.1023/A:1015651422973	pink	5.63	5.41(Nov2019)+2Updates	Diaqua-tetrakis(3-amino-5-methyl-1,2-oxazol-2-yl)-iron(ii) bis(3-amino-5-methyl-1,2-oxazole) diperchlorate	['C4 H7 N2 O1', 'Cl1 O4 1-']	0.709216	305	FALSE		2001	TRUE	{'O1-H2_normdist': 0.46068117908194434, 'O30-H31_normdist': 0.46068117908194434}	octahedral	3.35485	{'octahedral': {'oct_angle_devi_max': 3.354849142859089, 'max_del_sig_angle': 5.935825085326158, 'dist_del_eq': 0, 'dist_del_all': 0.07015150866564035, 'dist_del_all_relative': 0.02433252202810743, 'dist_del_eq_relative': 0}, 'pentagonal pyramidal': {'oct_angle_devi_max': 46.80000000000001, 'max_del_sig_angle': 90.0, 'dist_del_eq': 0, 'dist_del_all': 0.07015150866564035, 'dist_del_all_relative': …	0	[]	FALSE
IGURAF	IGURAF_comp_0	TRUE	0	@<TRIPOS>MOLECULE 01 59 65 1 0 0 SMALL USER_CHARGES **** Generated from the CSD @<TRIPOS>ATOM 1 Fe1 12.9945 0.0877 11.5990 Fe 1 RES1 1.0000 2 Cl1 14.2663 -1.0486 13.2596 Cl 1 RES1 0.0000 3 N1 13.8458 1.9992 12.3261 N.ar 1 RES1 0.0000 4 N2 14.8142 0.3215 10.3031 N.3 1 RES1 0.0000 5 N3 12.3115 -1.6760 10.4670 N.3 1 RES1 0.0000 6 N4 10.9150 -0.1729 12.5105 N.3 1 RES1 0.0000 7 N5 12.0785 1.1219 9.846…		Fe 12.994500 0.087700 11.599000 Cl 14.266300 -1.048600 13.259600 N 13.845800 1.999200 12.326100 N 14.814200 0.321500 10.303100 N 12.311500 -1.676000 10.467000 N 10.915000 -0.172900 12.510500 N 12.078500 1.121900 9.846500 C 13.295200 2.914600 13.148900 H 12.396200 2.785800 13.430200 C 13.972200 4.031300 13.603900 H 13.549300 4.646700 14.190300 C 15.266900 4.232700 13.192200 H 15.751400 4.995000 13…	1	TRUE	Fe	6	@<TRIPOS>MOLECULE IGURAF_comp_0_heavy_atom 26 32 1 SMALL PartialCharges **** Generated from molSimplify @<TRIPOS>ATOM 1 Fe1 12.9945 0.0877 11.599 Fe 1 RES1 1.0 2 Cl1 14.2663 -1.0486 13.2596 Cl 1 RES1 0.0 3 N1 13.8458 1.9992 12.3261 N.ar 1 RES1 0.0 4 N2 14.8142 0.3215 10.3031 N.3 1 RES1 0.0 5 N3 12.3115 -1.676 10.467 N.3 1 RES1 0.0 6 N4 10.915 -0.1729 12.5105 N.3 1 RES1 0.0 7 N5 12.0785 1.1219 9.8…	59	26	1.39e+65	7.96e+63	33	226	0	[1, 3, 5]	C19 H33 Cl1 Fe1 N5 1+	1	FALSE	2	['-1221.462209', '1.7074043711e+58']	['-1221.462209-1221.462209', '2.1208716287e+571.7074043711e+58']	['@<TRIPOS>MOLECULE\nligand\n2\t1\t1\nSMALL\nPartialCharges\n****\nGenerated from molSimplify\n\n@<TRIPOS>ATOM\n1 X1\t12.9945 0.0877 11.599 X\t1 RES1 0.0\n2 Cl1\t14.2663 -1.0486 13.2596 Cl\t1 RES1 0.0\n@<TRIPOS>BOND\n1 1 2 1\n@<TRIPOS>SUBSTRUCTURE\n1 RES1 2\n\n', '@<TRIPOS>MOLECULE\nligand\n58\t64\t1\nSMALL\nPartialCharges\n****\nGenerated from molSimplify\n\n@<TRIPOS>ATOM\n1 X1\t12.9945 0.0877 1…	['-1221.462209', '2.1208716287e+57']	Cl,N,N,N,N,N	5,1	5	10.1021/ic502699m	yellow	2.63	5.41(Nov2019)+2Updates	chloro-(4-methyl-11-((pyridin-2-yl)methyl)-1,4,8,11-tetraazabicyclo[6.6.2]hexadecane)-iron(ii) hexafluorophosphate	['F6 P1 1-']	0.744673	150	FALSE		2015	FALSE	{}	octahedral	9.83375	{'octahedral': {'oct_angle_devi_max': 9.833745747913952, 'max_del_sig_angle': 18.491072965385527, 'dist_del_eq': 0, 'dist_del_all': 0.17617560058743997, 'dist_del_all_relative': 0.08002822879175198, 'dist_del_eq_relative': 0}, 'pentagonal pyramidal': {'oct_angle_devi_max': 47.894136171253386, 'max_del_sig_angle': 81.26176423029688, 'dist_del_eq': 0, 'dist_del_all': 0.17617560058743997, 'dist_del_…	0	[]	FALSE
IPIWAF	IPIWAF_comp_1	TRUE	0	@<TRIPOS>MOLECULE 02 57 64 1 0 0 SMALL USER_CHARGES **** Generated from the CSD @<TRIPOS>ATOM 1 C1 6.7285 -0.2151 0.9791 C.ar 1 RES1 0.0000 2 C2 6.4125 -0.7528 -0.2647 C.ar 1 RES1 0.0000 3 H1 6.3831 -1.6952 -0.3805 H 1 RES1 0.0000 4 C3 6.1398 0.0828 -1.3295 C.ar 1 RES1 0.0000 5 H2 5.9152 -0.2859 -2.1762 H 1 RES1 0.0000 6 C4 6.1933 1.4639 -1.1626 C.ar 1 RES1 0.0000 7 H3 6.0114 2.0374 -1.8980 H 1 R…		C 6.728500 -0.215100 0.979100 C 6.412500 -0.752800 -0.264700 H 6.383100 -1.695200 -0.380500 C 6.139800 0.082800 -1.329500 H 5.915200 -0.285900 -2.176200 C 6.193300 1.463900 -1.162600 H 6.011400 2.037400 -1.898000 C 6.510200 1.999900 0.066200 H 6.549100 2.942200 0.179000 C 6.772300 1.160000 1.140000 C 5.806900 -1.771100 2.597300 H 6.058700 -2.582900 3.104200 H 5.266800 -2.049400 1.815300 C 8.15750…	2	TRUE	Fe	6	@<TRIPOS>MOLECULE IPIWAF_comp_1_heavy_atom 27 34 1 SMALL PartialCharges **** Generated from molSimplify @<TRIPOS>ATOM 1 C1 6.7285 -0.2151 0.9791 C.ar 1 RES1 0.0 2 C2 6.4125 -0.7528 -0.2647 C.ar 1 RES1 0.0 3 C3 6.1398 0.0828 -1.3295 C.ar 1 RES1 0.0 4 C4 6.1933 1.4639 -1.1626 C.ar 1 RES1 0.0 5 C5 6.5102 1.9999 0.0662 C.ar 1 RES1 0.0 6 C6 6.7723 1.16 1.14 C.ar 1 RES1 0.0 7 C7 5.8069 -1.7711 2.5973 C…	57	27	-3.38e+65	3.49e+62	30	220	0	[1, 3, 5]	C20 H30 Fe1 N6 2+	2	TRUE	2	['-9.638848290e+61']	['4.8483019580e+58-9.638848290e+61']	['@<TRIPOS>MOLECULE\nligand\n57\t64\t1\nSMALL\nPartialCharges\n****\nGenerated from molSimplify\n\n@<TRIPOS>ATOM\n1 C1\t6.7285 -0.2151 0.9791 C.ar\t1 RES1 0.0\n2 C2\t6.4125 -0.7528 -0.2647 C.ar\t1 RES1 0.0\n3 H1\t6.3831 -1.6952 -0.3805 H\t1 RES1 0.0\n4 C3\t6.1398 0.0828 -1.3295 C.ar\t1 RES1 0.0\n5 H2\t5.9152 -0.2859 -2.1762 H\t1 RES1 0.0\n6 C4\t6.1933 1.4639 -1.1626 C.ar\t1 RES1 0.0\n7 H3\t6.0114…	['4.8483019580e+58']	N,N,N,N,N,N	6	6			4.68	5.41(Nov2019)+2Updates	(1,7-bis(2-Aminophenyl)-1,4,7,10-tetraazadodecane)-iron(ii) diperchlorate	['Cl1 O4 1-']	0.804917	120	FALSE			FALSE	{}	octahedral	12.8668	{'octahedral': {'oct_angle_devi_max': 12.866768879802525, 'max_del_sig_angle': 28.158619211270377, 'dist_del_eq': 0, 'dist_del_all': 0.12237058309828486, 'dist_del_all_relative': 0.06118529154914243, 'dist_del_eq_relative': 0}, 'pentagonal pyramidal': {'oct_angle_devi_max': 47.1830299004243, 'max_del_sig_angle': 81.04299275727135, 'dist_del_eq': 0, 'dist_del_all': 0.12237058309828486, 'dist_del_a…	0	[]	FALSE
ISULAJ	ISULAJ_comp_0	TRUE	0	@<TRIPOS>MOLECULE 01 53 60 1 0 0 SMALL USER_CHARGES **** Generated from the CSD @<TRIPOS>ATOM 1 Fe1 4.0623 8.2599 3.1181 Fe 1 RES1 2.0000 2 N1 3.6675 6.0232 1.5732 N.3 1 RES1 0.0000 3 C1 3.2448 4.9534 2.4739 C.3 1 RES1 0.0000 4 H1 3.5632 4.0827 2.1265 H 1 RES1 0.0000 5 H2 2.2560 4.9254 2.5137 H 1 RES1 0.0000 6 C2 3.8057 5.1807 3.8737 C.3 1 RES1 0.0000 7 H3 3.4160 4.5266 4.5083 H 1 RES1 0.0000 8 H…		Fe 4.062300 8.259900 3.118100 N 3.667500 6.023200 1.573200 C 3.244800 4.953400 2.473900 H 3.563200 4.082700 2.126500 H 2.256000 4.925400 2.513700 C 3.805700 5.180700 3.873700 H 3.416000 4.526600 4.508300 H 4.788600 5.067400 3.870800 N 3.453800 6.544100 4.273600 C 2.661100 6.730900 5.259100 H 2.315900 5.997900 5.754600 C 2.302400 8.099500 5.601400 N 2.781300 9.061100 4.791500 N 2.326400 10.212900 …	2	TRUE	Fe	6	@<TRIPOS>MOLECULE ISULAJ_comp_0_heavy_atom 29 36 1 SMALL PartialCharges **** Generated from molSimplify @<TRIPOS>ATOM 1 Fe1 4.0623 8.2599 3.1181 Fe 1 RES1 2.0 2 N1 3.6675 6.0232 1.5732 N.3 1 RES1 0.0 3 C1 3.2448 4.9534 2.4739 C.3 1 RES1 0.0 4 C2 3.8057 5.1807 3.8737 C.3 1 RES1 0.0 5 N2 3.4538 6.5441 4.2736 N.2 1 RES1 0.0 6 C3 2.6611 6.7309 5.2591 C.2 1 RES1 0.0 7 C4 2.3024 8.0995 5.6014 C.2 1 RES…	53	29	9.32e+71	2.56e+66	24	230	0	[1, 3, 5]	C18 H24 Fe1 N10 2+	2	TRUE	2	['4.4424072117e+68']	['7.8079912954e+624.4424072117e+68']	['@<TRIPOS>MOLECULE\nligand\n53\t60\t1\nSMALL\nPartialCharges\n****\nGenerated from molSimplify\n\n@<TRIPOS>ATOM\n1 X1\t4.0623 8.2599 3.1181 X\t1 RES1 0.0\n2 N1\t3.6675 6.0232 1.5732 N.3\t1 RES1 0.0\n3 C1\t3.2448 4.9534 2.4739 C.3\t1 RES1 0.0\n4 H1\t3.5632 4.0827 2.1265 H\t1 RES1 0.0\n5 H2\t2.256 4.9254 2.5137 H\t1 RES1 0.0\n6 C2\t3.8057 5.1807 3.8737 C.3\t1 RES1 0.0\n7 H3\t3.416 4.5266 4.5083 H\…	['7.8079912954e+62']	N,N,N,N,N,N	6	6	10.1107/S010827010400407X	yellow	3.72	5.41(Nov2019)+2Updates	(tris(4-(1H-Pyrazol-3-yl)-3-aza-3-butenyl)amine)-iron(ii) diperchlorate monohydrate	['Cl1 O4 1-', 'Cl1 O4 1-', 'H2 O1']	0.667923	100	FALSE		2004	FALSE	{}	octahedral	14.6602	{'octahedral': {'oct_angle_devi_max': 14.66017994622039, 'max_del_sig_angle': 20.17885549860688, 'dist_del_eq': 0, 'dist_del_all': 0.09833234583229222, 'dist_del_all_relative': 0.04916617291614611, 'dist_del_eq_relative': 0}, 'pentagonal pyramidal': {'oct_angle_devi_max': 47.10269947100297, 'max_del_sig_angle': 71.53270097501596, 'dist_del_eq': 0, 'dist_del_all': 0.09833234583229222, 'dist_del_al…	0	[]	FALSE
IXOZOK	IXOZOK_comp_0	TRUE	0	@<TRIPOS>MOLECULE 01 46 50 1 0 0 SMALL USER_CHARGES **** Generated from the CSD @<TRIPOS>ATOM 1 Fe1 1.8982 1.7822 -2.3383 Fe 1 RES1 2.0000 2 N1 0.0208 2.5013 -2.3497 N.3 1 RES1 0.0000 3 H1 -0.3492 2.2760 -1.5269 H 1 RES1 0.0000 4 N2 1.3762 -0.0694 -2.8955 N.3 1 RES1 0.0000 5 H2 1.1661 -0.5353 -2.1183 H 1 RES1 0.0000 6 N3 3.7837 1.1343 -2.5026 N.3 1 RES1 0.0000 7 H3 4.0980 1.4427 -3.3213 H 1 RES1 …		Fe 1.898200 1.782200 -2.338300 N 0.020800 2.501300 -2.349700 H -0.349200 2.276000 -1.526900 N 1.376200 -0.069400 -2.895500 H 1.166100 -0.535300 -2.118300 N 3.783700 1.134300 -2.502600 H 4.098000 1.442700 -3.321300 N 2.510600 3.698800 -2.115100 N 1.859900 1.425500 -0.714600 O 1.922800 1.196200 0.391800 O 1.962900 2.153000 -4.183500 O 2.463100 3.627200 -5.756000 C -0.911900 1.984400 -3.379700 H -0.…	2	TRUE	Fe	6	@<TRIPOS>MOLECULE IXOZOK_comp_0_heavy_atom 21 25 1 SMALL PartialCharges **** Generated from molSimplify @<TRIPOS>ATOM 1 Fe1 1.8982 1.7822 -2.3383 Fe 1 RES1 2.0 2 N1 0.0208 2.5013 -2.3497 N.3 1 RES1 0.0 3 N2 1.3762 -0.0694 -2.8955 N.3 1 RES1 0.0 4 N3 3.7837 1.1343 -2.5026 N.3 1 RES1 0.0 5 N4 2.5106 3.6988 -2.1151 N.3 1 RES1 0.0 6 N5 1.8599 1.4255 -0.7146 N.2 1 RES1 0.0 7 O1 1.9228 1.1962 0.3918 O.…	46	21	3.73e+50	2.62e+49	25	184	0	[1, 3, 5]	C12 H25 Fe1 N5 O3 2+	0	FALSE	2	['-5.615897699e+41', '-203795.8672']	['-1.545508190e+41-5.615897699e+41', '-53135.05616-203795.8672']	['@<TRIPOS>MOLECULE\nligand\n44\t48\t1\nSMALL\nPartialCharges\n****\nGenerated from molSimplify\n\n@<TRIPOS>ATOM\n1 X1\t1.8982 1.7822 -2.3383 X\t1 RES1 0.0\n2 N1\t0.0208 2.5013 -2.3497 N.3\t1 RES1 0.0\n3 H1\t-0.3492 2.276 -1.5269 H\t1 RES1 0.0\n4 N2\t1.3762 -0.0694 -2.8955 N.3\t1 RES1 0.0\n5 H2\t1.1661 -0.5353 -2.1183 H\t1 RES1 0.0\n6 N3\t3.7837 1.1343 -2.5026 N.3\t1 RES1 0.0\n7 H3\t4.098 1.4427 …	['-1.545508190e+41', '-53135.05616']	N,N,N,N,N,O	5,1	5	10.1021/ja030645+	yellow	6.51	5.41(Nov2019)+2Updates	(1,4,8,11-Tetra-azacyclotetradecane-1-acetato-N,N',N'',N''',O)-nitrosyl-iron(ii) chloride perchlorate monohydrate	['Cl1 O4 1-', 'Cl1 1-', 'H2 O1']	0.691771	100	FALSE		2004	FALSE	{}	octahedral	5.573	{'octahedral': {'oct_angle_devi_max': 5.572996713376685, 'max_del_sig_angle': 10.011896063563285, 'dist_del_eq': 0, 'dist_del_all': 0.36154298605416413, 'dist_del_all_relative': 0.18077149302708206, 'dist_del_eq_relative': 0}, 'pentagonal pyramidal': {'oct_angle_devi_max': 49.57297064156123, 'max_del_sig_angle': 88.78489651324585, 'dist_del_eq': 0, 'dist_del_all': 0.36154298605416413, 'dist_del_a…	0	[]	FALSE
IXUZOQ01	IXUZOQ01_comp_0	TRUE	0	@<TRIPOS>MOLECULE 01 59 66 1 0 0 SMALL USER_CHARGES **** Generated from the CSD @<TRIPOS>ATOM 1 Fe1 1.8891 14.1611 3.3799 Fe 1 RES1 2.0000 2 N1 1.9183 11.6251 1.0009 N.3 1 RES1 0.0000 3 C1 0.7262 12.1912 0.4181 C.3 1 RES1 0.0000 4 H1 0.7660 12.1413 -0.5407 H 1 RES1 0.0000 5 H2 -0.0257 11.6754 0.7403 H 1 RES1 0.0000 6 N2 0.3660 13.8983 2.1977 N.2 1 RES1 0.0000 7 C2 0.4392 13.6699 0.7503 C.3 1 RES1…		Fe 1.889100 14.161100 3.379900 N 1.918300 11.625100 1.000900 C 0.726200 12.191200 0.418100 H 0.766000 12.141300 -0.540700 H -0.025700 11.675400 0.740300 N 0.366000 13.898300 2.197700 C 0.439200 13.669900 0.750300 H 1.136200 14.196200 0.392600 H -0.399300 13.874000 0.307800 N 0.442200 14.330900 4.714700 C -0.793700 14.003300 2.747300 H -1.545200 13.929300 2.212700 N 2.071700 12.294800 3.905300 C -…	2	TRUE	Fe	6	@<TRIPOS>MOLECULE IXUZOQ01_comp_0_heavy_atom 32 39 1 SMALL PartialCharges **** Generated from molSimplify @<TRIPOS>ATOM 1 Fe1 1.8891 14.1611 3.3799 Fe 1 RES1 2.0 2 N1 1.9183 11.6251 1.0009 N.3 1 RES1 0.0 3 C1 0.7262 12.1912 0.4181 C.3 1 RES1 0.0 4 N2 0.366 13.8983 2.1977 N.2 1 RES1 0.0 5 C2 0.4392 13.6699 0.7503 C.3 1 RES1 0.0 6 N3 0.4422 14.3309 4.7147 N.ar 1 RES1 0.0 7 C3 -0.7937 14.0033 2.7473…	59	32	-3.51e+79	-1.95e+75	27	248	0	[1, 3, 5]	C24 H27 Fe1 N7 2+	2	TRUE	2	['2.3810622962e+75']	['-4.882438124e+712.3810622962e+75']	['@<TRIPOS>MOLECULE\nligand\n59\t66\t1\nSMALL\nPartialCharges\n****\nGenerated from molSimplify\n\n@<TRIPOS>ATOM\n1 X1\t1.8891 14.1611 3.3799 X\t1 RES1 0.0\n2 N1\t1.9183 11.6251 1.0009 N.3\t1 RES1 0.0\n3 C1\t0.7262 12.1912 0.4181 C.3\t1 RES1 0.0\n4 H1\t0.766 12.1413 -0.5407 H\t1 RES1 0.0\n5 H2\t-0.0257 11.6754 0.7403 H\t1 RES1 0.0\n6 N2\t0.366 13.8983 2.1977 N.2\t1 RES1 0.0\n7 C2\t0.4392 13.6699 …	['-4.882438124e+71']	N,N,N,N,N,N	6	6	10.1016/j.ica.2004.01.007	dark red	3.08	5.41(Nov2019)+2Updates	(tris(2-(((2-Pyridyl)methylene)amino)ethyl)amine)-iron(ii) diperchlorate	['Cl1 O4 1-', 'Cl1 O4 1-']	0.702361	100	FALSE		2004	FALSE	{}	octahedral	5.77483	{'octahedral': {'oct_angle_devi_max': 5.7748349200296385, 'max_del_sig_angle': 8.69365130905507, 'dist_del_eq': 0, 'dist_del_all': 0.0305203095643356, 'dist_del_all_relative': 0.0152601547821678, 'dist_del_eq_relative': 0}, 'pentagonal pyramidal': {'oct_angle_devi_max': 46.41698557129095, 'max_del_sig_angle': 85.44642907812809, 'dist_del_eq': 0, 'dist_del_all': 0.0305203095643356, 'dist_del_all_r…	0	[]	FALSE
IXUZOQ02	IXUZOQ02_comp_0	TRUE	0	@<TRIPOS>MOLECULE 01 59 66 1 0 0 SMALL USER_CHARGES **** Generated from the CSD @<TRIPOS>ATOM 1 Fe1 1.9210 1.7728 3.4165 Fe 1 RES1 2.0000 2 N1 3.3398 1.5951 4.7598 N.ar 1 RES1 0.0000 3 N2 2.0956 3.6779 3.8836 N.2 1 RES1 0.0000 4 N3 0.4701 1.6045 4.7702 N.ar 1 RES1 0.0000 5 N4 0.3987 2.0405 2.2304 N.2 1 RES1 0.0000 6 N5 1.8862 -0.1490 2.9553 N.ar 1 RES1 0.0000 7 N6 3.2777 1.7770 2.0166 N.2 1 RES1 …		Fe 1.921000 1.772800 3.416500 N 3.339800 1.595100 4.759800 N 2.095600 3.677900 3.883600 N 0.470100 1.604500 4.770200 N 0.398700 2.040500 2.230400 N 1.886200 -0.149000 2.955300 N 3.277700 1.777000 2.016600 N 1.970600 4.204900 0.978700 C 3.951500 0.512900 5.227400 C 4.845800 0.542700 6.287800 C 5.158800 1.764500 6.845900 C 4.582300 2.884300 6.374700 C 3.685000 2.798000 5.350800 C 2.951800 3.906900 …	2	TRUE	Fe	6	@<TRIPOS>MOLECULE IXUZOQ02_comp_0_heavy_atom 32 39 1 SMALL PartialCharges **** Generated from molSimplify @<TRIPOS>ATOM 1 Fe1 1.921 1.7728 3.4165 Fe 1 RES1 2.0 2 N1 3.3398 1.5951 4.7598 N.ar 1 RES1 0.0 3 N2 2.0956 3.6779 3.8836 N.2 1 RES1 0.0 4 N3 0.4701 1.6045 4.7702 N.ar 1 RES1 0.0 5 N4 0.3987 2.0405 2.2304 N.2 1 RES1 0.0 6 N5 1.8862 -0.149 2.9553 N.ar 1 RES1 0.0 7 N6 3.2777 1.777 2.0166 N.2 1 …	59	32	-3.51e+79	-1.95e+75	27	248	0	[1, 3, 5]	C24 H27 Fe1 N7 2+	2	TRUE	2	['2.3810622962e+75']	['-4.882438124e+712.3810622962e+75']	['@<TRIPOS>MOLECULE\nligand\n59\t66\t1\nSMALL\nPartialCharges\n****\nGenerated from molSimplify\n\n@<TRIPOS>ATOM\n1 X1\t1.921 1.7728 3.4165 X\t1 RES1 0.0\n2 N1\t3.3398 1.5951 4.7598 N.ar\t1 RES1 0.0\n3 N2\t2.0956 3.6779 3.8836 N.2\t1 RES1 0.0\n4 N3\t0.4701 1.6045 4.7702 N.ar\t1 RES1 0.0\n5 N4\t0.3987 2.0405 2.2304 N.2\t1 RES1 0.0\n6 N5\t1.8862 -0.149 2.9553 N.ar\t1 RES1 0.0\n7 N6\t3.2777 1.777 2.…	['-4.882438124e+71']	N,N,N,N,N,N	6	6	10.1007/s11243-004-2233-x	purple	6.41	5.41(Nov2019)+2Updates	tris((2-Pyridylmethyleneaminoethyl)amine)-iron(ii) diperchlorate	['Cl1 O4 1-', 'Cl1 O4 1-']	0.702361		FALSE		2005	FALSE	{}	octahedral	5.44347	{'octahedral': {'oct_angle_devi_max': 5.443474619202502, 'max_del_sig_angle': 8.812468486045972, 'dist_del_eq': 0, 'dist_del_all': 0.04316127931140401, 'dist_del_all_relative': 0.021580639655702005, 'dist_del_eq_relative': 0}, 'pentagonal pyramidal': {'oct_angle_devi_max': 46.36467832434187, 'max_del_sig_angle': 85.9124749081015, 'dist_del_eq': 0, 'dist_del_all': 0.04316127931140401, 'dist_del_al…	0	[]	FALSE
IXUZOQ03	IXUZOQ03_comp_0	TRUE	0	@<TRIPOS>MOLECULE 01 59 66 1 0 0 SMALL USER_CHARGES **** Generated from the CSD @<TRIPOS>ATOM 1 Fe1 7.1750 9.5898 13.6042 Fe 1 RES1 2.0000 2 N1 7.2048 7.6643 14.0887 N.ar 1 RES1 0.0000 3 N2 5.8367 9.6210 15.0294 N.2 1 RES1 0.0000 4 N3 7.2005 12.0865 16.0382 N.3 1 RES1 0.0000 5 N4 6.9911 11.4736 13.1088 N.2 1 RES1 0.0000 6 N5 5.7294 9.4051 12.2753 N.ar 1 RES1 0.0000 7 N6 8.7274 9.8399 14.7572 N.2 …		Fe 7.175000 9.589800 13.604200 N 7.204800 7.664300 14.088700 N 5.836700 9.621000 15.029400 N 7.200500 12.086500 16.038200 N 6.991100 11.473600 13.108800 N 5.729400 9.405100 12.275300 N 8.727400 9.839900 14.757200 N 8.597400 9.424000 12.237900 C 7.988800 6.682800 13.600500 H 8.608500 6.887600 12.909800 C 7.917800 5.383100 14.073400 H 8.476100 4.712000 13.699100 C 7.039300 5.058600 15.087200 H 6.98…	2	TRUE	Fe	6	@<TRIPOS>MOLECULE IXUZOQ03_comp_0_heavy_atom 32 39 1 SMALL PartialCharges **** Generated from molSimplify @<TRIPOS>ATOM 1 Fe1 7.175 9.5898 13.6042 Fe 1 RES1 2.0 2 N1 7.2048 7.6643 14.0887 N.ar 1 RES1 0.0 3 N2 5.8367 9.621 15.0294 N.2 1 RES1 0.0 4 N3 7.2005 12.0865 16.0382 N.3 1 RES1 0.0 5 N4 6.9911 11.4736 13.1088 N.2 1 RES1 0.0 6 N5 5.7294 9.4051 12.2753 N.ar 1 RES1 0.0 7 N6 8.7274 9.8399 14.757…	59	32	-3.51e+79	-1.95e+75	27	248	0	[1, 3, 5]	C24 H27 Fe1 N7 2+	2	TRUE	2	['2.3810622962e+75']	['-4.882438124e+712.3810622962e+75']	['@<TRIPOS>MOLECULE\nligand\n59\t66\t1\nSMALL\nPartialCharges\n****\nGenerated from molSimplify\n\n@<TRIPOS>ATOM\n1 X1\t7.175 9.5898 13.6042 X\t1 RES1 0.0\n2 N1\t7.2048 7.6643 14.0887 N.ar\t1 RES1 0.0\n3 N2\t5.8367 9.621 15.0294 N.2\t1 RES1 0.0\n4 N3\t7.2005 12.0865 16.0382 N.3\t1 RES1 0.0\n5 N4\t6.9911 11.4736 13.1088 N.2\t1 RES1 0.0\n6 N5\t5.7294 9.4051 12.2753 N.ar\t1 RES1 0.0\n7 N6\t8.7274 9.…	['-4.882438124e+71']	N,N,N,N,N,N	6	6		dark red	6.44	5.41(Nov2019)+2Updates	(tris(2-(((2-Pyridyl)methylene)amino)ethyl)amine)-iron(ii) diperchlorate	['Cl1 O4 1-', 'Cl1 O4 1-']	0.702361	153	FALSE			FALSE	{}	octahedral	5.82807	{'octahedral': {'oct_angle_devi_max': 5.828065546355376, 'max_del_sig_angle': 8.81368128954594, 'dist_del_eq': 0, 'dist_del_all': 0.03589645442140066, 'dist_del_all_relative': 0.01794822721070033, 'dist_del_eq_relative': 0}, 'pentagonal pyramidal': {'oct_angle_devi_max': 46.45850385773679, 'max_del_sig_angle': 85.42571553415422, 'dist_del_eq': 0, 'dist_del_all': 0.03589645442140066, 'dist_del_all…	0	[]	FALSE
IYUFOX	IYUFOX_comp_0	TRUE	0	@<TRIPOS>MOLECULE 01 59 68 1 0 0 SMALL USER_CHARGES **** Generated from the CSD @<TRIPOS>ATOM 1 Fe1 6.7768 2.0712 2.1095 Fe 1 RES1 2.0000 2 N1 8.5765 1.3343 2.5345 N.2 1 RES1 0.0000 3 N2 8.8310 1.3260 3.8924 N.pl3 1 RES1 0.0000 4 C1 9.7090 0.9118 1.9681 C.2 1 RES1 0.0000 5 H1 9.8338 0.8175 1.0511 H 1 RES1 0.0000 6 C2 10.6783 0.6302 2.9265 C.2 1 RES1 0.0000 7 H2 11.5433 0.3270 2.7687 H 1 RES1 0.00…		Fe 6.776800 2.071200 2.109500 N 8.576500 1.334300 2.534500 N 8.831000 1.326000 3.892400 C 9.709000 0.911800 1.968100 H 9.833800 0.817500 1.051100 C 10.678300 0.630200 2.926500 H 11.543300 0.327000 2.768700 C 10.108600 0.890400 4.147600 H 10.507600 0.790100 4.981400 N 6.720100 2.118500 4.019600 C 7.807300 1.801000 4.733500 C 7.902500 1.987200 6.097700 H 8.676000 1.768800 6.564900 C 6.766300 2.5266…	2	TRUE	Fe	6	@<TRIPOS>MOLECULE IYUFOX_comp_0_heavy_atom 37 46 1 SMALL PartialCharges **** Generated from molSimplify @<TRIPOS>ATOM 1 Fe1 6.7768 2.0712 2.1095 Fe 1 RES1 2.0 2 N1 8.5765 1.3343 2.5345 N.2 1 RES1 0.0 3 N2 8.831 1.326 3.8924 N.pl3 1 RES1 0.0 4 C1 9.709 0.9118 1.9681 C.2 1 RES1 0.0 5 C2 10.6783 0.6302 2.9265 C.2 1 RES1 0.0 6 C3 10.1086 0.8904 4.1476 C.2 1 RES1 0.0 7 N3 6.7201 2.1185 4.0196 N.ar 1 R…	59	37	-4.78e+88	-6.58e+81	22	280	0	[1, 3, 5]	C24 H22 Fe1 N10 O2 2+	2	FALSE	2	['-2.169500797e+42', '-2.169500797e+42']	['-3.654209675e+39-2.169500797e+42', '-3.654209675e+39-2.169500797e+42']	['@<TRIPOS>MOLECULE\nligand\n30\t34\t1\nSMALL\nPartialCharges\n****\nGenerated from molSimplify\n\n@<TRIPOS>ATOM\n1 X1\t6.7768 2.0712 2.1095 X\t1 RES1 0.0\n2 N1\t8.5765 1.3343 2.5345 N.2\t1 RES1 0.0\n3 N2\t8.831 1.326 3.8924 N.pl3\t1 RES1 0.0\n4 C1\t9.709 0.9118 1.9681 C.2\t1 RES1 0.0\n5 H1\t9.8338 0.8175 1.0511 H\t1 RES1 0.0\n6 C2\t10.6783 0.6302 2.9265 C.2\t1 RES1 0.0\n7 H2\t11.5433 0.327 2.768…	['-3.654209675e+39', '-3.654209675e+39']	N,N,N,N,N,N	3,3	3	10.1039/b401155d	brown	4.49	5.41(Nov2019)+2Updates	bis(2,6-bis(Pyrazol-1-yl)-4-(hydroxymethyl)pyridine)-iron(ii) bis(tetrafluoroborate)	['B1 F4 1-', 'B1 F4 1-']	0.75615	30	FALSE		2004	FALSE	{}	octahedral	10.0549	{'octahedral': {'oct_angle_devi_max': 10.05493270297176, 'max_del_sig_angle': 21.049394898903103, 'dist_del_eq': 0, 'dist_del_all': 0.0834350431977986, 'dist_del_all_relative': 0.0417175215988993, 'dist_del_eq_relative': 0}, 'pentagonal pyramidal': {'oct_angle_devi_max': 46.25158684001728, 'max_del_sig_angle': 86.98933121155187, 'dist_del_eq': 0, 'dist_del_all': 0.0834350431977986, 'dist_del_all_…	0	[]	FALSE
IYUFOX02	IYUFOX02_comp_0	TRUE	0	@<TRIPOS>MOLECULE 01 59 68 1 0 0 SMALL USER_CHARGES **** Generated from the CSD @<TRIPOS>ATOM 1 Fe1 6.8934 2.1140 2.1177 Fe 1 RES1 2.0000 2 N1 8.8274 1.3549 2.7910 N.2 1 RES1 0.0000 3 N2 8.9954 1.3681 4.1525 N.pl3 1 RES1 0.0000 4 C1 9.9876 0.8857 2.3076 C.2 1 RES1 0.0000 5 H1 10.1708 0.7609 1.4036 H 1 RES1 0.0000 6 C2 10.8947 0.6073 3.3523 C.2 1 RES1 0.0000 7 H2 11.7614 0.2784 3.2725 H 1 RES1 0.0…		Fe 6.893400 2.114000 2.117700 N 8.827400 1.354900 2.791000 N 8.995400 1.368100 4.152500 C 9.987600 0.885700 2.307600 H 10.170800 0.760900 1.403600 C 10.894700 0.607300 3.352300 H 11.761400 0.278400 3.272500 C 10.233900 0.919300 4.504700 H 10.566700 0.842500 5.369000 N 6.860300 2.207200 4.234000 C 7.938800 1.886600 4.954700 C 8.034200 2.052200 6.312700 H 8.807200 1.821800 6.776600 C 6.910300 2.585…	2	TRUE	Fe	6	@<TRIPOS>MOLECULE IYUFOX02_comp_0_heavy_atom 37 46 1 SMALL PartialCharges **** Generated from molSimplify @<TRIPOS>ATOM 1 Fe1 6.8934 2.114 2.1177 Fe 1 RES1 2.0 2 N1 8.8274 1.3549 2.791 N.2 1 RES1 0.0 3 N2 8.9954 1.3681 4.1525 N.pl3 1 RES1 0.0 4 C1 9.9876 0.8857 2.3076 C.2 1 RES1 0.0 5 C2 10.8947 0.6073 3.3523 C.2 1 RES1 0.0 6 C3 10.2339 0.9193 4.5047 C.2 1 RES1 0.0 7 N3 6.8603 2.2072 4.234 N.ar 1…	59	37	-4.78e+88	-6.58e+81	22	280	0	[1, 3, 5]	C24 H22 Fe1 N10 O2 2+	2	FALSE	2	['-2.169500797e+42', '-2.169500797e+42']	['-3.654209675e+39-2.169500797e+42', '-3.654209675e+39-2.169500797e+42']	['@<TRIPOS>MOLECULE\nligand\n30\t34\t1\nSMALL\nPartialCharges\n****\nGenerated from molSimplify\n\n@<TRIPOS>ATOM\n1 X1\t6.8934 2.114 2.1177 X\t1 RES1 0.0\n2 N1\t8.8274 1.3549 2.791 N.2\t1 RES1 0.0\n3 N2\t8.9954 1.3681 4.1525 N.pl3\t1 RES1 0.0\n4 C1\t9.9876 0.8857 2.3076 C.2\t1 RES1 0.0\n5 H1\t10.1708 0.7609 1.4036 H\t1 RES1 0.0\n6 C2\t10.8947 0.6073 3.3523 C.2\t1 RES1 0.0\n7 H2\t11.7614 0.2784 3.…	['-3.654209675e+39', '-3.654209675e+39']	N,N,N,N,N,N	3,3	3	10.1039/b401155d	brown	4	5.41(Nov2019)+2Updates	bis(2,6-bis(Pyrazol-1-yl)-4-(hydroxymethyl)pyridine)-iron(ii) bis(tetrafluoroborate)	['B1 F4 1-', 'B1 F4 1-']	0.75615	30	FALSE		2004	FALSE	{}	octahedral	16.3749	{'octahedral': {'oct_angle_devi_max': 16.374871576945683, 'max_del_sig_angle': 32.41205556185872, 'dist_del_eq': 0, 'dist_del_all': 0.0718366078023065, 'dist_del_all_relative': 0.03591830390115325, 'dist_del_eq_relative': 0}, 'pentagonal pyramidal': {'oct_angle_devi_max': 45.840864445193446, 'max_del_sig_angle': 85.17885152805388, 'dist_del_eq': 0, 'dist_del_all': 0.0718366078023065, 'dist_del_al…	0	[]	FALSE
IZAFOG	IZAFOG_comp_0	TRUE	0	@<TRIPOS>MOLECULE 01 55 64 1 0 0 SMALL USER_CHARGES **** Generated from the CSD @<TRIPOS>ATOM 1 Fe1 3.7863 9.9001 2.2380 Fe 1 RES1 2.0000 2 O1 4.7131 13.2739 0.0934 O.3 1 RES1 0.0000 3 O2 1.2352 10.0255 5.4471 O.3 1 RES1 0.0000 4 O3 2.0203 7.6225 -0.6758 O.3 1 RES1 0.0000 5 O4 7.3373 8.8169 3.9673 O.3 1 RES1 0.0000 6 N1 4.5927 11.1523 0.8874 N.2 1 RES1 0.0000 7 N2 3.0283 11.5974 2.7862 N.ar 1 RES…		Fe 3.786300 9.900100 2.238000 O 4.713100 13.273900 0.093400 O 1.235200 10.025500 5.447100 O 2.020300 7.622500 -0.675800 O 7.337300 8.816900 3.967300 N 4.592700 11.152300 0.887400 N 3.028300 11.597400 2.786200 N 2.619900 9.308900 3.779000 N 2.470900 9.220500 0.880900 N 4.622300 8.243200 1.691000 N 5.409000 9.917600 3.392200 C 5.500300 11.031300 -0.307800 H 5.118800 10.444400 -0.980200 H 6.374600 1…	2	TRUE	Fe	6	@<TRIPOS>MOLECULE IZAFOG_comp_0_heavy_atom 33 42 1 SMALL PartialCharges **** Generated from molSimplify @<TRIPOS>ATOM 1 Fe1 3.7863 9.9001 2.238 Fe 1 RES1 2.0 2 O1 4.7131 13.2739 0.0934 O.3 1 RES1 0.0 3 O2 1.2352 10.0255 5.4471 O.3 1 RES1 0.0 4 O3 2.0203 7.6225 -0.6758 O.3 1 RES1 0.0 5 O4 7.3373 8.8169 3.9673 O.3 1 RES1 0.0 6 N1 4.5927 11.1523 0.8874 N.2 1 RES1 0.0 7 N2 3.0283 11.5974 2.7862 N.ar …	55	33	-3.06e+80	-2.33e+77	22	256	0	[1, 3, 5]	C22 H22 Fe1 N6 O4 2+	2	TRUE	2	['-4.212372031e+38', '-4.212372031e+38']	['2.1533900238e+36-4.212372031e+38', '2.1533900238e+36-4.212372031e+38']	['@<TRIPOS>MOLECULE\nligand\n28\t32\t1\nSMALL\nPartialCharges\n****\nGenerated from molSimplify\n\n@<TRIPOS>ATOM\n1 X1\t3.7863 9.9001 2.238 X\t1 RES1 0.0\n2 O1\t4.7131 13.2739 0.0934 O.3\t1 RES1 0.0\n3 O2\t1.2352 10.0255 5.4471 O.3\t1 RES1 0.0\n4 N1\t4.5927 11.1523 0.8874 N.2\t1 RES1 0.0\n5 N2\t3.0283 11.5974 2.7862 N.ar\t1 RES1 0.0\n6 N3\t2.6199 9.3089 3.779 N.2\t1 RES1 0.0\n7 C1\t5.5003 11.0313…	['2.1533900238e+36', '2.1533900238e+36']	N,N,N,N,N,N	3,3	3	10.1039/C6QI00417B	dark red	8.79	5.41(Nov2019)+2Updates	bis(2,6-bis(4,5-dihydro-1,3-oxazol-2-yl)pyridine)-iron(ii) bis(hexafluorophosphate) acetonitrile solvate	['F6 P1 1-', 'F6 P1 1-', 'C2 H3 N1']	0.596991	153.2	FALSE		2016	FALSE	{}	octahedral	9.98507	{'octahedral': {'oct_angle_devi_max': 9.985067546963588, 'max_del_sig_angle': 22.204004501514163, 'dist_del_eq': 0, 'dist_del_all': 0.08626830602804536, 'dist_del_all_relative': 0.04313415301402268, 'dist_del_eq_relative': 0}, 'pentagonal pyramidal': {'oct_angle_devi_max': 46.352004996846574, 'max_del_sig_angle': 87.40216300199145, 'dist_del_eq': 0, 'dist_del_all': 0.08626830602804536, 'dist_del_…	0	[]	FALSE
IZAFOG01	IZAFOG01_comp_0	TRUE	0	@<TRIPOS>MOLECULE 01 55 64 1 0 0 SMALL USER_CHARGES **** Generated from the CSD @<TRIPOS>ATOM 1 Fe1 1.6864 10.0876 7.8843 Fe 1 RES1 2.0000 2 O1 3.3420 7.5532 10.8424 O.3 1 RES1 0.0000 3 O2 -1.9891 8.6818 6.3294 O.3 1 RES1 0.0000 4 O3 0.9313 13.7258 9.9455 O.3 1 RES1 0.0000 5 O4 4.0784 10.5860 4.4399 O.3 1 RES1 0.0000 6 N1 3.0541 9.2033 9.3406 N.2 1 RES1 0.0000 7 N2 0.7789 8.2774 8.5007 N.ar 1 RES…		Fe 1.686400 10.087600 7.884300 O 3.342000 7.553200 10.842400 O -1.989100 8.681800 6.329400 O 0.931300 13.725800 9.945500 O 4.078400 10.586000 4.439900 N 3.054100 9.203300 9.340600 N 0.778900 8.277400 8.500700 N -0.149600 9.907500 6.709600 N 0.918200 11.558700 9.327900 N 2.414600 11.960900 7.249900 N 2.941000 9.663500 6.140400 C 4.356300 9.497400 9.981700 H 4.334300 10.357600 10.427500 H 5.070700 …	2	TRUE	Fe	6	@<TRIPOS>MOLECULE IZAFOG01_comp_0_heavy_atom 33 42 1 SMALL PartialCharges **** Generated from molSimplify @<TRIPOS>ATOM 1 Fe1 1.6864 10.0876 7.8843 Fe 1 RES1 2.0 2 O1 3.342 7.5532 10.8424 O.3 1 RES1 0.0 3 O2 -1.9891 8.6818 6.3294 O.3 1 RES1 0.0 4 O3 0.9313 13.7258 9.9455 O.3 1 RES1 0.0 5 O4 4.0784 10.586 4.4399 O.3 1 RES1 0.0 6 N1 3.0541 9.2033 9.3406 N.2 1 RES1 0.0 7 N2 0.7789 8.2774 8.5007 N.ar…	55	33	-3.06e+80	-2.33e+77	22	256	0	[1, 3, 5]	C22 H22 Fe1 N6 O4 2+	2	TRUE	2	['-4.212372031e+38', '-4.212372031e+38']	['2.1533900238e+36-4.212372031e+38', '2.1533900238e+36-4.212372031e+38']	['@<TRIPOS>MOLECULE\nligand\n28\t32\t1\nSMALL\nPartialCharges\n****\nGenerated from molSimplify\n\n@<TRIPOS>ATOM\n1 X1\t1.6864 10.0876 7.8843 X\t1 RES1 0.0\n2 O1\t3.342 7.5532 10.8424 O.3\t1 RES1 0.0\n3 O2\t-1.9891 8.6818 6.3294 O.3\t1 RES1 0.0\n4 N1\t3.0541 9.2033 9.3406 N.2\t1 RES1 0.0\n5 N2\t0.7789 8.2774 8.5007 N.ar\t1 RES1 0.0\n6 N3\t-0.1496 9.9075 6.7096 N.2\t1 RES1 0.0\n7 C1\t4.3563 9.4974…	['2.1533900238e+36', '2.1533900238e+36']	N,N,N,N,N,N	3,3	3	10.1039/C6QI00417B	dark red	5.85	5.41(Nov2019)+2Updates	bis(2,6-bis(4,5-dihydro-1,3-oxazol-2-yl)pyridine)-iron(ii) bis(hexafluorophosphate) acetonitrile solvate	['F6 P1 1-', 'F6 P1 1-', 'C2 H3 N1']	0.596991	296.1	FALSE		2016	FALSE	{}	octahedral	15.2045	{'octahedral': {'oct_angle_devi_max': 15.204477276038151, 'max_del_sig_angle': 31.766116309859683, 'dist_del_eq': 0, 'dist_del_all': 0.09199839076937133, 'dist_del_all_relative': 0.045999195384685665, 'dist_del_eq_relative': 0}, 'pentagonal pyramidal': {'oct_angle_devi_max': 45.82925697355984, 'max_del_sig_angle': 84.8247615196876, 'dist_del_eq': 0, 'dist_del_all': 0.09199839076937133, 'dist_del_…	0	[]	FALSE
IZAGAT	IZAGAT_comp_1	TRUE	0	@<TRIPOS>MOLECULE 02 55 64 1 0 0 SMALL USER_CHARGES **** Generated from the CSD @<TRIPOS>ATOM 1 Fe1 8.7145 13.0717 23.3929 Fe 1 RES1 2.0000 2 O1 10.7819 10.1907 21.4912 O.3 1 RES1 0.0000 3 N1 9.8419 11.5043 23.0587 N.2 1 RES1 0.0000 4 N2 8.7145 13.0717 21.5009 N.ar 1 RES1 0.0000 5 C25 10.5619 10.4880 23.8469 C.3 1 RES1 0.0000 6 H21 9.9606 10.0181 24.4447 H 1 RES1 0.0000 7 H22 11.2782 10.8878 24.3…		Fe 8.714500 13.071700 23.392900 O 10.781900 10.190700 21.491200 N 9.841900 11.504300 23.058700 N 8.714500 13.071700 21.500900 C 10.561900 10.488000 23.846900 H 9.960600 10.018100 24.444700 H 11.278200 10.887800 24.366100 C 11.112000 9.556800 22.775700 H 12.073000 9.456900 22.868900 H 10.699600 8.681300 22.839000 C 10.038200 11.248600 21.812300 C 9.411400 12.131900 20.832400 C 9.434400 12.099700 1…	2	TRUE	Fe	6	@<TRIPOS>MOLECULE IZAGAT_comp_1_heavy_atom 33 42 1 SMALL PartialCharges **** Generated from molSimplify @<TRIPOS>ATOM 1 Fe1 8.7145 13.0717 23.3929 Fe 1 RES1 2.0 2 O1 10.7819 10.1907 21.4912 O.3 1 RES1 0.0 3 N1 9.8419 11.5043 23.0587 N.2 1 RES1 0.0 4 N2 8.7145 13.0717 21.5009 N.ar 1 RES1 0.0 5 C1 10.5619 10.488 23.8469 C.3 1 RES1 0.0 6 C2 11.112 9.5568 22.7757 C.3 1 RES1 0.0 7 C3 10.0382 11.2486 2…	55	33	-3.06e+80	-2.33e+77	22	256	0	[1, 3, 5]	C22 H22 Fe1 N6 O4 2+	2	TRUE	2	['-4.212372031e+38', '-4.212372031e+38']	['2.1533900238e+36-4.212372031e+38', '2.1533900238e+36-4.212372031e+38']	['@<TRIPOS>MOLECULE\nligand\n28\t32\t1\nSMALL\nPartialCharges\n****\nGenerated from molSimplify\n\n@<TRIPOS>ATOM\n1 X1\t8.7145 13.0717 23.3929 X\t1 RES1 0.0\n2 O1\t10.7819 10.1907 21.4912 O.3\t1 RES1 0.0\n3 N1\t9.8419 11.5043 23.0587 N.2\t1 RES1 0.0\n4 N2\t8.7145 13.0717 21.5009 N.ar\t1 RES1 0.0\n5 C1\t10.5619 10.488 23.8469 C.3\t1 RES1 0.0\n6 H1\t9.9606 10.0181 24.4447 H\t1 RES1 0.0\n7 H2\t11.27…	['2.1533900238e+36', '2.1533900238e+36']	N,N,N,N,N,N	3,3	3	10.1039/C6QI00417B	dark red	4.37	5.41(Nov2019)+2Updates	bis(2,6-bis(4,5-dihydro-1,3-oxazol-2-yl)pyridine)-iron(ii) bis(tetraphenylborate)	['C24 H20 B1 1-', 'C22 H22 Fe1 N6 O4 2+']	0.377203	100	FALSE		2016	FALSE	{}	octahedral	8.52595	{'octahedral': {'oct_angle_devi_max': 8.525954889041458, 'max_del_sig_angle': 19.64607152827864, 'dist_del_eq': 0, 'dist_del_all': 0.06752940779157446, 'dist_del_all_relative': 0.03376470389578723, 'dist_del_eq_relative': 0}, 'pentagonal pyramidal': {'oct_angle_devi_max': 46.80117519573073, 'max_del_sig_angle': 90.0, 'dist_del_eq': 0, 'dist_del_all': 0.06752940779157446, 'dist_del_all_relative': …	0	[]	FALSE
IZAGAT01	IZAGAT01_comp_1	TRUE	0	@<TRIPOS>MOLECULE 02 55 64 1 0 0 SMALL USER_CHARGES **** Generated from the CSD @<TRIPOS>ATOM 1 C25 10.5523 1.7704 13.6404 C.3 1 RES1 0.0000 2 H21 11.2807 2.1696 13.1029 H 1 RES1 0.0000 3 H22 9.9201 1.3046 13.0390 H 1 RES1 0.0000 4 C26 11.1056 0.8195 14.6966 C.3 1 RES1 0.0000 5 H23 10.6766 -0.0700 14.6289 H 1 RES1 0.0000 6 H24 12.0845 0.7110 14.5914 H 1 RES1 0.0000 7 C27 10.0427 2.5444 15.6814 C.…		C 10.552300 1.770400 13.640400 H 11.280700 2.169600 13.102900 H 9.920100 1.304600 13.039000 C 11.105600 0.819500 14.696600 H 10.676600 -0.070000 14.628900 H 12.084500 0.711000 14.591400 C 10.042700 2.544400 15.681400 C 9.452600 3.432200 16.666200 C 9.478800 3.397200 18.030600 H 9.969100 2.730000 18.496700 C 8.755600 4.377800 18.722200 H 8.755600 4.377800 19.673100 Fe 8.755600 4.377800 14.095200 N…	2	TRUE	Fe	6	@<TRIPOS>MOLECULE IZAGAT01_comp_1_heavy_atom 33 42 1 SMALL PartialCharges **** Generated from molSimplify @<TRIPOS>ATOM 1 C1 10.5523 1.7704 13.6404 C.3 1 RES1 0.0 2 C2 11.1056 0.8195 14.6966 C.3 1 RES1 0.0 3 C3 10.0427 2.5444 15.6814 C.2 1 RES1 0.0 4 C4 9.4526 3.4322 16.6662 C.ar 1 RES1 0.0 5 C5 9.4788 3.3972 18.0306 C.ar 1 RES1 0.0 6 C6 8.7556 4.3778 18.7222 C.ar 1 RES1 0.0 7 Fe1 8.7556 4.3778 1…	55	33	-3.06e+80	-2.33e+77	22	256	0	[1, 3, 5]	C22 H22 Fe1 N6 O4 2+	2	TRUE	2	['-4.212372031e+38', '-4.212372031e+38']	['2.1533900238e+36-4.212372031e+38', '2.1533900238e+36-4.212372031e+38']	['@<TRIPOS>MOLECULE\nligand\n28\t32\t1\nSMALL\nPartialCharges\n****\nGenerated from molSimplify\n\n@<TRIPOS>ATOM\n1 C1\t10.5523 1.7704 13.6404 C.3\t1 RES1 0.0\n2 H1\t11.2807 2.1696 13.1029 H\t1 RES1 0.0\n3 H2\t9.9201 1.3046 13.039 H\t1 RES1 0.0\n4 C2\t11.1056 0.8195 14.6966 C.3\t1 RES1 0.0\n5 H3\t10.6766 -0.07 14.6289 H\t1 RES1 0.0\n6 H4\t12.0845 0.711 14.5914 H\t1 RES1 0.0\n7 C3\t10.0427 2.5444 …	['2.1533900238e+36', '2.1533900238e+36']	N,N,N,N,N,N	3,3	3	10.1039/C6QI00417B	dark red	14.07	5.41(Nov2019)+2Updates	bis(2,6-bis(4,5-dihydro-1,3-oxazol-2-yl)pyridine)-iron(ii) bis(tetraphenylborate)	['C24 H20 B1 1-', 'C22 H22 Fe1 N6 O4 2+']	0.377203	180	FALSE		2016	FALSE	{}	octahedral	8.76881	{'octahedral': {'oct_angle_devi_max': 8.768814958074973, 'max_del_sig_angle': 20.165643928805792, 'dist_del_eq': 0, 'dist_del_all': 0.07373971094615106, 'dist_del_all_relative': 0.03686985547307553, 'dist_del_eq_relative': 0}, 'pentagonal pyramidal': {'oct_angle_devi_max': 46.8, 'max_del_sig_angle': 90.0, 'dist_del_eq': 0, 'dist_del_all': 0.07373971094615106, 'dist_del_all_relative': 0.0368698554…	0	[]	FALSE
IZAGAT01	IZAGAT01_comp_2	TRUE	0	@<TRIPOS>MOLECULE 03 55 64 1 0 0 SMALL USER_CHARGES **** Generated from the CSD @<TRIPOS>ATOM 1 Fe2 17.5112 4.3778 23.4920 Fe 1 RES1 2.0000 2 N3 17.5112 4.3778 21.4134 N.ar 1 RES1 0.0000 3 N4 16.0928 2.9051 22.9327 N.2 1 RES1 0.0000 4 C31 15.1700 1.9700 23.6236 C.3 1 RES1 0.0000 5 H27 14.4730 2.4638 24.1235 H 1 RES1 0.0000 6 H28 15.6638 1.3816 24.2475 H 1 RES1 0.0000 7 C32 15.9265 2.7440 21.6878 …		Fe 17.511200 4.377800 23.492000 N 17.511200 4.377800 21.413400 N 16.092800 2.905100 22.932700 C 15.170000 1.970000 23.623600 H 14.473000 2.463800 24.123500 H 15.663800 1.381600 24.247500 C 15.926500 2.744000 21.687800 C 16.704000 3.551300 20.744400 O 15.047400 1.838700 21.269500 C 14.557100 1.166200 22.480900 H 14.861800 0.224100 22.511000 H 13.569400 1.187300 22.526000 C 17.511200 4.377800 18.65…	2	TRUE	Fe	6	@<TRIPOS>MOLECULE IZAGAT01_comp_2_heavy_atom 33 42 1 SMALL PartialCharges **** Generated from molSimplify @<TRIPOS>ATOM 1 Fe1 17.5112 4.3778 23.492 Fe 1 RES1 2.0 2 N1 17.5112 4.3778 21.4134 N.ar 1 RES1 0.0 3 N2 16.0928 2.9051 22.9327 N.2 1 RES1 0.0 4 C1 15.17 1.97 23.6236 C.3 1 RES1 0.0 5 C2 15.9265 2.744 21.6878 C.2 1 RES1 0.0 6 C3 16.704 3.5513 20.7444 C.ar 1 RES1 0.0 7 O1 15.0474 1.8387 21.269…	55	33	-3.06e+80	-2.33e+77	22	256	0	[1, 3, 5]	C22 H22 Fe1 N6 O4 2+	2	TRUE	2	['-4.212372031e+38', '-4.212372031e+38']	['2.1533900238e+36-4.212372031e+38', '2.1533900238e+36-4.212372031e+38']	['@<TRIPOS>MOLECULE\nligand\n28\t32\t1\nSMALL\nPartialCharges\n****\nGenerated from molSimplify\n\n@<TRIPOS>ATOM\n1 X1\t17.5112 4.3778 23.492 X\t1 RES1 0.0\n2 N1\t17.5112 4.3778 21.4134 N.ar\t1 RES1 0.0\n3 N2\t16.0928 2.9051 22.9327 N.2\t1 RES1 0.0\n4 C1\t15.17 1.97 23.6236 C.3\t1 RES1 0.0\n5 H1\t14.473 2.4638 24.1235 H\t1 RES1 0.0\n6 H2\t15.6638 1.3816 24.2475 H\t1 RES1 0.0\n7 C2\t15.9265 2.744 …	['2.1533900238e+36', '2.1533900238e+36']	N,N,N,N,N,N	3,3	3	10.1039/C6QI00417B	dark red	14.07	5.41(Nov2019)+2Updates	bis(2,6-bis(4,5-dihydro-1,3-oxazol-2-yl)pyridine)-iron(ii) bis(tetraphenylborate)	['C24 H20 B1 1-', 'C22 H22 Fe1 N6 O4 2+']	0.377203	180	FALSE		2016	FALSE	{}	octahedral	13.8355	{'octahedral': {'oct_angle_devi_max': 13.835492085344123, 'max_del_sig_angle': 30.59685489852103, 'dist_del_eq': 0, 'dist_del_all': 0.04119252286633346, 'dist_del_all_relative': 0.02059626143316673, 'dist_del_eq_relative': 0}, 'pentagonal pyramidal': {'oct_angle_devi_max': 46.8, 'max_del_sig_angle': 90.0, 'dist_del_eq': 0, 'dist_del_all': 0.04119252286633346, 'dist_del_all_relative': 0.0205962614…	0	[]	FALSE
IZAGAT02	IZAGAT02_comp_1	TRUE	0	@<TRIPOS>MOLECULE 02 55 64 1 0 0 SMALL USER_CHARGES **** Generated from the CSD @<TRIPOS>ATOM 1 Fe1 8.8088 13.2131 23.5746 Fe 1 RES1 2.0000 2 O1 6.8442 10.2691 21.6841 O.3 1 RES1 0.0000 3 N1 7.7410 11.5985 23.2412 N.2 1 RES1 0.0000 4 N2 8.8088 13.2131 21.6856 N.ar 1 RES1 0.0000 5 C25 7.0720 10.5518 24.0114 C.3 1 RES1 0.0000 6 H21 6.3652 10.9229 24.5629 H 1 RES1 0.0000 7 H22 7.7024 10.0807 24.5817…		Fe 8.808800 13.213100 23.574600 O 6.844200 10.269100 21.684100 N 7.741000 11.598500 23.241200 N 8.808800 13.213100 21.685600 C 7.072000 10.551800 24.011400 H 6.365200 10.922900 24.562900 H 7.702400 10.080700 24.581700 C 6.515000 9.645600 22.962800 H 6.916600 8.764700 23.027700 H 5.554800 9.557500 23.061600 C 7.551900 11.348500 21.998000 C 8.143200 12.248000 21.024800 C 8.130100 12.220900 19.63790…	2	TRUE	Fe	6	@<TRIPOS>MOLECULE IZAGAT02_comp_1_heavy_atom 33 42 1 SMALL PartialCharges **** Generated from molSimplify @<TRIPOS>ATOM 1 Fe1 8.8088 13.2131 23.5746 Fe 1 RES1 2.0 2 O1 6.8442 10.2691 21.6841 O.3 1 RES1 0.0 3 N1 7.741 11.5985 23.2412 N.2 1 RES1 0.0 4 N2 8.8088 13.2131 21.6856 N.ar 1 RES1 0.0 5 C1 7.072 10.5518 24.0114 C.3 1 RES1 0.0 6 C2 6.515 9.6456 22.9628 C.3 1 RES1 0.0 7 C3 7.5519 11.3485 21.9…	55	33	-3.06e+80	-2.33e+77	22	256	0	[1, 3, 5]	C22 H22 Fe1 N6 O4 2+	2	TRUE	2	['-4.212372031e+38', '-4.212372031e+38']	['2.1533900238e+36-4.212372031e+38', '2.1533900238e+36-4.212372031e+38']	['@<TRIPOS>MOLECULE\nligand\n28\t32\t1\nSMALL\nPartialCharges\n****\nGenerated from molSimplify\n\n@<TRIPOS>ATOM\n1 X1\t8.8088 13.2131 23.5746 X\t1 RES1 0.0\n2 O1\t6.8442 10.2691 21.6841 O.3\t1 RES1 0.0\n3 N1\t7.741 11.5985 23.2412 N.2\t1 RES1 0.0\n4 N2\t8.8088 13.2131 21.6856 N.ar\t1 RES1 0.0\n5 C1\t7.072 10.5518 24.0114 C.3\t1 RES1 0.0\n6 H1\t6.3652 10.9229 24.5629 H\t1 RES1 0.0\n7 H2\t7.7024 1…	['2.1533900238e+36', '2.1533900238e+36']	N,N,N,N,N,N	3,3	3	10.1039/C6QI00417B	dark red	4.03	5.41(Nov2019)+2Updates	bis(2,6-bis(4,5-dihydro-1,3-oxazol-2-yl)pyridine)-iron(ii) bis(tetraphenylborate)	['C24 H20 B1 1-', 'C22 H22 Fe1 N6 O4 2+']	0.377203	300	FALSE		2016	FALSE	{}	octahedral	8.48143	{'octahedral': {'oct_angle_devi_max': 8.481434932315954, 'max_del_sig_angle': 19.550023655954277, 'dist_del_eq': 0, 'dist_del_all': 0.07535108369150834, 'dist_del_all_relative': 0.03767554184575417, 'dist_del_eq_relative': 0}, 'pentagonal pyramidal': {'oct_angle_devi_max': 46.80109519334318, 'max_del_sig_angle': 90.0, 'dist_del_eq': 0, 'dist_del_all': 0.07535108369150834, 'dist_del_all_relative':…	0	[]	FALSE
[truncated: 557 more rows]
[truncated: 11 more columns]
