# Supplementary material for: Modeling Fe(II) Complexes Using Neural Networks
Source: J Chem Theory Comput. 2024 Mar 5;20(6):2551–8. doi: 10.1021/acs.jctc.4c00063 (PMC10976644; doi:10.1021/acs.jctc.4c00063)
Supplement: Supplementary file 3 — ct4c00063_si_003.xlsx [file ct4c00063_si_003.xlsx]

## Sheet: Relative_E
charge	spin	atomic_number	ID	pos	natoms	complex	con_id	spGFN1(Eh)	spGFN2(Eh)	PM6(kcal/mol)	PM7(kcal/mol)
2	5	[26, 7, 7, 7, 6, 6, 6, 6, 1, 1, 1, 1, 1, 1, 1, 1, 1, 1, 1, 1, 1, 7, 7, 7, 6, 6, 6, 6, 1, 1, 1, 1, 1, 1, 1, 1, 1, 1, 1, 1, 1]	105_1_con_20.xyz	[[-8.2137e-06, 0.0007096494, 0.3140815295], [-0.8296961304, -2.0644109796, 0.0164676792], [-1.7664867036, 0.3919926338, -1.0366232122], [-1.5315639330000002, 0.6846327440000001, 1.7967450976000001], [-2.2033019926, -2.006455067, -0.5421201556], [-2.2988044374, -0.8883896232, -1.5568078706000001], [-2.7321807341, 1.2293655286, -0.2880072348], [-2.8683461712, 0.8151119192, 1.1618035384], [-0.234576…	41	105	1_con_20	-52.3222	-50.2824	348.146	291.881
1	1	[26, 15, 15, 15, 6, 8, 6, 8, 8, 8, 8, 8, 6, 1, 1, 1, 6, 1, 6, 1, 1, 6, 1, 1, 6, 1, 1, 6, 1, 1, 6, 1, 1, 6, 1, 1, 6, 1, 1, 6, 1, 1, 6, 1, 1, 1, 6, 1, 1, 1, 6, 1, 1, 6, 1, 1, 6, 1, 1, 6, 1, 1, 1, 6, 1, 1, 1]	538_0_con_43.xyz	[[-0.7984743143, -0.2805957659, 0.170207683], [0.9912083411, 0.18572083050000002, -1.1417055694], [-1.5264404530000002, 1.8079796967, 0.0339411982], [-0.0841736662, -2.345144785, 0.28071909570000003], [-1.8766939043000002, -0.7928977011, -1.1194961306], [-2.6167582412, -1.1997033036, -1.9119047787], [-0.0250466966, 0.0508751807, 1.7279381813999999], [0.4162353422, 0.222393993, 2.7757538877], [-0.…	67	538	0_con_43	-99.6053	-94.9989	-300.012	-337.019
2	1	[6, 1, 6, 1, 6, 1, 6, 1, 6, 6, 1, 6, 6, 6, 1, 6, 6, 1, 1, 6, 1, 1, 6, 1, 1, 6, 1, 1, 1, 6, 1, 6, 1, 6, 1, 6, 6, 1, 6, 6, 1, 6, 6, 6, 1, 6, 1, 1, 6, 1, 1, 6, 1, 1, 6, 1, 1, 1, 26, 7, 1, 1, 7, 7, 7, 7, 7, 7, 7, 7, 7, 7, 7, 7, 7, 1, 1]	409_0_con_682.xyz	[[-1.8166947355, -1.0388032718, 2.8328481327], [-1.4792698156, -2.0600960334, 2.8434602144000003], [-2.7999310601, -0.41482726400000003, 3.6164882535], [-3.400462771, -0.8635709493, 4.3864459778], [-2.8389591758, 0.8916766973, 3.2047756923], [-3.4401413026, 1.7190743577, 3.5339051813999998], [-1.9929099724000001, 3.383119225, 1.4803521517], [-2.7750712461, 3.6570200191, 2.1717277924], [-1.4489297…	77	409	0_con_682	-124.457	-120.747	512.144	461.982
2	5	[26, 7, 7, 7, 7, 7, 7, 6, 6, 6, 6, 6, 6, 6, 6, 6, 6, 6, 6, 6, 6, 6, 6, 6, 6, 6, 6, 6, 6, 6, 6, 6, 6, 6, 6, 1, 1, 1, 1, 1, 1, 1, 1, 1, 1, 1, 1, 1, 1, 1, 1, 1, 1, 1, 1, 1, 1, 1, 1, 1, 1, 1, 1]	583_0_con_19.xyz	[[-0.6735153242, -1.1072943224, 0.2176124117], [0.9145871667000001, -1.4702064095, 1.5957376373], [-1.703157505, 0.39369877670000003, 1.4578032757], [0.6107495238, 0.7548502159, 0.040241739000000006], [-1.5808443785000001, 0.0204826835, -1.4038833372], [0.2900184793, -2.3573338007, -1.2425618586], [-2.0467213482, -2.6274877817, 0.6416213660000001], [1.1899689298, -2.6795149017, 2.1050194381], [2.…	63	583	0_con_19	-95.5294	-94.1373	424.715	418.74
2	5	[6, 1, 6, 1, 6, 1, 6, 1, 6, 6, 1, 6, 6, 6, 1, 6, 6, 1, 1, 6, 1, 1, 6, 1, 1, 6, 1, 1, 1, 6, 1, 6, 1, 6, 1, 6, 6, 1, 6, 6, 1, 6, 6, 6, 1, 6, 1, 1, 6, 1, 1, 6, 1, 1, 6, 1, 1, 1, 26, 7, 1, 1, 7, 7, 7, 7, 7, 7, 7, 7, 7, 7, 7, 7, 7, 1, 1]	409_0_con_1079.xyz	[[-2.0558369187, -0.1720218222, 3.7249844316000003], [-1.7513493984, -1.1677769602, 3.9978576523], [-3.02997387, 0.6482106046, 4.3111297666], [-3.6565234479, 0.42474094840000004, 5.1552884428], [-3.0184508217, 1.8075217816, 3.5799609152], [-3.6003126222, 2.7049169142, 3.6797166324], [-2.2115198393, 3.7639038362, 1.3668234522], [-3.0211912706, 4.1391829301, 1.9728430280000002], [-1.7026385036, 4.5…	77	409	0_con_1079	-124.436	-120.733	519.156	514.212
0	5	[26, 7, 7, 7, 7, 7, 7, 7, 7, 6, 1, 6, 1, 6, 1, 6, 1, 6, 6, 6, 6, 1, 1, 1, 6, 1, 1, 1, 6, 1, 1, 1, 6, 6, 7, 7, 7, 7, 7, 7, 7, 7, 6, 1, 6, 1, 6, 1, 6, 1, 6, 6, 6, 6, 1, 1, 1, 6, 1, 1, 1, 6, 1, 1, 1, 6, 6]	595_0_con_123.xyz	[[0.0414767887, 0.7958116249, 0.1414202506], [1.4478314304, 2.1551205598, -1.0418217872], [1.6022174783, -0.5248167175, -0.6418948244], [1.9550673779, -1.7789095741, -0.5130152441], [3.1998076446, -1.8393323745, -0.9549962973], [3.6799603353, -0.6807859732, -1.37823826], [-1.1673888171, 0.7896993862, -1.5191555051], [-3.4291289271, 0.0601363277, -2.100926582], [-4.4940491783, -2.1624061318, -1.89…	67	595	0_con_123	-118.741	-114.612	327.637	294.131
2	1	[26, 8, 8, 8, 8, 7, 6, 6, 1, 1, 1, 1, 1, 1, 1, 1, 1, 8, 8, 8, 8, 7, 6, 6, 1, 1, 1, 1, 1, 1, 1, 1, 1]	6_1_con_9.xyz	[[0.0041372657, -0.150053227, 0.1546604101], [1.9835401691, -0.4066398835, 0.0329354408], [-0.0543474284, 1.0236827862, -1.4839165392], [0.2515796674, 1.5589116761000001, 1.216197529], [2.4300943826, 1.7129633228999999, -0.6079658872], [4.4517434486, -1.0827593047, 0.45669335190000004], [2.7570957575, 0.5655258631, -0.2734482957], [4.249209618, 0.2476282549, -0.2203486094], [4.6479626223, 0.19527…	33	6	1_con_9	-64.334	-58.5012	17.6543	-85.589
0	5	[26, 8, 8, 8, 8, 7, 6, 1, 6, 1, 6, 1, 6, 6, 1, 6, 1, 6, 1, 6, 1, 1, 1, 1, 8, 8, 8, 8, 7, 6, 1, 6, 1, 6, 1, 6, 6, 1, 6, 1, 6, 1, 6, 1, 1, 1, 1]	132_con_351.xyz	[[-2.2105959834, -0.0175112426, 0.0327040284], [-0.7318602114, -1.1583051557, 0.8766526634], [-1.2471146993, -3.002021804, -0.3014923191], [-2.6674005297, 0.8280836033000001, 2.0003305572], [-1.6879628625, -0.8347129004, -2.0376055381000002], [3.181086117, -7.2063433946, 1.5267285409], [4.0489029332, -6.691132764, 2.3992254133], [4.8316265292, -7.3556251598, 2.746432694], [3.9797264436, -5.380291…	47	132	con_351	-91.6176	-86.1067	-231.236	-336.313
2	5	[26, 16, 16, 16, 8, 8, 8, 6, 6, 6, 6, 6, 6, 1, 1, 1, 1, 1, 1, 1, 1, 1, 1, 1, 1, 1, 1, 1, 1, 1, 1, 16, 16, 16, 8, 8, 8, 6, 6, 6, 6, 6, 6, 1, 1, 1, 1, 1, 1, 1, 1, 1, 1, 1, 1, 1, 1, 1, 1, 1, 1]	510_0_con_824.xyz	[[-0.032642077400000004, -0.0770213047, 0.061724718500000005], [1.6211783547, 2.5178731486, 1.0765723966], [-1.6682366102000001, -1.2686786954, 2.7764606546], [-0.8419045766000001, -2.9450950576, -1.1105428592], [0.7754971735, 1.2644970379, 1.4615141008], [-0.51836076, -1.2887734649, 1.7150276447000001], [-0.8829753225, -1.4011421874, -1.3310074425], [0.421630969, 3.8451451655, 0.7627520583], [2.…	61	510	0_con_824	-97.1802	-90.3783	176.9	-11.8032
2	1	[26, 15, 15, 15, 15, 8, 8, 6, 6, 1, 1, 6, 1, 1, 6, 1, 1, 6, 1, 1, 6, 1, 1, 6, 1, 1, 1, 6, 1, 1, 6, 1, 1, 1, 6, 1, 1, 6, 1, 1, 1, 6, 1, 1, 6, 1, 1, 1, 6, 1, 1, 6, 1, 1, 1, 6, 1, 1, 6, 1, 1, 1, 6, 1, 1, 6, 1, 1, 1, 6, 1, 1, 6, 1, 1, 1, 1, 1]	537_0_con_324.xyz	[[0.0098816978, -0.031892906900000004, 0.0123317059], [1.9027085774999999, 1.2115807697, -0.2814906963], [-1.089802124, 1.9595006211000001, -0.2713348192], [-1.9034318890000002, -1.2479311353, 0.30613684220000004], [1.0873328949, -2.0373496988, 0.3093314301], [-0.217745073, -0.3870023649, -2.8092457137], [0.1462576637, 0.2584625994, 2.1155566309], [-0.11335774850000001, -0.2491349766, -1.66171049…	78	537	0_con_324	-93.5134	-91.1128	-26.7537	7.57722
2	5	[26, 7, 7, 7, 7, 7, 7, 7, 7, 7, 6, 6, 6, 6, 6, 6, 6, 6, 6, 6, 6, 6, 6, 6, 6, 6, 6, 6, 6, 6, 6, 1, 1, 1, 1, 1, 1, 1, 1, 1, 1, 1, 1, 1, 1, 1, 1, 1, 1, 1, 1, 1, 1, 1, 1, 1, 1, 1, 1, 1, 1, 1, 1, 1]	592_0_con_140.xyz	[[0.1286561117, -0.11683358070000001, 0.2134124301], [1.9672903695000001, -1.766607095, -3.4266512935], [1.0981315741, -0.819005124, -1.6551086393], [2.2034220081, -0.42775845770000004, 0.8314688320000001], [-4.0463983341, -0.1880423195, -1.086351457], [-1.9362472523, -0.1860914766, -0.5113687703], [-0.43892543580000004, -2.1705521362, 0.6338797782000001], [0.6808210754, 4.1840741308, -0.28230871…	64	592	0_con_140	-93.1654	-90.6096	388.475	342.695
2	5	[26, 8, 1, 8, 1, 8, 1, 7, 7, 7, 7, 7, 7, 6, 1, 1, 6, 6, 1, 1, 1, 6, 1, 1, 6, 6, 1, 1, 1, 6, 1, 1, 6, 6, 1, 1, 1, 6, 6, 1, 1, 6, 1, 1, 1, 6, 6, 1, 1, 6, 1, 1, 1]	12_con_1113.xyz	[[0.17041912780000001, -0.015135465300000001, 0.2648423441], [-0.08791222600000001, 3.1435441024, 0.4658792813], [0.6252645979, 2.8586525083, 1.0541083376], [0.9083771700000001, -2.953937829, 0.5388265939], [0.6811713442, -3.8857901327, 0.3681507284], [-0.3481101184, -0.26325912890000003, 3.368528505], [0.6060519009, -0.2200349536, 3.2168221979], [-0.6475726629, 1.9677012202, 0.0040518919], [-0.0…	53	12	con_1113	-82.0047	-78.3425	311.935	280.622
1	5	[26, 16, 16, 16, 16, 7, 1, 7, 6, 6, 6, 1, 6, 1, 6, 1, 6, 1, 6, 1, 1, 1, 6, 1, 1, 6, 6, 6, 1, 6, 1, 6, 1, 6, 1, 6, 1, 1, 1, 6, 6, 6, 1, 6, 1, 6, 1, 6, 1, 6, 1, 1, 1, 6, 1, 1, 6, 6, 6, 1, 6, 1, 6, 1, 6, 1, 6, 1, 1, 1]	675_0_con_13.xyz	[[0.39682802580000004, 0.2270262107, -0.3550511294], [2.6668165908, 0.9640248746000001, -1.1713180289], [-1.2139704505, -1.3258375494, 0.7811049451000001], [0.1008330036, -1.062062719, -2.4571644635], [0.577477199, 1.9465381059, 1.3572886553], [2.01869404, -1.25001112, 0.6003899816], [2.5074369789, -0.5675009817000001, 1.16873098], [-0.9404509148, 1.339255741, -1.2792916192], [3.23939861, -0.7025…	70	675	0_con_13	-105.077	-102.721	296.132	190.742
2	1	[26, 15, 15, 7, 7, 1, 1, 7, 1, 1, 7, 6, 1, 1, 6, 1, 6, 1, 1, 6, 1, 1, 6, 1, 1, 6, 1, 6, 1, 1, 6, 1, 1, 6, 6, 1, 6, 1, 6, 1, 6, 1, 6, 1, 6, 6, 1, 6, 1, 6, 1, 6, 1, 6, 1, 6, 6, 1, 6, 1, 6, 1, 6, 1, 6, 1, 6, 6, 1, 6, 1, 6, 1, 6, 1, 6, 1]	635_0_con_13.xyz	[[0.0651937031, 1.1461549439, 0.1389316475], [1.7075105541000002, -0.3747223061, 0.3415474544], [-1.5747516691999999, -0.2798867097, -0.36159994160000003], [0.1792641332, 1.2909190522, -1.7890093104], [1.3974505136, 2.7192783332, 0.0545321987], [1.3260639455, 3.3819659032000002, 0.8194267756], [2.3517201323, 2.372338666, 0.09729067920000001], [-1.3689111819, 2.6080931481, 0.48429884640000004], [-…	77	635	0_con_13	-108.343	-106.993	286.159	280.484
0	5	[26, 7, 8, 1, 6, 1, 6, 1, 8, 1, 1, 7, 8, 1, 7, 6, 8, 6, 1, 6, 1, 8, 6, 6, 1, 6, 1, 6, 1, 1, 7, 6, 1, 6, 1, 8, 1, 1, 7, 7, 6, 8, 6, 1, 6, 1, 8, 6, 6, 1, 6, 1, 6]	268_con_591.xyz	[[-2.2699225622, 2.2937052423, 0.5348569611], [-0.2837659131, 2.4012767328, -0.0225182788], [-4.0250268811, 3.0157121283, 1.5709754481], [-3.7004790632, 3.5831216562, 2.2827152493], [0.34447432850000004, 1.4092552208, -0.6193343608], [-0.1185429887, 0.6350105242, -1.1990398496], [1.8024362962, 2.5615859458, 0.49081944780000003], [2.7427271751999998, 2.8868382008999998, 0.8968315791], [-2.78939262…	53	268	con_591	-108.524	-102.008	-63.7971	-193.595
2	1	[26, 7, 7, 7, 7, 7, 7, 7, 7, 7, 6, 6, 6, 6, 6, 6, 6, 6, 6, 6, 6, 6, 6, 6, 6, 6, 6, 6, 6, 6, 6, 6, 6, 6, 1, 1, 1, 1, 1, 1, 1, 1, 1, 1, 1, 1, 1, 1, 1, 1, 1, 1, 1, 1, 1, 1, 1, 1, 1, 1, 1, 1, 1, 1, 1, 1, 1, 1, 1, 1, 1, 1, 1]	416_0_con_339.xyz	[[0.0387665621, 0.0059273838, 0.1542528641], [-0.38518834490000003, -3.6340979595, 2.1700126606], [-0.2166993072, -1.7398668472, 1.0964677127], [-0.4196226723, -1.1061827148, -1.4112674434999999], [-3.9839081237, 1.0247950028, 0.2116905772], [-1.8531859493, 0.5607256735, 0.21120343630000002], [0.1998795551, 1.6428840504000002, -0.9053590898], [4.1045092012, -0.9076969878000001, 0.0800332108], [1.…	73	416	0_con_339	-102.776	-100.106	367.78	258.226
2	1	[26, 7, 7, 7, 7, 7, 7, 7, 7, 7, 6, 6, 6, 6, 6, 6, 6, 6, 6, 6, 6, 6, 6, 6, 6, 6, 6, 6, 6, 6, 6, 6, 6, 6, 1, 1, 1, 1, 1, 1, 1, 1, 1, 1, 1, 1, 1, 1, 1, 1, 1, 1, 1, 1, 1, 1, 1, 1, 1, 1, 1, 1, 1, 1, 1, 1, 1, 1, 1, 1, 1, 1, 1]	416_2_con_1021.xyz	[[0.0309179612, 0.015468234, -0.1468400904], [2.3418772446, -0.7668702854, -3.5229422259], [1.1790997915, -0.3384187563, -1.7287545244], [1.5304017108, -0.8261233931, 0.7767002058], [-3.2408048644, 1.6761286113, -2.126492866], [-1.5138946515, 0.7659478747, -1.1520651215], [-0.8920778823000001, -1.6727517829, -0.5414797668], [1.8976680883, 3.6372017502, 0.7377964258], [0.8610057396, 1.7735980348, …	73	416	2_con_1021	-102.773	-100.103	368.774	259.35
2	1	[26, 7, 7, 7, 7, 7, 7, 7, 1, 6, 1, 6, 6, 6, 8, 6, 1, 6, 6, 6, 1, 6, 6, 1, 6, 6, 1, 7, 1, 6, 1, 6, 1, 6, 1, 6, 1, 8, 6, 1, 6, 1, 6, 1, 8, 6, 1, 6, 1, 7, 1, 6, 1, 6, 1, 6, 1, 6, 6, 1, 6, 1, 6, 6, 1, 6, 1, 6, 1, 1, 1, 6, 1, 1, 1, 6, 1, 1, 1]	405_0_con_40.xyz	[[0.2467945383, -0.5834536502000001, -0.5317261053], [-0.42189699750000004, 0.8883829132000001, 0.6512164653], [0.11809609310000001, 0.5354871572000001, -2.1933370399], [0.3841862764, -1.9736740645, 0.8728883571], [1.1299202573, -1.7947679768, -1.7934252392999999], [1.9341845529000001, 0.2986035396, -0.1762839542], [-1.427849571, -1.5028938773, -0.8751018167], [1.8551141763, -2.1721328852, -3.833…	79	405	0_con_40	-132.581	-128.467	371.508	305.674
2	1	[26, 7, 7, 7, 7, 7, 7, 7, 7, 7, 6, 1, 6, 1, 6, 1, 6, 1, 6, 6, 6, 1, 1, 1, 6, 1, 6, 1, 6, 1, 6, 1, 6, 6, 6, 1, 1, 1, 6, 1, 6, 1, 6, 1, 6, 1, 6, 6, 6, 1, 1, 1, 1, 1, 1, 1, 1, 1]	188_con_27.xyz	[[0.07044268270000001, -0.17291825190000001, -0.0892990709], [-1.7571428719000002, -0.6510700206000001, -0.5729794572], [-0.397587758, -1.229268078, 1.4667309711], [0.5143980698, -1.5431542846, 2.4186025433], [-0.6009588474, 1.51039765, 0.6158873988], [0.4056409271, 0.9582966364000001, -1.6223230004], [1.0846549622, 0.5163567805, -2.7120346893000002], [1.9294953128, 0.1272155444, 0.4448611972], […	58	188	con_27	-89.8248	-87.3885	432.612	358.828
2	1	[6, 1, 1, 6, 1, 1, 6, 1, 1, 6, 1, 1, 6, 1, 1, 6, 1, 1, 6, 1, 1, 6, 1, 1, 26, 8, 8, 8, 1, 1, 6, 1, 1, 6, 1, 1, 6, 1, 1, 6, 1, 1, 6, 1, 1, 6, 1, 1, 6, 1, 1, 6, 1, 1, 8, 8, 8, 1, 1]	277_con_203.xyz	[[1.061860378, -2.9533129021, 0.5711018762], [-0.0145838702, -3.0368291817, 0.5368479127], [1.4303474115, -3.3685406988, 1.5085804989], [1.7903323387, -3.5365010885, -0.6264939043000001], [1.1413208561000001, -3.5890728999, -1.4970330056], [2.1273980683, -4.5475767138, -0.41917426700000004], [2.9650790447, -2.5680570898, -0.8674781287000001], [2.9216780497, -2.1349285125, -1.8678012136], [3.93071…	59	277	con_203	-83.6043	-79.4171	117.251	41.6961
1	5	[26, 6, 6, 6, 6, 6, 6, 6, 6, 6, 6, 6, 6, 6, 6, 6, 6, 6, 6, 6, 6, 6, 16, 16, 16, 16, 7, 7, 7, 7, 1, 1, 1, 1, 1, 1, 1, 1, 1, 1, 1, 1, 1, 1, 1, 1, 1]	130_con_3.xyz	[[0.49893061650000003, 0.2587787764, 0.2116697636], [-1.6277055216, 2.5508926766, 0.345730853], [-2.6817644219, 3.2904721601, 0.8385427208], [-3.4111754728, 2.7838752321999998, 1.9087844161], [-3.0626425327, 1.5595485843999999, 2.4463957406], [-1.9801640007999999, 0.8859877387, 1.8954868439], [-0.3050001985, -1.1064843389, 1.4064931440000001], [1.6943376237, -2.5529785225, 0.44393381190000003], […	47	130	con_3	-83.687	-81.1164	343.159	239.403
2	1	[26, 6, 7, 7, 6, 6, 6, 7, 7, 6, 6, 6, 7, 6, 6, 6, 6, 6, 1, 1, 1, 1, 1, 1, 1, 1, 1, 1, 1, 7, 7, 7, 7, 6, 7, 6, 6, 6, 6, 6, 6, 1, 6, 6, 1, 6, 6, 1, 1, 1, 1, 1, 1, 6, 1, 1, 1]	258_con_3.xyz	[[9.5732e-06, -6.44583e-05, 8.998260000000001e-05], [-2.9352978319, -0.0011692889, 0.4872398471], [-1.0198496881, -1.3633973946, 0.9361048390000001], [-2.3518274715, -1.1794579307, 1.0899068872], [-2.9148793771, -2.1991955381, 1.7851300953], [-1.8993786261, -3.0733454209, 2.0923520183], [-0.7371446797, -2.5170204469, 1.5497633458], [-1.0212178936, 1.3634659118, 0.9344606945], [-2.3529668155, 1.17…	57	258	con_3	-96.6077	-94.2706	525.761	491.23
2	5	[6, 6, 6, 6, 6, 6, 6, 6, 7, 7, 7, 8, 8, 26, 1, 1, 1, 1, 1, 1, 1, 1, 1, 1, 1, 1, 1, 1, 1, 6, 6, 6, 6, 6, 6, 6, 6, 7, 7, 7, 8, 8, 1, 1, 1, 1, 1, 1, 1, 1, 1, 1, 1, 1, 1, 1, 1]	269_con_34.xyz	[[1.4676490444999999, 0.8396304201, -2.500593535], [2.461047727, 1.8477244603, -1.9738296557], [2.2928919807, 2.2177340163, -0.5112583856], [3.982983948, 1.0959871803, 0.9678196116000001], [3.99893277, -0.060536394300000004, 1.7160088319], [2.7323195281, -0.6148434849000001, 1.5532934512], [-0.6262384555, -0.15756148650000001, 3.4360225757], [0.5013169463, -0.4760547878, 4.3781272131], [1.9742333…	57	269	con_34	-90.188	-85.8536	218.46	155.502
2	1	[6, 1, 1, 6, 1, 1, 6, 1, 1, 6, 1, 1, 6, 1, 1, 6, 1, 1, 6, 1, 1, 6, 1, 1, 26, 8, 8, 8, 1, 1, 6, 1, 1, 6, 1, 1, 6, 1, 1, 6, 1, 1, 6, 1, 1, 6, 1, 1, 6, 1, 1, 6, 1, 1, 8, 8, 8, 1, 1]	277_con_46.xyz	[[1.3999975251, -2.5624536797, 0.8318546136], [0.4353783638, -3.0573321901, 0.8993492882], [1.67649878, -2.1453204745, 1.8029374993], [2.5122845139, -3.4197009893, 0.2814891165], [2.1348299898, -4.0950482621, -0.48448455630000004], [2.9857643097, -4.0178770821, 1.0544091355], [3.4496411588, -2.377591017, -0.3193893749], [4.1246618305, -2.7930193964, -1.0615843138], [4.0533770797, -1.9132750537, 0…	59	277	con_46	-83.6071	-79.4203	117.986	41.8158
2	5	[26, 7, 7, 7, 7, 7, 7, 6, 6, 6, 6, 6, 6, 6, 6, 6, 6, 6, 6, 1, 1, 1, 1, 1, 1, 1, 1, 1, 1, 1, 1, 1, 1, 1, 1, 1, 1, 7, 6, 6, 7, 6, 1, 6, 1, 1, 1, 1, 1, 7, 6, 6, 7, 6, 1, 6, 1, 1, 1, 1, 1, 7, 6, 6, 7, 6, 1, 6, 1, 1, 1, 1, 1]	541_1_con_230.xyz	[[-0.0035071785000000003, -0.024504186400000003, 0.0011736234], [1.5674587683999999, -1.2113224024, -0.9862469779], [2.6963047658, -2.893684816, -1.8557356253], [1.2311174042, 1.7947144038, -0.1219456435], [2.7234045502, 3.3425014212, 0.3589509097], [-1.2366638196, -1.8446446192, 0.1216117974], [-2.7142879368, -3.4027335928999998, -0.37126010400000004], [2.7386218311, -0.7271573778, -1.5273912919…	73	541	1_con_230	-110.655	-107.413	453.211	391.49
2	5	[26, 16, 16, 16, 8, 8, 8, 6, 1, 1, 1, 6, 1, 1, 1, 6, 1, 1, 1, 6, 1, 1, 1, 6, 1, 1, 1, 6, 1, 1, 1, 16, 16, 16, 8, 8, 8, 6, 1, 1, 1, 6, 1, 1, 1, 6, 1, 1, 1, 6, 1, 1, 1, 6, 1, 1, 1, 6, 1, 1, 1]	510_1_con_427.xyz	[[-0.0746204499, 0.015983641700000002, 0.1183693797], [-1.6291122688000002, 2.1797226412, 1.9577718861000002], [1.7554773324, -1.1016500136, 2.5529900569], [-2.3366373743, -1.9062099822, 1.8347673943], [-0.5395288534, 1.9206834985999999, 0.8728459970000001], [1.6698248593, -0.0513581486, 1.3962160045], [-1.1195499474, -0.9350681668, 1.6806738964], [-0.9966723862, 3.615691435, 2.8710047053], [-0.1…	61	510	1_con_427	-97.1813	-90.3794	170.41	-11.5431
2	5	[26, 16, 8, 7, 7, 7, 7, 6, 6, 6, 6, 6, 1, 1, 1, 1, 1, 1, 1, 1, 1, 1, 1, 1, 16, 6, 7, 7, 8, 1, 1, 1, 1, 6, 7, 7, 1, 6, 6, 6, 1, 1, 1, 1, 1, 1, 1]	224_con_862.xyz	[[0.5884237245, 0.748043934, 0.71581845], [-1.6904988593999999, 0.9893050146000001, 1.0786982813], [0.7946102088, -0.7945652191, 2.1754535273], [-4.8355365755, 0.9985490972000001, 0.4594767381], [-3.9662412256, 0.11665946490000001, -0.1650655589], [-2.2620062373, -0.9393649671000001, -0.8534720175], [-3.3088105922, -1.4669062292000001, -1.5420704627], [-2.6123338393, 0.027584771600000002, -0.0057…	47	224	con_862	-78.5718	-74.0254	466.63	343.622
2	5	[26, 7, 7, 7, 7, 7, 7, 7, 7, 7, 7, 7, 6, 7, 7, 7, 7, 7, 7, 7, 7, 7, 7, 7, 7, 7, 7, 7, 7, 7, 7, 6, 6, 7, 6, 6, 6, 1, 1, 1, 1, 1, 1, 1, 1, 1, 1, 1, 1, 1, 1, 1, 1, 1, 1]	256_con_562.xyz	[[0.0369923696, -0.003900175, -0.0510317847], [3.7034567914, 1.6145498795000002, 1.6503682947], [2.9370297044, 1.3007467485, 2.6814780403], [1.7773038433, 0.7649192649000001, 2.3841609904], [1.7775833384, 0.7125794589000001, 1.05260982], [3.2747651295, 1.6456809474, 3.9629699394999998], [2.953554215, -2.4995855421, -2.1702697044], [2.1215881271, -2.0608463241, -3.0982906566], [1.1778230644, -1.25…	55	256	con_562	-119.994	-111.82	944.532	911.458
2	1	[6, 1, 6, 1, 6, 1, 6, 1, 6, 6, 1, 6, 6, 6, 1, 6, 6, 1, 1, 6, 1, 1, 6, 1, 1, 6, 1, 1, 1, 6, 1, 6, 1, 6, 1, 6, 6, 1, 6, 6, 1, 6, 6, 6, 1, 6, 1, 1, 6, 1, 1, 6, 1, 1, 6, 1, 1, 1, 26, 7, 1, 1, 7, 7, 7, 7, 7, 7, 7, 7, 7, 7, 7, 7, 7, 1, 1]	409_0_con_746.xyz	[[-1.9801324143999999, -0.9849673354, 2.7718710404999998], [-1.6391445049, -2.0047673738, 2.7967808353], [-3.0095221545, -0.36913800300000005, 3.5005462783], [-3.6518406845999998, -0.8242966425, 4.2319938365], [-3.0306774974, 0.9393868973, 3.0938421514], [-3.6538407156, 1.7623289531, 3.3915810114], [-2.1042133257, 3.4403933849, 1.4255087289000001], [-2.9260243945, 3.7074422255, 2.0720525163], [-1…	77	409	0_con_746	-124.456	-120.745	513.216	463.114
2	1	[26, 7, 7, 7, 7, 7, 7, 7, 7, 7, 6, 6, 6, 6, 6, 6, 6, 6, 6, 6, 6, 6, 6, 6, 6, 6, 6, 6, 6, 6, 6, 6, 6, 6, 1, 1, 1, 1, 1, 1, 1, 1, 1, 1, 1, 1, 1, 1, 1, 1, 1, 1, 1, 1, 1, 1, 1, 1, 1, 1, 1, 1, 1, 1, 1, 1, 1, 1, 1, 1, 1, 1, 1]	416_1_con_14.xyz	[[-0.0158410729, 0.0199132485, -0.07948363230000001], [-1.4637209117, 3.7449630175, 1.1216889133], [-0.7465456151000001, 1.7627517317999999, 0.5518376004000001], [0.6977877971, -0.0166305673, 1.7716166719], [3.2719554538, 2.2367400318, -1.4531468393], [1.5753692074, 1.0376932716, -0.7764115882], [-0.6196029578000001, 0.2603507386, -1.943417056], [1.5331393004, -3.7197283237, -0.9970042971], [0.68…	73	416	1_con_14	-102.781	-100.111	366.54	257.142
2	5	[26, 15, 15, 7, 1, 1, 7, 1, 1, 7, 7, 6, 1, 1, 6, 1, 1, 6, 1, 1, 6, 1, 1, 6, 6, 1, 1, 1, 6, 6, 1, 1, 1, 6, 6, 1, 6, 1, 6, 1, 6, 1, 6, 1, 6, 6, 1, 6, 1, 6, 1, 6, 1, 6, 1, 6, 6, 1, 6, 1, 6, 1, 6, 1, 6, 1, 6, 6, 1, 6, 1, 6, 1, 6, 1, 6, 1]	528_0_con_253.xyz	[[-0.0132369394, -0.009991373900000001, 0.0189639352], [-1.9256089216, -1.6157219004, -0.3135643917], [1.8829957593, 1.6106435903, 0.383798007], [0.3178552422, -0.4078084226, -2.1197147463], [0.5978417704, 0.44315229970000003, -2.5948720468], [1.114475348, -1.0325768891, -2.1832758607000002], [-0.3610213228, 0.3516308916, 2.1592830191], [-1.1674420638, 0.9628989732000001, 2.2300509793], [-0.63076…	77	528	0_con_253	-108.32	-106.943	303.611	344.465
2	1	[26, 7, 7, 7, 7, 7, 7, 7, 7, 7, 6, 6, 6, 6, 6, 6, 6, 6, 6, 6, 6, 6, 6, 6, 6, 6, 6, 6, 6, 6, 6, 6, 6, 6, 1, 1, 1, 1, 1, 1, 1, 1, 1, 1, 1, 1, 1, 1, 1, 1, 1, 1, 1, 1, 1, 1, 1, 1, 1, 1, 1, 1, 1, 1, 1, 1, 1, 1, 1, 1, 1, 1, 1]	416_5_con_645.xyz	[[0.0682944068, -0.07560769290000001, -0.0584441736], [-3.0028285335, 1.6404330176, -2.2970379231], [-1.3808243969, 0.6987123551000001, -1.1834895363], [-0.8191942337, -1.7575142142, -0.5906064719], [1.9182250237, 3.5074884858, 0.9956236451], [0.889391506, 1.6645668743000002, 0.4438517931], [-1.0569614698, 0.3329854273, 1.4942123742], [2.6085929661, -0.8680043373, -3.2655881965], [1.3297031685, -…	73	416	5_con_645	-102.776	-100.105	367.589	258.393
2	5	[6, 1, 6, 1, 6, 1, 6, 1, 6, 6, 1, 6, 6, 6, 1, 6, 6, 1, 1, 6, 1, 1, 6, 1, 1, 6, 1, 1, 1, 6, 1, 6, 1, 6, 1, 6, 6, 1, 6, 6, 1, 6, 6, 6, 1, 6, 1, 1, 6, 1, 1, 6, 1, 1, 6, 1, 1, 1, 26, 7, 1, 1, 7, 7, 7, 7, 7, 7, 7, 7, 7, 7, 7, 7, 7, 1, 1]	409_0_con_161.xyz	[[-2.0476110523, -0.4540714937, 3.724259797], [-1.6780929003, -1.4325629038, 3.9783560306], [-3.0093566668, 0.3277863757, 4.379783783], [-3.5556447178, 0.085591076, 5.2731059474], [-3.1093272815, 1.4781601165, 3.641757488], [-3.7183060819, 2.3515964431, 3.7827588881], [-2.6109761154, 3.4161095183, 1.3242880215000001], [-3.4273674346, 3.7307784945, 1.9555227849], [-2.2193806, 4.2079589698, 0.22575…	77	409	0_con_161	-124.435	-120.734	520.483	513.72
2	5	[26, 15, 15, 15, 15, 8, 8, 6, 6, 1, 1, 6, 1, 1, 6, 1, 1, 6, 1, 1, 6, 1, 1, 6, 1, 1, 1, 6, 1, 1, 6, 1, 1, 1, 6, 1, 1, 6, 1, 1, 1, 6, 1, 1, 6, 1, 1, 1, 6, 1, 1, 6, 1, 1, 1, 6, 1, 1, 6, 1, 1, 1, 6, 1, 1, 6, 1, 1, 1, 6, 1, 1, 6, 1, 1, 1, 1, 1]	537_0_con_196.xyz	[[-0.0815533487, -0.1910623086, 0.5903982608], [1.0328852612, 1.9635640418, -0.21952334780000002], [2.353541776, -0.9444620560000001, 0.6720547485], [-2.4427688211, 0.5678663101, 0.2907613278], [-0.6097785699, -1.3196496091, -1.6796871973], [-0.07261662320000001, 1.1595687057, 3.4751032959], [-0.6316995822, -2.1085229368, 1.7240489163000001], [-0.0044095704, 0.5995199698, 2.4845813452], [-2.37419…	78	537	0_con_196	-93.4896	-91.0379	39.6647	125.422
2	5	[26, 7, 7, 7, 7, 7, 7, 7, 7, 7, 7, 7, 7, 6, 1, 1, 6, 1, 1, 6, 6, 6, 1, 1, 6, 1, 1, 6, 1, 1, 6, 1, 1, 6, 1, 1, 6, 1, 1, 6, 6, 6, 1, 1, 6, 1, 1, 6, 1, 1, 6, 1, 1, 6, 1, 1, 6, 1, 1, 6, 6, 6, 1, 1, 6, 1, 1, 6, 1, 1, 6, 1, 1]	401_0_con_4.xyz	[[0.0674988847, -0.0376217542, -0.011797915400000001], [-1.23387951, 1.320864166, 1.1176111175], [-1.7700984014999999, -0.1116327357, -1.2118926269], [-3.2899132441, 2.2798358589, 0.9990923357], [-3.9230519629, 0.6132944811000001, -1.1593110834], [1.8457529314, 0.4656100756, 1.1851664749], [0.9557654809, 1.6038872005, -1.2176272421], [3.6209039687, 1.8732173319, 1.1768833206], [2.5524722801, 3.20…	73	401	0_con_4	-110.726	-107.441	479.866	456.88
2	5	[6, 6, 6, 6, 6, 6, 6, 6, 7, 7, 7, 8, 8, 26, 1, 1, 1, 1, 1, 1, 1, 1, 1, 1, 1, 1, 1, 1, 1, 6, 6, 6, 6, 6, 6, 6, 6, 7, 7, 7, 8, 8, 1, 1, 1, 1, 1, 1, 1, 1, 1, 1, 1, 1, 1, 1, 1]	269_con_44.xyz	[[2.8385511353, -0.4274915271, -1.7936879108000001], [2.9430437318, 0.9791383942, -2.3329113672], [1.7872235845, 1.8935005286000002, -1.9719169751], [2.2786117286, 3.4197131818, -0.033986637800000004], [2.0852487019, 3.3488735885, 1.3287698366], [1.4512589243, 2.1275997148, 1.5431489628000001], [1.2042331743, -1.962252784, 2.8653711558], [1.0794407823, -1.0870763176, 4.0827684328], [1.2575836269,…	57	269	con_44	-90.1868	-85.8492	215.918	162.128
2	5	[26, 7, 7, 7, 7, 7, 7, 7, 7, 7, 7, 7, 6, 7, 7, 7, 7, 7, 7, 7, 7, 7, 7, 7, 7, 7, 7, 7, 7, 7, 7, 6, 6, 7, 6, 6, 6, 1, 1, 1, 1, 1, 1, 1, 1, 1, 1, 1, 1, 1, 1, 1, 1, 1, 1]	256_con_366.xyz	[[0.0168901536, 0.0251388776, -0.0139804373], [3.2416365131, 1.2195455653, 2.6712910998], [3.7220660161, 1.4299795544, 1.458878795], [2.889324045, 1.195408331, 0.47308313150000003], [1.7641880129, 0.8147372658, 1.0786644355], [5.0406128433, 1.7349867209, 1.2484378552], [2.5825230846, -1.5714955285, -3.1536202907], [3.1059771962, -2.0065919509, -2.0198962346], [2.4506380251, -1.6786515838, -0.9333…	55	256	con_366	-119.995	-111.825	945.406	911.043
0	5	[26, 6, 1, 6, 1, 6, 1, 6, 6, 6, 1, 6, 1, 6, 6, 1, 6, 7, 8, 8, 8, 1, 1, 8, 1, 1, 6, 1, 6, 1, 6, 1, 6, 6, 6, 1, 6, 1, 6, 6, 1, 6, 7, 8, 8, 8, 1, 1, 8, 1, 1]	306_con_55.xyz	[[-0.6613241447, 1.6313439587, -0.0280473593], [1.4335898444000001, 3.5898203498, -1.1598067457], [0.6835776389, 4.3596522719, -1.292486559], [2.762710219, 3.9330649235, -0.8809961555], [3.0469616103, 4.9739679634, -0.8262494414], [3.665579544, 2.9337647233, -0.6312342910000001], [4.6853101067, 3.1638315403, -0.35124533290000004], [3.2564541567, 1.5874572199, -0.7001925918], [1.9152756583000001, …	51	306	con_55	-100.063	-94.6361	-268.557	-325.847
2	5	[26, 17, 7, 7, 7, 7, 7, 1, 1, 6, 1, 6, 1, 6, 1, 6, 1, 6, 6, 6, 6, 6, 1, 6, 1, 6, 6, 1, 6, 1, 6, 1, 1, 1, 8, 1, 17, 7, 7, 7, 7, 7, 1, 1, 6, 1, 6, 1, 6, 1, 6, 1, 6, 6, 6, 6, 6, 1, 6, 1, 6, 6, 1, 6, 1, 6, 1, 1, 1, 8, 1]	464_0_con_566.xyz	[[-0.0505229425, 0.1073319335, -0.4183098475], [-9.7406385934, -0.0980949904, -2.324536071], [-0.0867890536, 1.7282956353999999, 1.0791817814], [-2.0654653651, 0.588549624, -0.1588453757], [-3.1746721288, 0.11521417760000001, -0.7740109906], [-3.7338973043, 1.734527946, 0.6064177513], [-4.5342189698, 2.6876996576, 1.2239666304], [-4.4828846557, 2.5984640194, 2.2290483082], [-4.266499774, 3.617974…	71	464	0_con_566	-126.225	-123.081	451.799	432.378
0	1	[26, 8, 1, 1, 7, 7, 7, 7, 7, 7, 7, 6, 1, 6, 1, 6, 6, 1, 6, 1, 6, 1, 6, 1, 6, 6, 8, 1, 1, 7, 7, 7, 7, 7, 7, 7, 6, 1, 6, 1, 6, 6, 1, 6, 1, 6, 1, 6, 1, 6, 6]	235_con_83.xyz	[[0.0367603513, -1.9432087666000002, -0.4572217939], [0.1661394663, -3.357976812, 1.1598058253], [-0.6052381017, -3.080534185, 1.6900339672], [0.933414162, -2.9659651579, 1.6208147201], [-3.4747479982, -0.2775663944, 0.7991689493], [-1.6126805702, -1.3089075842, 0.3229977442], [-2.0581205828, -1.7769392371000001, 1.5464313744], [-4.3987284806, 1.494780138, -0.3336652606], [-0.1767594958, -0.77599…	51	235	con_83	-103.616	-98.9132	232.015	132.431
2	1	[26, 7, 7, 7, 7, 7, 7, 7, 7, 7, 6, 6, 6, 6, 6, 6, 6, 6, 6, 6, 6, 6, 6, 6, 6, 6, 6, 6, 6, 6, 6, 6, 6, 6, 1, 1, 1, 1, 1, 1, 1, 1, 1, 1, 1, 1, 1, 1, 1, 1, 1, 1, 1, 1, 1, 1, 1, 1, 1, 1, 1, 1, 1, 1, 1, 1, 1, 1, 1, 1, 1, 1, 1]	416_1_con_975.xyz	[[-0.06930363540000001, -0.1283304805, 0.0768788334], [-3.9519533871, 1.2486797719, -0.41916932], [-1.889355485, 0.5906279441, -0.16908050560000001], [0.1046398499, 1.4609376525, 1.2112006033], [3.889122704, -1.4782535584, 0.33769908120000003], [1.8434585129, -0.7163066698, 0.22622273650000002], [0.6919052897, 0.9831062829, -1.3642017021], [-0.4422198014, -3.5857798988000003, -2.2287549647000002]…	73	416	1_con_975	-102.772	-100.102	369.008	260.182
1	5	[26, 17, 8, 7, 7, 7, 7, 7, 6, 6, 6, 1, 6, 1, 6, 1, 6, 6, 1, 1, 6, 1, 1, 6, 6, 1, 6, 1, 6, 1, 6, 1, 6, 1, 1, 6, 6, 1, 6, 1, 6, 1, 6, 1, 1, 1]	159_con_6.xyz	[[0.1686827317, 0.1491915148, 0.9080945692], [1.0037906946, 1.1760025141, 2.7028188563], [-0.2194500879, -1.8064847396000001, 1.5511966923], [-0.8005091995, -3.933427602, 1.0451396679], [-0.5339265522000001, -0.8873050379, -0.8056514220000001], [0.2441169739, 1.7204313516, -0.7605171053], [-1.7360145256, 1.1963534989, 1.0110479304], [2.0808454017, -0.2154757673, -0.0580785991], [-0.5691935317, -2…	46	159	con_6	-78.0143	-76.5339	170.911	134.288
2	5	[26, 7, 7, 7, 7, 7, 7, 7, 1, 6, 1, 6, 6, 6, 8, 6, 1, 6, 6, 6, 1, 6, 6, 1, 6, 6, 1, 7, 1, 6, 1, 6, 1, 6, 1, 6, 1, 8, 6, 1, 6, 1, 6, 1, 8, 6, 1, 6, 1, 7, 1, 6, 1, 6, 1, 6, 1, 6, 6, 1, 6, 1, 6, 6, 1, 6, 1, 6, 1, 1, 1, 6, 1, 1, 1, 6, 1, 1, 1]	405_0_con_95.xyz	[[0.36052732860000003, 0.7750764365, -0.4485357286], [2.6334014143, 0.8389714378, -0.5214627766000001], [-1.7353900817999999, 0.7609984456000001, -1.0280206738], [-0.5327909989, -0.9511796867000001, 0.9317785], [0.4156215733, -0.4308867851, -2.1662085266], [0.7462739425, 2.5833948109, -1.4950112078], [0.4186145364, 1.5503245847, 1.5023894585000002], [-0.7378761220000001, -1.3482814495, -3.7950843…	79	405	0_con_95	-132.565	-128.465	383.167	371.516
1	5	[26, 7, 7, 1, 1, 7, 7, 8, 8, 8, 8, 1, 6, 1, 1, 6, 6, 1, 1, 6, 6, 1, 6, 1, 6, 1, 6, 1, 6, 1, 1, 6, 6, 1, 6, 1, 6, 1, 6, 1, 6, 6, 1, 1, 1, 6, 1, 1, 1]	190_con_123.xyz	[[-0.4665995035, 0.2392187013, 0.19320185380000002], [0.3626459698, -1.2607306026, -1.4271963016], [-2.9721089103000002, -2.5974438937, -1.7977936596], [-3.9176582608, -2.2563211927999998, -1.7445300639], [-2.8186409813, -3.5074283360000003, -2.1941899583], [1.1979032019, -0.8125244448000001, 1.1591141932], [0.6288937959, 1.4192536194, -1.1939925804], [-2.1574020967, -0.6785626483, -0.93973652250…	49	190	con_123	-82.6097	-79.0269	32.6272	-30.5171
2	5	[6, 1, 6, 1, 6, 1, 6, 6, 6, 1, 6, 1, 6, 6, 1, 6, 1, 6, 1, 6, 6, 1, 1, 1, 6, 1, 6, 1, 6, 1, 6, 6, 6, 1, 6, 1, 6, 6, 1, 6, 1, 6, 1, 6, 6, 1, 1, 1, 7, 7, 7, 7, 7, 7, 7, 7, 7, 7, 8, 8, 8, 8, 26]	467_0_con_86.xyz	[[-1.1185106356, 0.8574734220000001, -3.0100409606], [-0.1394514133, 1.0887059062, -3.393755038], [-2.3366821853, 0.7545292302000001, -3.6926808551], [-2.5141740387000002, 0.8834800772, -4.7448660825], [-3.2737476258, 0.4673593748, -2.737195953], [-4.3315899152, 0.3250736985, -2.8221853971], [-3.0569470265, 0.059266303000000006, -0.2508217088], [-4.3748968102, 0.0709792769, 0.21995531710000002], …	63	467	0_con_86	-119.665	-114.838	409.088	418.647
2	5	[26, 8, 1, 8, 1, 8, 1, 7, 7, 7, 7, 7, 7, 6, 1, 1, 6, 6, 1, 1, 1, 6, 1, 1, 6, 6, 1, 1, 1, 6, 1, 1, 6, 6, 1, 1, 1, 6, 6, 1, 1, 6, 1, 1, 1, 6, 6, 1, 1, 6, 1, 1, 1]	12_con_802.xyz	[[0.2154107399, -0.0736231878, -0.305337299], [-0.35600577240000003, 3.0159163664, -0.7675210244], [0.4135094643, 2.7640952253, -1.2969495661], [-0.1382125296, -0.5993954709, -3.3995534864], [0.7983765928000001, -0.44244048, -3.2164382314], [1.2628785737000001, -2.9339619858, -0.3247596363], [1.1299448113000001, -3.8665288797, -0.0763695942], [-0.8123216432, 1.8262187456, -0.2337824504], [-0.7292…	53	12	con_802	-82.0048	-78.3427	311.813	280.577
2	1	[26, 7, 7, 7, 7, 7, 7, 7, 7, 7, 6, 6, 6, 6, 6, 6, 6, 6, 6, 6, 6, 6, 6, 6, 6, 6, 6, 6, 6, 6, 6, 6, 6, 6, 1, 1, 1, 1, 1, 1, 1, 1, 1, 1, 1, 1, 1, 1, 1, 1, 1, 1, 1, 1, 1, 1, 1, 1, 1, 1, 1, 1, 1, 1, 1, 1, 1, 1, 1, 1, 1, 1, 1]	416_0_con_49.xyz	[[0.0764592411, -0.11176694220000001, 0.0220372119], [-0.2700167586, -3.635089513, 2.2501429001], [-0.137522736, -1.8071258365, 1.0628870505], [-0.27622290990000004, -1.330879243, -1.4837735574], [-3.9476456847, 0.8853271287000001, 0.16960523], [-1.8230269584, 0.40424880500000004, 0.07641317930000001], [0.1911360637, 1.4815458948, -1.1033074899], [4.1794681983, -0.8865394286, 0.0285516684], [2.04…	73	416	0_con_49	-102.78	-100.11	366.597	257.093
0	5	[26, 8, 8, 8, 1, 1, 7, 6, 1, 6, 6, 6, 1, 6, 1, 6, 1, 8, 8, 8, 8, 8, 1, 1, 1, 1, 1, 1, 7, 6, 1, 6, 6, 6, 1, 6, 1, 6, 1]	103_con_104.xyz	[[0.281353523, 1.768675252, 0.363093877], [6.2590536992, -0.4039896334, -1.260051776], [5.7314085738, 1.6185379075, -0.5190320937], [1.3362672076, 3.2747275563000002, 0.35594742890000003], [1.1424465498, 4.0043367533, -0.24092735750000002], [5.0068966616, 2.0627333011, -0.0583583954], [1.7379125550999999, 0.2951223838, 0.0422637628], [2.9844517433, 0.7179405858, -0.24487873770000002], [3.06996480…	39	103	con_104	-80.9737	-75.4533	-166.955	-327.834
2	1	[26, 7, 7, 7, 7, 7, 7, 7, 7, 7, 6, 6, 6, 6, 6, 6, 6, 6, 6, 6, 6, 6, 6, 6, 6, 6, 6, 6, 6, 6, 6, 6, 6, 6, 1, 1, 1, 1, 1, 1, 1, 1, 1, 1, 1, 1, 1, 1, 1, 1, 1, 1, 1, 1, 1, 1, 1, 1, 1, 1, 1, 1, 1, 1, 1, 1, 1, 1, 1, 1, 1, 1, 1]	416_3_con_832.xyz	[[0.12484545720000001, 0.055970602300000005, -0.1063870121], [-3.3116902064, 1.103173232, -2.2129227318], [-1.4973142433, 0.5076353375, -1.1591158361], [-0.6060730655000001, -1.7543909559, -0.2937660788], [1.4984040372, 3.9608174528999998, 0.3525278627], [0.7163588071, 1.9396539681, 0.1156885557], [-0.8926740044, 0.479322495, 1.5035741544999999], [2.4172453646, -0.9231706376000001, -3.4524535612]…	73	416	3_con_832	-102.775	-100.105	368.613	258.46
2	1	[26, 17, 17, 8, 8, 7, 7, 7, 1, 7, 1, 7, 7, 7, 7, 6, 6, 6, 6, 6, 1, 6, 6, 6, 6, 1, 6, 6, 6, 6, 1, 6, 6, 1, 6, 1, 6, 1, 6, 1, 6, 6, 1, 6, 1, 6, 1, 6, 1, 6, 1, 6, 1, 6, 1, 6, 1, 6, 1, 6, 1, 6, 1, 6, 1, 6, 1, 6, 1, 6, 1, 6, 1, 6, 1]	579_0_con_57.xyz	[[-0.056784521000000004, -0.5791413752, 0.3835947267], [0.4534703064, 3.9852453182, 1.1466437591], [-0.2675932418, 0.1376901129, -4.183928061], [0.5694627050000001, 0.9935076972, 1.3745903089], [-0.2346003773, 0.4949340444, -1.2147686118], [1.7717830277000002, -0.765677221, 0.0787163706], [-1.8435146333999999, -0.1993330877, 0.4919270744], [2.5172195861, 0.2530137773, 0.5640905012], [3.5179574985…	75	579	0_con_57	-135.668	-133.396	434.95	388.53
2	5	[26, 7, 7, 7, 7, 7, 7, 6, 6, 6, 6, 6, 6, 6, 6, 6, 6, 6, 6, 6, 6, 6, 6, 6, 6, 6, 6, 6, 6, 6, 6, 6, 6, 6, 6, 6, 6, 6, 6, 6, 6, 6, 6, 8, 8, 1, 1, 1, 1, 1, 1, 1, 1, 1, 1, 1, 1, 1, 1, 1, 1, 1, 1, 1, 1, 1, 1, 1, 1, 1, 1]	432_0_con_8.xyz	[[-0.0112825211, 0.1017081767, -0.0097040534], [-0.5929160743, -1.3443065901, 1.476172531], [-2.0938229033, -0.14259097110000002, -0.24701558010000002], [-0.5677868220000001, 1.4179389882, -1.6344752874], [0.2511751662, 1.6963516316, 1.4259946571], [2.0752689731, 0.30931202290000004, 0.2271457549], [0.8655660286, -1.3772264437000001, -1.3085899572], [0.2578481647, -1.8992179930000002, 2.344354555…	71	432	0_con_8	-120.696	-118.326	480.042	487.741
2	5	[26, 15, 15, 7, 1, 1, 7, 1, 1, 7, 7, 6, 1, 1, 6, 1, 1, 6, 1, 1, 6, 1, 1, 6, 6, 1, 1, 1, 6, 6, 1, 1, 1, 6, 6, 1, 6, 1, 6, 1, 6, 1, 6, 1, 6, 6, 1, 6, 1, 6, 1, 6, 1, 6, 1, 6, 6, 1, 6, 1, 6, 1, 6, 1, 6, 1, 6, 6, 1, 6, 1, 6, 1, 6, 1, 6, 1]	528_0_con_158.xyz	[[0.06513273850000001, -0.0065136706, -1.8509238318999999], [-1.46941572, -1.3377511049, -0.4037663546], [1.4818240462, 1.3147561797, -0.2731649261], [-1.1237954837, -1.0345332871, -3.4772383069], [-1.2583680908, -0.4284746739, -4.2790136618], [-0.6015078917000001, -1.8344162402, -3.8193156224], [1.3634549205, 1.0534221383, -3.3702169504], [1.5590089081, 0.4596984497, -4.168596603], [0.8626095042…	77	528	0_con_158	-108.325	-106.949	306.99	350.417
2	5	[26, 7, 7, 1, 1, 7, 7, 1, 1, 7, 7, 1, 1, 6, 1, 6, 1, 6, 1, 6, 1, 6, 6, 1, 1, 6, 1, 6, 1, 6, 1, 6, 1, 6, 6, 1, 1, 6, 1, 6, 1, 6, 1, 6, 1, 6, 6, 1, 1]	2_26_con_14.xyz	[[0.3392026312, -0.09567064930000001, 0.1684495942], [-0.158272714, -2.1112493689, -0.4756415926], [2.1500239172, -1.3262109964, 0.7164003519000001], [3.0262712953, -0.8261943959, 0.6240518339000001], [2.0868888134, -1.5629160357, 1.6995973597], [-1.6516214105, 0.7533491672, 0.0406289658], [-0.5398013759, -0.3465266507, 2.2282519046], [-0.1828209426, -1.1293489253, 2.7633097828], [-0.36067849, 0.…	49	2	26_con_14	-72.3275	-70.6912	394.601	361.656
2	1	[26, 7, 1, 7, 7, 1, 7, 7, 7, 6, 1, 1, 6, 6, 1, 6, 1, 6, 1, 6, 1, 6, 1, 1, 6, 1, 1, 6, 1, 1, 6, 1, 1, 6, 6, 1, 6, 1, 6, 1, 6, 1, 6, 1, 1, 6, 1, 1, 6, 1, 1, 6, 1, 1, 6, 6, 1, 6, 1, 6, 1, 6, 1]	539_0_con_15.xyz	[[-0.0670454276, -0.057130644800000005, -0.0727613322], [0.32346940090000004, -0.9786103224, 1.6980830049], [0.6730038767000001, -0.2120295657, 2.2611508382], [-1.6246164257, -1.3475464422, -0.5210418793], [-0.31524102930000003, 0.9939840148, -1.7884262718000001], [0.3962246253, 0.6854265425, -2.4432308457], [-1.4735064333, 0.9575559138, 0.8139108620000001], [1.369879072, -1.2549140591999999, -0.…	63	539	0_con_15	-89.3224	-87.6706	395.365	309.879
2	5	[26, 8, 8, 8, 8, 7, 6, 6, 1, 1, 1, 1, 1, 1, 1, 1, 1, 8, 8, 8, 8, 7, 6, 6, 1, 1, 1, 1, 1, 1, 1, 1, 1]	6_1_con_163.xyz	[[0.3039143033, -1.0090534763, 0.7700357334], [1.5486454785000001, 0.2920638873, -0.1492925642], [-1.0071542697, -2.2869334075, 1.9890751939], [0.0628070729, -2.2711972354, -0.9182037852], [1.3579543196000001, -0.4665710692, -2.2750798328], [1.4944247313, 2.7878907849, -0.9284197551000001], [1.597233235, 0.39750617930000004, -1.431743403], [1.9799437225, 1.7871660010000001, -1.9281105942], [3.057…	33	6	1_con_163	-64.3648	-58.5535	2.2053	-97.8931
2	1	[26, 7, 7, 7, 7, 6, 1, 1, 6, 1, 1, 6, 1, 6, 6, 1, 6, 1, 6, 1, 1, 6, 1, 6, 1, 1, 7, 7, 7, 7, 7, 7, 6, 6, 1, 1, 1, 1, 6, 6, 1, 1, 1, 1, 6, 6, 1, 1, 6, 6, 6, 6, 1, 1, 6, 6, 1, 1, 6, 6, 1, 1, 1, 1, 6, 6, 1, 1, 6, 6, 1, 1, 1, 1]	439_0_con_32.xyz	[[-0.0036738963, -0.0248187814, 0.1157009372], [0.02871431, 0.2816387962, 3.616515906], [1.3891448106, -0.8936649379, 1.1758302773], [1.5327325214, 0.3791426321, -1.0168875498], [3.7068021673000002, 0.19714574780000002, -1.3608037383], [1.0447503077, -0.7228141587, 3.6454042079], [0.8936183226000001, -1.4013452412, 4.4911148944], [2.0047232531, -0.2362630337, 3.8151854068], [1.1653207911, -1.6264…	74	439	0_con_32	-110.508	-107.833	478.431	404.685
2	5	[26, 7, 7, 7, 1, 1, 7, 1, 1, 7, 1, 1, 7, 6, 6, 1, 6, 1, 6, 1, 6, 6, 1, 1, 6, 1, 6, 1, 6, 6, 1, 6, 1, 1, 6, 1, 6, 1, 6, 1, 6, 1, 1, 6, 1, 6, 1, 6, 1]	2_13_con_9.xyz	[[-0.0856545206, 0.3538924397, -0.0984120934], [-2.2425659854, 0.019652572400000002, 0.0779287609], [1.8541720357, 1.2886639458, 0.1120923321], [-0.1014307801, -0.28516860980000003, -2.2483295156], [0.11328500990000001, 0.4222110483, -2.9407535502], [-1.0646308431, -0.5533214503, -2.417359709], [-1.0277195133, 2.3436792921, -0.6256899421000001], [-1.073306409, 2.931195764, 0.1992745151], [-0.4936…	49	2	13_con_9	-72.3277	-70.6911	394.686	361.895
2	1	[26, 8, 6, 1, 7, 6, 1, 1, 1, 6, 1, 1, 1, 8, 6, 1, 7, 6, 1, 1, 1, 6, 1, 1, 1, 8, 6, 1, 7, 6, 1, 1, 1, 6, 1, 1, 1, 8, 6, 1, 7, 6, 1, 1, 1, 6, 1, 1, 1, 8, 6, 1, 7, 6, 1, 1, 1, 6, 1, 1, 1, 8, 6, 1, 7, 6, 1, 1, 1, 6, 1, 1, 1]	440_2_con_218.xyz	[[0.021539617100000002, -0.0808587135, -0.027377853100000002], [1.1779991208, 0.5461895956, 1.5019045138], [2.4280307556, 0.6161489557000001, 1.436212951], [2.9539831142, 0.3076272003, 0.5333784340000001], [3.1980429989, 1.0543189174, 2.4235133734], [4.6469642976, 1.078627775, 2.2942047256], [5.1028983837, 0.44161524280000003, 3.0497977631], [5.0194205827, 2.0925888753, 2.4256951126], [4.94002758…	73	440	2_con_218	-110.274	-104.475	135.792	-13.8312
2	5	[26, 6, 8, 16, 16, 16, 16, 7, 6, 6, 6, 6, 6, 6, 6, 6, 6, 6, 6, 6, 6, 6, 6, 6, 6, 6, 6, 1, 1, 1, 1, 1, 1, 1, 1, 1, 1, 1, 1, 1, 1, 1, 1, 1, 1, 1, 1, 1, 1, 1, 1, 1]	187_con_31.xyz	[[0.01238475, -0.4811306091, -0.0406497616], [-0.0313542172, 0.42804695200000004, 1.7320124680000002], [-0.0955319498, 0.9804139302, 2.7254530272], [-2.1045159874, -1.6491349951, 0.8484996197], [-1.6816420873, 0.8583647499, -1.1562836694], [2.044610888, -1.7880779210000002, 0.152893837], [1.7016649974, 1.2478763001, -0.7766223748000001], [-0.2730910227, -1.8190708881000002, -1.8420391877000002], …	52	187	con_31	-80.5569	-77.7987	441.133	340.416
2	5	[26, 7, 7, 7, 7, 7, 7, 7, 7, 7, 7, 7, 6, 7, 7, 7, 7, 7, 7, 7, 7, 7, 7, 7, 7, 7, 7, 7, 7, 7, 7, 6, 6, 7, 6, 6, 6, 1, 1, 1, 1, 1, 1, 1, 1, 1, 1, 1, 1, 1, 1, 1, 1, 1, 1]	256_con_25.xyz	[[0.0092882485, 0.0047688541, 0.0136017523], [3.2137958715, 1.9896672865, 2.2001456198], [3.6168917257, 0.7378524117, 2.0749821482], [2.7667649988000003, -0.0740232331, 1.4933621681], [1.7126518622, 0.6955206088, 1.2228850933], [4.8907648103, 0.3551973162, 2.4014976648], [2.5652918638999997, -2.5886117283, -2.3934799153], [3.1977585612, -1.428396163, -2.3480273522], [2.575823163, -0.4718466256, -…	55	256	con_25	-119.996	-111.826	946.029	912.875
2	1	[26, 6, 1, 6, 6, 1, 6, 1, 6, 1, 6, 1, 6, 6, 6, 1, 6, 1, 6, 1, 6, 1, 6, 1, 6, 1, 6, 6, 1, 6, 1, 6, 1, 6, 1, 6, 6, 6, 1, 6, 1, 6, 1, 6, 1, 6, 1, 7, 7, 7, 1, 7, 1, 7, 7, 7, 1, 7, 1, 16, 16]	578_0_con_11.xyz	[[0.1581303688, -0.8524555172, 0.3874646483], [-1.2676964976, -1.0023951593, -1.9631827477], [-2.0172194328, -0.7834501983000001, -2.7122785549], [-0.2241138221, -1.9581973312, -2.156313849], [-0.0567354107, -2.7392386932, -3.2933350859], [-0.753112305, -2.6474795475, -4.1142301803], [1.0060718746, -3.6233352424, -3.3532362806], [1.1559172041, -4.2392670737, -4.2275872504], [1.873678758, -3.70389…	61	578	0_con_11	-102.963	-100.182	518.238	451.299
0	5	[26, 7, 7, 7, 7, 7, 7, 7, 7, 6, 1, 6, 1, 6, 1, 6, 1, 6, 6, 6, 6, 1, 1, 1, 6, 1, 1, 1, 6, 1, 1, 1, 6, 6, 7, 7, 7, 7, 7, 7, 7, 7, 6, 1, 6, 1, 6, 1, 6, 1, 6, 6, 6, 6, 1, 1, 1, 6, 1, 1, 1, 6, 1, 1, 1, 6, 6]	595_0_con_54.xyz	[[-0.3094143831, 0.6439955386, -0.5821886432], [1.1436715906, 2.110811176, -1.5025175971], [1.3666583977, -0.5749043379000001, -1.2255353035], [1.7526083795, -1.8108742538, -1.0286914736], [3.0686073043, -1.7830021493000001, -1.1121950873], [3.5724380622, -0.5774056267000001, -1.3573063339], [-1.4710159685, 0.715866054, -2.2444356735], [-2.7911565747, 2.5969826468, -3.0986223732], [-2.31662355210…	67	595	0_con_54	-118.739	-114.61	328.344	298.152
1	1	[26, 17, 8, 8, 8, 8, 8, 1, 8, 1, 7, 7, 7, 7, 7, 6, 6, 1, 6, 1, 6, 6, 1, 1, 6, 1, 1, 6, 6, 6, 1, 1, 1, 6, 6, 1, 1, 1, 6, 6, 1, 6, 1, 6, 1, 6, 1, 6, 6, 1, 6, 1, 6, 1, 6, 1, 6, 1, 6, 1, 1, 1, 6, 6, 1, 6, 1, 6, 1, 6, 1, 6, 1, 1, 1]	499_0_con_21.xyz	[[0.9888018673000001, 0.7506584732, -0.41522141160000003], [2.0869861177, 1.6442727515, -2.2484134711], [-3.8545621422, 1.3154305304, 1.4675195399], [-4.5364293431, 0.1458226991, -0.32898963400000003], [-1.0830760952, -4.0203527804, 1.5099085191000001], [-0.7025012821000001, -4.2493679433, -0.6910822231], [-2.9471075362, -2.0962183364, -0.7390380932], [-3.8141839137, -1.6560816982, -0.7842438743]…	75	499	0_con_21	-130.287	-125.492	-53.9887	-143.906
2	5	[26, 7, 7, 7, 7, 7, 7, 7, 7, 7, 7, 7, 6, 7, 7, 7, 7, 7, 7, 7, 7, 7, 7, 7, 7, 7, 7, 7, 7, 7, 7, 6, 6, 7, 6, 6, 6, 1, 1, 1, 1, 1, 1, 1, 1, 1, 1, 1, 1, 1, 1, 1, 1, 1, 1]	256_con_34.xyz	[[0.0139810387, 0.0072193366, 0.0010763805], [3.6216976571, 0.3083183351, 2.4321300374], [3.0048329915, 1.4629275306, 2.6106843651], [1.9030554646, 1.6264405661999999, 1.9172820759], [1.7917231917, 0.5019406251, 1.2101645519], [3.4146031263, 2.3663499459, 3.5569045923], [2.2213755845, -1.6581853761, -3.3725738251], [2.7316383636, -2.2591719989, -2.3114205214], [2.1993699886, -1.9196709579000002, …	55	256	con_34	-119.998	-111.827	944.513	911.098
2	5	[26, 7, 7, 1, 7, 1, 7, 7, 7, 1, 7, 1, 7, 7, 7, 1, 7, 1, 7, 6, 1, 1, 6, 1, 1, 6, 1, 1, 6, 6, 6, 1, 1, 6, 1, 1, 6, 1, 1, 6, 1, 1, 6, 1, 1, 6, 1, 1, 6, 6, 6, 1, 1, 6, 1, 1, 6, 1, 1, 6, 1, 1, 6, 1, 1, 6, 1, 1, 6, 6, 6, 1, 1, 6, 1, 1, 6, 1, 1]	590_2_con_73.xyz	[[-0.0157240158, -0.0301857838, -0.0208082776], [1.8059833723, -0.6757200426000001, -0.9486191857], [4.1259663509, -0.26960302880000003, -0.9946895066], [4.8149664473, 0.4169534371, -0.7361219981], [3.8751501541, 0.9240288696000001, 1.4988666083], [4.6894725788, 0.348648014, 1.3610772182], [1.5338088309, 0.8587369290000001, 1.1835591764], [-0.2841705147, 1.7831836731, -1.13498305], [-1.5996795386…	79	590	2_con_73	-114.041	-110.456	376.076	327.183
2	5	[26, 7, 7, 7, 7, 7, 7, 7, 6, 6, 1, 1, 7, 7, 6, 1, 1, 6, 1, 6, 7, 6, 6, 1, 6, 6, 1, 1, 6, 6, 1, 6, 1, 6, 1, 6, 1, 1, 6, 6, 1, 6, 1, 1, 1, 6, 1, 6, 1, 6, 1, 6, 1, 1, 1, 6, 1, 6, 1, 6, 1, 6, 1, 1, 1, 6, 1, 1, 1]	657_0_con_1.xyz	[[-0.0044671853, 0.0019521196, 0.013465225300000001], [-3.1648442895, 0.0425736374, -0.3596317016], [-2.0997759762, -0.250778066, 0.34661875400000003], [4.1967639616, 0.5218388974, -0.1460774932], [3.1581923117, -0.3186119592, -0.1443762489], [-4.2091184667, -0.3715001283, 0.3637268792], [0.1693740343, 2.1431837141, 0.8156347633000001], [2.0892369727, 0.43171490500000004, -0.026985551200000003], …	69	657	0_con_1	-106.206	-103.595	492.096	471.032
2	5	[26, 16, 8, 7, 7, 7, 7, 6, 6, 6, 6, 6, 1, 1, 1, 1, 1, 1, 1, 1, 1, 1, 1, 1, 16, 6, 7, 7, 8, 1, 1, 1, 1, 6, 7, 7, 1, 6, 6, 6, 1, 1, 1, 1, 1, 1, 1]	224_con_959.xyz	[[0.33102858300000004, 1.4813806554, 1.2259790792], [-1.1217608643, -0.2560474419, 1.6458402352000001], [1.286531546, 2.3508173935, 2.923776242], [-4.1083796642, -1.4530029658, 1.4780779355], [-3.4940397447000002, -0.8357650528, 0.39807370480000004], [-2.169535076, 0.2049826157, -0.891194875], [-3.2824264857, -0.030648331900000002, -1.6388208787], [-2.2535746253, -0.26777519110000003, 0.350566150…	47	224	con_959	-78.5739	-74.0279	463.392	352.893
2	1	[26, 7, 7, 7, 7, 7, 7, 6, 6, 1, 6, 1, 6, 1, 6, 6, 6, 1, 6, 6, 1, 6, 1, 6, 1, 6, 6, 1, 6, 1, 6, 1, 6, 6, 1, 6, 1, 6, 1, 6, 1, 6, 1, 6, 1, 6, 1, 6, 1, 6, 1, 6, 1, 6, 1, 6, 1, 6, 1, 6, 1]	425_29_con_2.xyz	[[-0.0014962833, -0.005711737000000001, -0.0007658481], [0.2074836857, 1.8807418377, -0.4555686977], [-1.8840391601, -0.0957446056, -0.5038489922], [1.8988863062, -0.0411878051, 0.4423003599], [-0.558955663, 0.7527233982, 1.708073321], [0.6666959234000001, -0.6646504153, -1.7107852164000001], [-0.3353285542, -1.8560367694000002, 0.5162647931000001], [2.7186238228, -0.43814655220000004, -0.5680172…	61	425	29_con_2	-97.6602	-96.4544	433.246	374.813
2	5	[26, 17, 7, 7, 7, 7, 7, 1, 1, 6, 1, 6, 1, 6, 1, 6, 1, 6, 6, 6, 6, 6, 1, 6, 1, 6, 6, 1, 6, 1, 6, 1, 1, 1, 8, 1, 17, 7, 7, 7, 7, 7, 1, 1, 6, 1, 6, 1, 6, 1, 6, 1, 6, 6, 6, 6, 6, 1, 6, 1, 6, 6, 1, 6, 1, 6, 1, 1, 1, 8, 1]	464_0_con_368.xyz	[[-0.1459005367, -0.0853693447, -3.060700227], [-3.0787432728, -1.7570436369, 6.2033413127], [-0.394387739, 2.0554462569, -3.0428017481], [-1.4338208069, 0.2167544609, -1.4042658511], [-1.6827296557, -0.5775924127000001, -0.32527470010000004], [-1.7393782406, 1.5367199436, 0.2900425372], [-1.9272729601, 2.7230068682, 1.0007409357], [-2.7421013324, 2.6168961933, 1.5935104474], [-1.1211406093, 2.88…	71	464	0_con_368	-126.218	-123.084	455.721	428.03
2	1	[26, 7, 7, 7, 7, 7, 7, 7, 7, 7, 6, 6, 6, 6, 6, 6, 6, 6, 6, 6, 6, 6, 6, 6, 6, 6, 6, 6, 6, 6, 6, 6, 6, 6, 1, 1, 1, 1, 1, 1, 1, 1, 1, 1, 1, 1, 1, 1, 1, 1, 1, 1, 1, 1, 1, 1, 1, 1, 1, 1, 1, 1, 1, 1, 1, 1, 1, 1, 1, 1, 1, 1, 1]	416_3_con_440.xyz	[[0.0912199404, 0.10516241450000001, 0.1391445086], [-3.2927689097, 1.3284983851, -1.9680669628], [-1.5162819053, 0.6386501378, -0.9063160319], [-0.8504208694000001, -1.6184428718000001, 0.1603115205], [1.9015959419000001, 3.8563186151, 0.0580150386], [0.9010131173, 1.9198602777, 0.1118020701], [-0.7588242139, 0.8130546794, 1.7430655912000002], [2.084344626, -1.4580737919, -3.1830248768000002], […	73	416	3_con_440	-102.778	-100.107	366.444	257.62
2	5	[26, 8, 1, 1, 7, 6, 1, 6, 1, 6, 1, 6, 1, 6, 6, 1, 1, 6, 1, 1, 8, 1, 8, 1, 1, 7, 6, 1, 6, 1, 6, 1, 6, 1, 6, 6, 1, 1, 6, 1, 1, 8, 1]	201_con_95.xyz	[[0.00104479, 0.39452574770000004, -0.3726690299], [-0.43276085900000005, 1.3056595326, 1.7410541621000002], [0.3027628446, 1.4425792647, 2.3517515519], [-1.0959618569, 0.8372814094000001, 2.2637932891], [1.7741170385, -0.24833898270000002, 0.5869510209000001], [1.8000202767, -1.525304943, 1.0179555028], [0.8776408019, -2.0802519463, 0.9424006662000001], [2.9217855960000003, -2.1215778575, 1.5512…	43	201	con_95	-68.7546	-65.7146	217.265	149.965
2	5	[6, 6, 6, 6, 6, 6, 6, 6, 7, 7, 7, 8, 8, 26, 1, 1, 1, 1, 1, 1, 1, 1, 1, 1, 1, 1, 1, 1, 1, 6, 6, 6, 6, 6, 6, 6, 6, 7, 7, 7, 8, 8, 1, 1, 1, 1, 1, 1, 1, 1, 1, 1, 1, 1, 1, 1, 1]	269_con_906.xyz	[[2.2227983311, -0.7033052187000001, -2.1701415271], [3.4903896685999998, -0.4785659148, -1.3859048906], [3.3943633065, 0.6227815507000001, -0.3364742254], [3.73231919, -0.0784664082, 2.0443184447], [2.918057902, -0.5698246610000001, 3.0399383475], [1.6440326851, -0.6080363895, 2.4801542115], [0.9125626999, 3.163434712, 0.6604195568], [-0.1247419828, 4.1560011517, 1.1085780322], [1.6630072589, -0…	57	269	con_906	-90.1864	-85.8474	217.784	156.578
2	1	[26, 16, 16, 16, 8, 8, 8, 6, 6, 6, 6, 6, 6, 1, 1, 1, 1, 1, 1, 1, 1, 1, 1, 1, 1, 1, 1, 1, 1, 1, 1, 16, 16, 16, 8, 8, 8, 6, 6, 6, 6, 6, 6, 1, 1, 1, 1, 1, 1, 1, 1, 1, 1, 1, 1, 1, 1, 1, 1, 1, 1]	510_0_con_5.xyz	[[-0.0063379579, -0.0080504462, 0.0538186867], [1.4659500494, 2.7603099722, 1.1098451534], [-1.6058453287, -0.3175738108, 2.9452075155], [-1.7541593318, -2.5150806803, -1.2579824776], [1.3898895192, 1.3651197124, 0.4048796015], [-1.0190957035, 0.4611758542, 1.7225449266], [-1.4973541621, -1.2613586671, -0.3575621826], [-0.0874084365, 3.6765426194, 0.8628444969], [1.2808886163, 2.5237927365, 2.906…	61	510	0_con_5	-97.1418	-90.3326	180.357	-7.04518
2	5	[26, 7, 7, 7, 7, 6, 6, 6, 6, 6, 6, 6, 6, 6, 6, 6, 6, 1, 1, 1, 1, 1, 1, 1, 1, 1, 1, 1, 1, 1, 1, 7, 7, 7, 7, 6, 6, 6, 6, 6, 6, 6, 6, 6, 6, 6, 6, 1, 1, 1, 1, 1, 1, 1, 1, 1, 1, 1, 1, 1, 1]	419_2_con_13.xyz	[[-0.036675917, -0.0549055634, -0.0289204222], [-2.3343856938, -3.6720606736, -1.0778314907], [-1.2242001801, -1.8561198866000002, -0.5755410472], [0.3096641524, -0.25660645330000004, -2.1065677255], [1.5131624969000002, 1.5427912868, 0.0014237943], [-2.4828966948, -2.9411039337, 1.310069128], [-1.9975424198, -2.8049181239000003, -0.0780089063], [-1.7588635212, -3.2675667163, -2.2464796161000002]…	61	419	2_con_13	-93.5709	-91.5396	418.793	389.697
2	5	[26, 7, 7, 7, 7, 7, 7, 7, 7, 7, 7, 7, 6, 7, 7, 7, 7, 7, 7, 7, 7, 7, 7, 7, 7, 7, 7, 7, 7, 7, 7, 6, 6, 7, 6, 6, 6, 1, 1, 1, 1, 1, 1, 1, 1, 1, 1, 1, 1, 1, 1, 1, 1, 1, 1]	256_con_260.xyz	[[0.1044770832, 0.0889008736, 0.053541321600000004], [3.8915258704, 1.3636924896, 1.8234336206], [3.1558176572, 0.9534229178, 2.8412871258], [1.9293287931, 0.5907642889, 2.5423013978], [1.8440475572000001, 0.7839502163000001, 1.2264532033], [3.684474881, 0.7828593562, 4.0931595607], [2.4829381935, -1.5668469349, -3.2048704865], [3.1365153028, -1.9184102897000002, -2.1107706177], [2.6061784705, -1…	55	256	con_260	-119.995	-111.822	945.26	911.563
1	5	[26, 7, 7, 7, 7, 8, 8, 8, 1, 6, 6, 6, 1, 1, 1, 6, 1, 1, 1, 6, 1, 1, 1, 6, 1, 1, 1, 6, 1, 1, 6, 6, 1, 6, 1, 6, 1, 6, 1, 6, 1, 1, 6, 6, 1, 6, 1, 6, 1, 6, 1, 6, 1, 1, 6, 6, 1, 6, 1, 6, 1, 6, 1]	547_0_con_140.xyz	[[0.0353063847, -0.33197842310000003, -0.17562164800000002], [1.2041767543, 1.2475222832, 0.9638284684], [1.2624423015000001, -1.4418068891, 1.2072207761], [1.4992210990000001, 0.46216523870000004, -1.707500761], [-0.9187952333, 1.4748183159, -0.8100838239], [-1.3486520327, -0.061352402800000004, 1.7096593579000001], [-1.7827589514, -1.2971682729, -0.0452455915], [0.2535594205, -2.0877425823, -1.…	63	547	0_con_140	-97.0059	-94.0239	74.8212	15.2249
2	1	[26, 7, 7, 7, 7, 7, 7, 7, 7, 7, 6, 6, 6, 6, 6, 6, 6, 6, 6, 6, 6, 6, 6, 6, 6, 6, 6, 6, 6, 6, 6, 6, 6, 6, 1, 1, 1, 1, 1, 1, 1, 1, 1, 1, 1, 1, 1, 1, 1, 1, 1, 1, 1, 1, 1, 1, 1, 1, 1, 1, 1, 1, 1, 1, 1, 1, 1, 1, 1, 1, 1, 1, 1]	416_4_con_1031.xyz	[[0.0355749264, -0.057416047000000005, -0.0915707602], [-3.3545876799, 2.0769676764, -1.3083406751], [-1.5973577794, 0.9258614936, -0.7099163102], [0.4880073841, 0.08144143300000001, -2.0160328567], [-1.513091003, -3.8244138874, -0.9115495646], [-0.6675774240000001, -1.8671251638, -0.4527588148], [1.6548738666, -1.0679646212, 0.3243071641], [1.4675101031, 3.7086629465, 0.9523592120000001], [0.763…	73	416	4_con_1031	-102.775	-100.106	367.821	258.325
2	1	[26, 7, 7, 7, 7, 7, 7, 7, 1, 6, 1, 6, 6, 6, 8, 6, 1, 6, 6, 6, 1, 6, 6, 1, 6, 6, 1, 7, 1, 6, 1, 6, 1, 6, 1, 6, 1, 8, 6, 1, 6, 1, 6, 1, 8, 6, 1, 6, 1, 7, 1, 6, 1, 6, 1, 6, 1, 6, 6, 1, 6, 1, 6, 6, 1, 6, 1, 6, 1, 1, 1, 6, 1, 1, 1, 6, 1, 1, 1]	405_0_con_146.xyz	[[-0.35841632230000003, 0.594306734, -0.3826687305], [-2.3161532534, 0.179872309, -0.3679716299], [1.505274787, 1.3643773737, -0.179187709], [0.3484165913, -1.1932998305, 0.070868605], [-0.46655763100000003, 1.1638844203, 1.4738880213], [-1.0298664511, 2.2967893074, -1.0567969807], [-0.11226570300000001, -0.095419686, -2.175634245], [0.5514292285, 1.9629369723, 3.2532208172], [1.2628408576, 2.346…	79	405	0_con_146	-132.58	-128.464	369.137	305.982
2	1	[6, 1, 6, 1, 6, 1, 6, 1, 6, 6, 1, 6, 6, 6, 1, 6, 6, 1, 1, 6, 1, 1, 6, 1, 1, 6, 1, 1, 1, 6, 1, 6, 1, 6, 1, 6, 6, 1, 6, 6, 1, 6, 6, 6, 1, 6, 1, 1, 6, 1, 1, 6, 1, 1, 6, 1, 1, 1, 26, 7, 1, 1, 7, 7, 7, 7, 7, 7, 7, 7, 7, 7, 7, 7, 7, 1, 1]	409_0_con_661.xyz	[[-1.9574366616, -0.9620824292000001, 3.2334550413], [-1.6643110156, -1.9969547153, 3.2440657113], [-2.8397118142, -0.2752127951, 4.0817484276], [-3.3881777196, -0.6773857853, 4.9137645141], [-2.8609515108, 1.0206196559, 3.6365543387], [-3.3968692301, 1.881315858, 3.9919241151], [-2.0909753881, 3.4198083298, 1.7531117421], [-2.8007199269000003, 3.7443790634000003, 2.4985233225], [-1.6010281804000…	77	409	0_con_661	-124.457	-120.747	513.005	462.089
2	1	[26, 8, 6, 1, 7, 6, 1, 1, 1, 6, 1, 1, 1, 8, 6, 1, 7, 6, 1, 1, 1, 6, 1, 1, 1, 8, 6, 1, 7, 6, 1, 1, 1, 6, 1, 1, 1, 8, 6, 1, 7, 6, 1, 1, 1, 6, 1, 1, 1, 8, 6, 1, 7, 6, 1, 1, 1, 6, 1, 1, 1, 8, 6, 1, 7, 6, 1, 1, 1, 6, 1, 1, 1]	440_2_con_152.xyz	[[-0.0084019638, -0.0033904309, -0.22379785], [0.7834842079000001, 1.0596053182, 1.2016395833], [1.4840869427, 0.5667542211000001, 2.1168902725], [1.6807167194, -0.5031058687000001, 2.1524259714], [2.0305850828, 1.2781286280000002, 3.095370044], [2.8506236549, 0.6468293595, 4.1176426576], [2.8979047039, -0.4242142138, 3.9493462702], [2.4285203746, 0.8288484952, 5.1040334313], [3.8609909102, 1.050…	73	440	2_con_152	-110.27	-104.469	141.231	-7.35846
2	5	[26, 7, 7, 7, 7, 6, 6, 1, 1, 1, 1, 7, 7, 7, 7, 6, 6, 1, 1, 1, 1, 7, 7, 7, 7, 6, 6, 1, 1, 1, 1, 7, 7, 7, 7, 6, 6, 1, 1, 1, 1, 7, 7, 7, 7, 6, 6, 1, 1, 1, 1, 7, 7, 7, 7, 6, 6, 1, 1, 1, 1]	487_0_con_156.xyz	[[-0.1428540495, -0.1308795066, 0.0864682777], [-1.9521632230000001, -2.1971381515, 1.525087315], [-1.5422115173000002, -1.8720101902000001, 0.3258024103], [-2.1535535406, -2.7117612451, -0.5507281494], [-1.9398076181000001, -2.7143783256000003, -1.9184232197000002], [-2.8136359308000003, -3.2308904257, 1.4308489452], [-2.951046107, -3.5694301365000003, 0.1072117947], [-3.2778309379, -3.661593471…	61	487	0_con_156	-116.823	-110.245	755.475	743.476
2	1	[26, 8, 1, 1, 7, 7, 1, 1, 8, 6, 6, 1, 6, 6, 1, 1, 1, 7, 7, 1, 1, 8, 6, 6, 1, 6, 6, 1, 1, 1, 8, 1, 1, 7, 8, 6, 6, 6, 7, 1, 1, 1, 6, 1, 1, 1, 7, 8, 6, 6, 6, 7, 1, 1, 1, 6, 1, 1, 1]	133_con_116.xyz	[[0.0160879529, 0.0465125232, -0.0009254644], [0.33007257170000004, 0.046511844100000005, -2.0130958551], [0.3408783067, 0.9832419399000001, -2.2952331051], [1.2795179386, -0.23782788370000002, -2.0992911344], [-1.4066266869000001, 1.3650220473, -0.1827762571], [-1.1584780582, 2.9443161906, 1.5501759002000002], [-0.5732845458, 2.307212843, 2.0640846513], [-1.667108786, 3.5898981375, 2.129403924],…	59	133	con_116	-104.81	-98.6513	255.752	136.487
2	1	[26, 7, 8, 6, 1, 6, 1, 6, 1, 7, 8, 6, 1, 6, 1, 6, 1, 7, 8, 6, 1, 6, 1, 6, 1, 7, 8, 6, 1, 6, 1, 6, 1, 7, 8, 6, 1, 6, 1, 6, 1, 7, 8, 6, 1, 6, 1, 6, 1]	90_con_9.xyz	[[0.0053036991, -0.015171739200000001, -0.0628618346], [-0.0511681697, 1.9389285648, -0.2527986887], [-1.2303596671, 2.5540338394, -0.6900576711], [-1.0214876339, 3.8861288304, -0.6940544885000001], [-1.8555595676, 4.4860824006, -1.0141939831], [0.2367612152, 4.1666997745, -0.2820825516], [0.699622949, 5.131195013, -0.1813442317], [0.8045302902, 2.9098364149, -0.0161414918], [1.7952297363, 2.6792…	49	90	con_9	-96.9596	-91.7913	392.394	320.258
0	1	[26, 7, 7, 7, 7, 7, 7, 7, 7, 6, 1, 6, 1, 6, 1, 6, 1, 6, 6, 6, 6, 1, 1, 1, 6, 1, 1, 1, 6, 1, 1, 1, 6, 6, 7, 7, 7, 7, 7, 7, 7, 7, 6, 1, 6, 1, 6, 1, 6, 1, 6, 6, 6, 6, 1, 1, 1, 6, 1, 1, 1, 6, 1, 1, 1, 6, 6]	595_0_con_59.xyz	[[-0.1847034581, 0.8163831696, -0.0668302481], [1.0734748797, 2.048007693, -0.9586436251], [0.9642121760000001, -0.4785356834, -0.8741338911000001], [1.0687142314, -1.7832217947, -0.8751304620000001], [2.2885221343, -2.0198235299, -1.3372624269], [2.9907408186, -0.9306858008000001, -1.6242972047], [-1.3496092098, 1.0130845901, -1.6308703375], [-2.410278679, -0.3320292722, -3.3806534765], [-4.3345…	67	595	0_con_59	-118.736	-114.598	318.352	240.037
2	1	[6, 6, 6, 6, 6, 6, 6, 6, 7, 7, 7, 8, 8, 26, 1, 1, 1, 1, 1, 1, 1, 1, 1, 1, 1, 1, 1, 1, 1, 6, 6, 6, 6, 6, 6, 6, 6, 7, 7, 7, 8, 8, 1, 1, 1, 1, 1, 1, 1, 1, 1, 1, 1, 1, 1, 1, 1]	269_con_301.xyz	[[0.9543230530000001, -2.2358773445, -1.53292496], [2.3921132272, -1.8665005712, -1.7631977223000002], [3.0778090705, -1.2423686325, -0.5510336758000001], [3.9648441052, 1.0611482161, -0.8935481492], [3.4063896626, 2.3125979754, -1.0009140909], [2.0569919724, 2.134479143, -0.7111115481], [0.6716121732, 2.369419126, 2.3335382042], [0.30892732170000003, 3.7805226724, 2.7029279157], [1.7906003027000…	57	269	con_301	-90.1651	-85.8174	226.287	153.227
1	1	[26, 16, 16, 16, 16, 7, 1, 7, 6, 6, 6, 1, 6, 1, 6, 1, 6, 1, 6, 1, 1, 1, 6, 1, 1, 6, 6, 6, 1, 6, 1, 6, 1, 6, 1, 6, 1, 1, 1, 6, 6, 6, 1, 6, 1, 6, 1, 6, 1, 6, 1, 1, 1, 6, 1, 1, 6, 6, 6, 1, 6, 1, 6, 1, 6, 1, 6, 1, 1, 1]	675_0_con_5.xyz	[[-0.08364214290000001, 0.3000311056, 0.1855408299], [-0.6953707524, 2.0031798822, 1.7346538805], [0.259226451, 2.0220225779, -1.2533327808], [0.628375188, -1.3513369786, -1.060925083], [-0.7011438146, -1.2098244325, 1.7880269860000002], [1.7830360117000001, 0.7533505006, 1.1049657801], [2.3901940162, -0.041425958900000004, 0.9395950873000001], [-1.8091071866, 0.014781470100000001, -0.7217501207]…	70	675	0_con_5	-105.053	-102.698	322.236	163.815
2	5	[26, 8, 8, 8, 8, 7, 6, 6, 1, 1, 1, 1, 1, 1, 1, 1, 1, 8, 8, 8, 8, 7, 6, 6, 1, 1, 1, 1, 1, 1, 1, 1, 1]	6_0_con_138.xyz	[[-0.2694645819, 0.4398296425, 1.1999877685], [1.0558255007, -1.3071986377, -1.8274837651], [1.0730820579, 0.7238057252, 2.9176079351], [1.4057729187, -0.2637690733, 0.1624266301], [0.1213395688, 2.4208465841, 0.543868337], [3.5106464515, -1.2491231049, -2.5834661399], [1.7487168439, -0.7425833104, -0.9380889678000001], [3.2504328381, -0.6182842445, -1.2448409511], [1.973369764, 1.0064413911, 2.7…	33	6	0_con_138	-64.3648	-58.5536	2.24429	-98.0713
2	1	[26, 8, 1, 6, 1, 1, 1, 8, 1, 6, 1, 1, 1, 8, 1, 6, 1, 1, 1, 8, 1, 6, 1, 1, 1, 8, 1, 6, 1, 1, 1, 8, 1, 6, 1, 1, 1]	287_con_352.xyz	[[0.019642348, -0.07109050630000001, -0.09336944200000001], [1.9311771345, 0.1132343482, -0.7038992454], [2.5397851424, -0.0507894028, 0.0288484032], [2.4912364394, 1.1534996884, -1.5546532861], [2.3857990262, 2.1319879568, -1.0947067073], [1.9527402245, 1.1212769181, -2.4939423301], [3.5386776842, 0.9338279656, -1.7361138049], [-0.0697626284, -1.4669128776, -1.5470867262999999], [0.8082300862, -…	37	287	con_352	-55.8822	-51.787	148.893	77.5361
2	5	[26, 7, 1, 1, 7, 1, 7, 1, 1, 7, 1, 1, 7, 1, 7, 1, 1, 6, 1, 1, 6, 1, 1, 6, 1, 1, 6, 1, 1, 6, 1, 1, 6, 1, 1, 6, 1, 1, 6, 1, 1]	4_1_con_3.xyz	[[-0.0144671578, 0.042307014000000004, 0.1659894725], [-0.3229875023, -1.9191644661, -1.0255696917], [-0.0951011569, -1.8109964119000002, -2.0082154874], [0.24270606800000002, -2.7064578692, -0.7285836276000001], [-2.1894509026, -0.2018821731, 0.20732906380000002], [-2.4066116939, -0.693750932, 1.0708081537], [-0.7130493526, 1.9941595634, 1.1262250436], [-0.24644718300000001, 2.233335486, 1.99414…	41	4	1_con_3	-52.3228	-50.29	352.631	290.879
2	1	[26, 16, 16, 16, 8, 8, 8, 6, 6, 6, 6, 6, 6, 1, 1, 1, 1, 1, 1, 1, 1, 1, 1, 1, 1, 1, 1, 1, 1, 1, 1, 16, 16, 16, 8, 8, 8, 6, 6, 6, 6, 6, 6, 1, 1, 1, 1, 1, 1, 1, 1, 1, 1, 1, 1, 1, 1, 1, 1, 1, 1]	510_0_con_222.xyz	[[0.017952343200000002, 0.1788542755, -0.076155889], [0.9074810451, 2.8573849744, 1.6580769327], [-1.4122499198, -1.2625653199, 2.3022558661], [-0.8657307822, -2.4673822198, -1.8547281959], [-0.099596815, 1.8015929069, 1.0957111817], [-1.5662252395, -0.5116462425, 0.9266739060000001], [0.1245883854, -1.4023187648, -1.2785977495], [2.4898174241, 2.0340517493, 2.0089626869], [1.5158139566000002, 3.…	61	510	0_con_222	-97.145	-90.3306	175.182	-8.84965
2	5	[6, 6, 6, 6, 6, 6, 6, 6, 7, 7, 7, 8, 8, 26, 1, 1, 1, 1, 1, 1, 1, 1, 1, 1, 1, 1, 1, 1, 1, 6, 6, 6, 6, 6, 6, 6, 6, 7, 7, 7, 8, 8, 1, 1, 1, 1, 1, 1, 1, 1, 1, 1, 1, 1, 1, 1, 1]	269_con_158.xyz	[[2.6592821207, -0.6659522098, -1.7364333911], [2.9271886842, 0.7099443813, -2.297220627], [1.8407399876000001, 1.7307591580000001, -2.0101993046], [2.37742588, 3.2741153172, -0.10020657420000001], [2.0918714268, 3.2918485569, 1.2491854689], [1.3194605344, 2.1562963209, 1.4706664312], [1.3804311826, -2.074560297, 2.6448798282], [1.1424539826, -1.3437495742, 3.9378001664], [1.1415941217, 1.4697031…	57	269	con_158	-90.1861	-85.8497	217.091	161.121
2	1	[6, 6, 6, 6, 6, 6, 6, 6, 7, 7, 7, 8, 8, 26, 1, 1, 1, 1, 1, 1, 1, 1, 1, 1, 1, 1, 1, 1, 1, 6, 6, 6, 6, 6, 6, 6, 6, 7, 7, 7, 8, 8, 1, 1, 1, 1, 1, 1, 1, 1, 1, 1, 1, 1, 1, 1, 1]	269_con_66.xyz	[[2.7418422426999998, -1.5517064766000002, -0.4712776402], [3.152334577, -0.6808550554, -1.6281878835999999], [2.0103292333, 0.0317005878, -2.3321897219], [1.9788019331000002, 2.5093742767, -1.9836397133], [1.4188212526, 3.3610718197000002, -1.0608814999], [0.6897491998, 2.5444045586, -0.2007846265], [2.3161779264, 0.5918320736, 2.2493500577], [2.5611088785, 1.3629670685, 3.5157381831], [0.791967…	57	269	con_66	-90.1672	-85.8214	228.486	149.93
2	5	[26, 16, 16, 16, 8, 8, 8, 6, 6, 6, 6, 6, 6, 1, 1, 1, 1, 1, 1, 1, 1, 1, 1, 1, 1, 1, 1, 1, 1, 1, 1, 16, 16, 16, 8, 8, 8, 6, 6, 6, 6, 6, 6, 1, 1, 1, 1, 1, 1, 1, 1, 1, 1, 1, 1, 1, 1, 1, 1, 1, 1]	510_0_con_594.xyz	[[-0.12983701250000002, -0.0140130744, -0.0299269663], [3.0198826193, 1.4122346551, -0.7343403691], [-2.4125075151, -1.5471354877999999, 1.6306525589], [1.5824837601000001, -2.1095399524, -1.9002309233], [1.9835596378, 0.3152864797, -0.36209997990000004], [-2.0709576438, -0.6882931506000001, 0.3649010945], [0.2102174876, -1.7102651621, -1.2661108424], [2.2577970144, 2.4054774422, -2.051735589], […	61	510	0_con_594	-97.1843	-90.3822	173.569	-13.9138
2	1	[26, 7, 7, 7, 7, 7, 7, 7, 7, 7, 6, 6, 6, 6, 6, 6, 6, 6, 6, 6, 6, 6, 6, 6, 6, 6, 6, 6, 6, 6, 6, 6, 6, 6, 1, 1, 1, 1, 1, 1, 1, 1, 1, 1, 1, 1, 1, 1, 1, 1, 1, 1, 1, 1, 1, 1, 1, 1, 1, 1, 1, 1, 1, 1, 1, 1, 1, 1, 1, 1, 1, 1, 1]	416_5_con_221.xyz	[[0.0075446962, 0.0769537831, 0.1394419767], [-3.2836059351999998, 1.4595893087, -2.0164740332], [-1.5648832914000002, 0.6915094595, -0.9133271297000001], [-1.052377857, -1.5609831818000002, 0.23654469050000002], [2.0422664565, 3.7259755724, 0.0440989014], [0.9384391676, 1.8442781847, 0.10567427280000001], [-0.7701791158, 0.8384129523, 1.7652802335], [2.005127341, -1.4082709893, -3.207005159], [0…	73	416	5_con_221	-102.779	-100.109	366.46	257.403
2	1	[26, 8, 7, 8, 8, 6, 1, 6, 1, 1, 1, 6, 1, 1, 1, 6, 1, 7, 7, 6, 1, 6, 1, 1, 1, 6, 1, 1, 1, 6, 1, 1, 1, 6, 1, 1, 1, 8, 7, 8, 8, 6, 1, 6, 1, 1, 1, 6, 1, 1, 1, 6, 1, 7, 7, 6, 1, 6, 1, 1, 1, 6, 1, 1, 1, 6, 1, 1, 1, 6, 1, 1, 1]	440_6_con_16.xyz	[[-0.12795161830000001, 0.057862426, -0.035085884500000004], [1.5575556509, -0.0085169085, -1.017082472], [3.4238331357, -1.0778596974, -1.7756213959], [0.6495058858, -0.7092841381, 1.5821187595000001], [0.34132829600000003, 1.8521282008000002, 0.6042951319000001], [2.2843851953, -1.0274537721, -1.094844489], [2.0013174436, -1.9524134182, -0.5928917174], [3.9340005589, 0.0683996256, -2.5108793441…	73	440	6_con_16	-110.277	-104.47	148.248	-12.9179
2	5	[26, 16, 16, 16, 8, 8, 8, 6, 1, 1, 1, 6, 1, 1, 1, 6, 1, 1, 1, 6, 1, 1, 1, 6, 1, 1, 1, 6, 1, 1, 1, 16, 16, 16, 8, 8, 8, 6, 1, 1, 1, 6, 1, 1, 1, 6, 1, 1, 1, 6, 1, 1, 1, 6, 1, 1, 1, 6, 1, 1, 1]	510_1_con_638.xyz	[[0.0183097267, -0.0968446834, -0.0763925942], [-0.6585766323000001, 2.6695226398000003, 1.461220575], [2.2228045343, -0.0934231943, 2.5860948186], [-2.0244209122, -2.245426768, 1.6930200104000002], [-1.2012979226, 1.3203702828, 0.8952994151], [1.6670245986, 0.40151349210000004, 1.2142853125], [-0.6624972507, -1.5866300624, 1.2909677229], [-1.2214936054, 3.9542454101, 0.30408661330000003], [-0.69…	61	510	1_con_638	-97.188	-90.3855	170.118	-15.2887
1	5	[26, 7, 6, 6, 1, 1, 6, 6, 6, 1, 6, 1, 6, 1, 1, 6, 1, 6, 6, 1, 6, 1, 1, 1, 6, 1, 1, 1, 6, 6, 1, 6, 1, 6, 1, 1, 1, 6, 6, 1, 1, 6, 1, 6, 1, 6, 6, 6, 6, 1, 6, 1, 6, 1, 1, 1, 7, 7, 7, 7, 1, 1, 8, 6, 1, 6, 1]	577_0_con_149.xyz	[[-0.059237402300000006, -0.28142625520000003, -0.4922004406], [0.9676430893, 1.7300425536000001, -0.6648902274], [-1.8981139249, -2.850348941, 0.0874421715], [-0.5183383971000001, -0.3883321608, 2.4190273201], [-0.9235108606, -0.055170343100000005, 3.3789722664], [0.5301819513, -0.6441415788, 2.5757139567], [-1.2430879412, -1.6085024129, 1.9348200167], [1.4787822, 2.2914542064, -1.7741082068], […	67	577	0_con_149	-99.8149	-97.8817	171.202	131.886
2	1	[26, 7, 7, 7, 7, 7, 7, 7, 7, 7, 6, 6, 6, 6, 6, 6, 6, 6, 6, 6, 6, 6, 6, 6, 6, 6, 6, 6, 6, 6, 6, 6, 6, 6, 1, 1, 1, 1, 1, 1, 1, 1, 1, 1, 1, 1, 1, 1, 1, 1, 1, 1, 1, 1, 1, 1, 1, 1, 1, 1, 1, 1, 1, 1, 1, 1, 1, 1, 1, 1, 1, 1, 1]	416_6_con_1327.xyz	[[0.0381419169, 0.1565705008, -0.0978080944], [-2.2778014631, -1.3388405971, 3.0274113545], [-1.1123094617, -0.5362249597000001, 1.3682952457], [-1.5749615688, -0.2617490696, -1.1658722524], [3.3772929816, 1.0313439857, 2.2317423667], [1.6127616214, 0.5171282655, 1.0583429088], [0.8613053745, -1.6123853032, -0.1890284466], [-1.6259015169, 3.9886201661, 0.068846716], [-0.6918475979, 2.0181286441, …	73	416	6_con_1327	-102.776	-100.104	367.598	259.432
2	5	[26, 6, 1, 6, 6, 1, 6, 1, 6, 1, 6, 1, 6, 6, 6, 1, 6, 1, 6, 1, 6, 1, 6, 1, 6, 1, 6, 6, 1, 6, 1, 6, 1, 6, 1, 6, 6, 6, 1, 6, 1, 6, 1, 6, 1, 6, 1, 7, 7, 7, 1, 7, 1, 7, 7, 7, 1, 7, 1, 16, 16]	578_0_con_14.xyz	[[-0.0014538314, -1.1637644706, -0.00048146260000000003], [-0.8014135517000001, -1.6085367082, -2.8478802411], [-1.2636643081, -1.4946309606, -3.8240293647], [0.16133787200000002, -2.6509238787, -2.6127629059], [0.598837089, -3.5132704282000002, -3.6130252862], [0.1983001795, -3.4305190952, -4.6134174395], [1.5539461452, -4.4669187902, -3.3059026773999998], [1.9107811561, -5.1463098177, -4.066128…	61	578	0_con_14	-102.936	-100.151	540.443	509.477
2	1	[26, 8, 1, 6, 1, 1, 1, 8, 1, 6, 1, 1, 1, 8, 1, 6, 1, 1, 1, 8, 1, 6, 1, 1, 1, 8, 1, 6, 1, 1, 1, 8, 1, 6, 1, 1, 1]	287_con_8.xyz	[[0.0773878447, -0.0134427976, 0.0675328314], [1.804197193, 0.2544714773, -0.9436059065], [2.5417541616, -0.1676611761, -0.48587600300000006], [1.9746141767, -0.0207458149, -2.3677548870000003], [1.8808140263, -1.0842990198, -2.5645495174], [2.9496964773, 0.3415778377, -2.6780094068], [1.2027768746, 0.5305076282, -2.889770837], [-0.5312846741, -1.4022282338, -1.2451852349], [-0.8023772482, -0.994…	37	287	con_8	-55.883	-51.7894	142.89	75.5864
2	5	[26, 7, 7, 7, 7, 6, 1, 1, 6, 1, 1, 6, 1, 6, 6, 1, 6, 1, 6, 1, 1, 6, 1, 6, 1, 1, 7, 7, 7, 7, 7, 7, 6, 6, 1, 1, 1, 1, 6, 6, 1, 1, 1, 1, 6, 6, 1, 1, 6, 6, 6, 6, 1, 1, 6, 6, 1, 1, 6, 6, 1, 1, 1, 1, 6, 6, 1, 1, 6, 6, 1, 1, 1, 1]	439_0_con_84.xyz	[[-0.0021446794, -0.0922543376, -0.6105577752], [0.12730165640000002, -0.1875688869, -3.4477122062], [1.1341900279, -1.7263495589, -1.3347051913], [-0.4251328991, -1.7097364942, 0.8139400032], [0.0444898894, -3.7855403413, 1.4318259489], [0.9221739117000001, -1.3803041173000001, -3.7123132091], [1.4760172034, -1.3073010861, -4.6537493946], [0.25372667990000003, -2.2328661647, -3.8113416146], [1.8…	74	439	0_con_84	-110.496	-107.823	492.416	479.533
2	1	[26, 7, 7, 7, 6, 6, 6, 6, 1, 1, 1, 1, 1, 1, 1, 1, 1, 1, 1, 1, 1, 7, 7, 7, 6, 6, 6, 6, 1, 1, 1, 1, 1, 1, 1, 1, 1, 1, 1, 1, 1]	105_1_con_11.xyz	[[-0.0029840662, 0.0026368458, -0.1317795037], [0.0877771519, -1.4355258571, 1.3369961921], [-1.9237181362, -0.5922180683, -0.1688102294], [-0.6451353438, 1.4101323286, -1.4580935595], [-1.2314669754, -1.4498243301, 2.0332721774999998], [-2.3384313022, -1.4210753322, 1.0008704968], [-2.739277519, 0.6029718874000001, -0.46701423270000003], [-2.117240555, 1.2443063076, -1.6846643442], [0.2398941147…	41	105	1_con_11	-52.324	-50.2658	380.982	265.628
2	1	[26, 16, 16, 16, 8, 8, 8, 6, 6, 6, 6, 6, 6, 1, 1, 1, 1, 1, 1, 1, 1, 1, 1, 1, 1, 1, 1, 1, 1, 1, 1, 16, 16, 16, 8, 8, 8, 6, 6, 6, 6, 6, 6, 1, 1, 1, 1, 1, 1, 1, 1, 1, 1, 1, 1, 1, 1, 1, 1, 1, 1]	510_0_con_430.xyz	[[0.051855176, 0.0974502802, -0.0581446175], [1.2489912753, 2.5053670642, 1.8614417145000002], [-1.200430482, -0.8497645125000001, 2.5570606146], [-1.2470803746, -2.2896519037, -1.9457823866], [0.5221601621, 1.1519295192, 1.5583905644], [-1.4932942944, -0.5529360496, 1.0370841991], [-0.5217700413, -0.9298617104, -1.6707779018000002], [3.0245402056, 2.2838504813, 1.5196684592], [0.8863775368000001…	61	510	0_con_430	-97.1443	-90.3335	181.308	-11.0597
0	5	[8, 1, 8, 1, 1, 8, 1, 1, 6, 1, 1, 1, 6, 1, 1, 8, 8, 8, 8, 26, 16, 8, 6, 8, 7, 1, 7, 6, 1, 7, 1, 6, 1, 7, 1, 1, 6, 6, 6, 6]	156_con_141.xyz	[[-1.1320219264, 3.1166424467, 0.5407294572], [-1.1241820962, 2.3495506481, 1.1633225274], [1.5776347098999999, -2.9627490762, 0.7508332373000001], [2.455293246, -2.80721565, 1.1201251556], [0.9515785692000001, -2.8327032649, 1.4922207384], [1.7899853081, 2.86069493, 0.4014320065], [0.8834735198, 3.2139213778, 0.41170971230000003], [1.6868031739, 2.0254926384, 0.9041535921], [-3.2297430098, -2.69…	40	156	con_141	-89.3989	-82.322	-289.264	-371.852
0	1	[26, 7, 7, 1, 8, 8, 1, 8, 8, 8, 1, 1, 6, 6, 6, 6, 6, 6, 1, 1, 6, 1, 1, 1, 7, 7, 1, 8, 8, 1, 8, 8, 8, 1, 1, 6, 6, 6, 6, 6, 6, 1, 1, 6, 1, 1, 1]	117_con_13.xyz	[[0.0529329076, 0.0165788278, -0.09584832580000001], [1.8370809385, -0.7861692269, -0.1861366644], [3.7841183895, -1.7348390607000002, -0.43514101380000003], [4.5190489306, -2.3912582704, -0.6518485477], [1.0985470305, 1.5659184283, 0.7116965392], [3.2115622041, 2.2451731067, 1.1219192657], [4.7000849106, 1.6319987737, 0.9621666553], [5.5881487458, 1.1586002737, 0.8299503438], [6.3527029022, -0.8…	47	117	con_13	-102.273	-94.908	-378.463	-462.64
2	1	[26, 8, 7, 7, 7, 7, 7, 7, 7, 8, 7, 7, 7, 7, 7, 6, 6, 1, 6, 6, 6, 1, 6, 6, 6, 1, 6, 1, 6, 1, 6, 6, 1, 6, 1, 6, 6, 1, 6, 1, 6, 1, 6, 1, 6, 6, 1, 6, 1, 6, 1, 6, 1, 6, 1, 6, 1, 6, 1, 1, 1, 6, 1, 1, 1, 6, 1, 1, 1, 6, 1, 1, 1, 6, 1]	522_0_con_11.xyz	[[0.0002836012, -0.1353996178, 0.0007061359000000001], [-4.5078320598, 1.7617621962, -1.337220514], [-1.82655444, -0.12186241, -0.027898648600000003], [1.8270562198, -0.12085242610000001, 0.028538703500000002], [0.3140272227, 1.2461225545, 1.3534545477], [4.5068832247, -0.0472095601, -0.07102612080000001], [0.35921796170000003, -1.5721259592, -1.3243476054], [-0.3586853518, -1.5698117530000002, 1…	75	522	0_con_11	-129.406	-125.205	473.366	399.512
2	1	[26, 16, 8, 7, 7, 7, 7, 6, 6, 6, 6, 6, 1, 1, 1, 1, 1, 1, 1, 1, 1, 1, 1, 1, 16, 6, 7, 7, 8, 1, 1, 1, 1, 6, 7, 7, 1, 6, 6, 6, 1, 1, 1, 1, 1, 1, 1]	224_con_43.xyz	[[-0.1104507401, 0.40122409740000003, 0.7248216341], [-0.5416777086, -1.596421103, -0.1681788442], [0.4273110826, 2.2426355485, 1.6837543332], [-2.0472799571, 0.9150460645, 0.3979764649], [-2.7109542413, -0.0229808963, -0.4308695913], [-3.0166560459, -1.8499519162, -1.4427618655], [-4.1598069682, -1.1265128725, -1.6370172706], [-2.106172455, -1.2082107162, -0.7101469471], [-3.9775932733, 0.000764…	47	224	con_43	-78.5633	-74.0012	459.779	328.777
1	5	[26, 8, 8, 8, 8, 1, 1, 8, 1, 1, 8, 1, 1, 8, 1, 1, 8, 1, 1, 7, 7, 1, 7, 1, 6, 6, 6]	317_con_48.xyz	[[-1.4648051034, -0.3810622824, -0.1124724995], [1.1991285255, -1.9235446284000002, -0.7670995853], [4.4799934238, 1.0415576951, 0.3474822783], [0.09601273660000001, 2.1685273605, 0.8995307249000001], [-3.5801737874, -0.9602386484000001, -0.3866520744], [-3.8992214319, -1.8361382325000002, -0.140333138], [-4.3345363795, -0.36405346720000004, -0.3157855359], [-1.9562565344, 1.5786179191, -0.853711…	27	317	con_48	-62.7178	-56.8476	-198.361	-300.467
2	1	[26, 7, 7, 7, 7, 7, 7, 7, 7, 7, 6, 6, 6, 6, 6, 6, 6, 6, 6, 6, 6, 6, 6, 6, 6, 6, 6, 6, 6, 6, 6, 6, 6, 6, 1, 1, 1, 1, 1, 1, 1, 1, 1, 1, 1, 1, 1, 1, 1, 1, 1, 1, 1, 1, 1, 1, 1, 1, 1, 1, 1, 1, 1, 1, 1, 1, 1, 1, 1, 1, 1, 1, 1]	416_6_con_74.xyz	[[0.1133079808, 0.0276231834, 0.0489236456], [-3.9210982201, -0.948382351, 0.0782901669], [-1.7880815060000002, -0.4933004529, 0.0643689358], [0.2708288215, -1.641990441, -0.9856280230000001], [4.1971490198, 0.8826212888, 0.110271801], [2.0727090643, 0.37813439530000004, 0.08257896990000001], [0.564738344, -1.0199135643, 1.6613609196999999], [-0.29086397550000004, 3.5770003207, 2.2302489085], [-0…	73	416	6_con_74	-102.78	-100.109	367.349	257.986
2	1	[26, 15, 15, 8, 7, 7, 1, 7, 1, 7, 7, 6, 6, 1, 6, 1, 6, 1, 6, 6, 1, 6, 1, 1, 1, 6, 1, 1, 1, 6, 1, 6, 1, 1, 1, 6, 1, 1, 1, 6, 1, 6, 1, 1, 1, 6, 1, 1, 1, 6, 1, 6, 1, 1, 1, 6, 1, 1, 1, 6, 6, 6, 1, 1, 1, 6, 6, 1, 1, 1]	529_0_con_190.xyz	[[0.0048916931, -0.2739238167, -0.1550216268], [2.2566143446, -0.0205025528, -0.1190675721], [-2.2522040523999998, -0.008984668000000001, -0.2384433736], [-0.045430086, -0.407243142, -3.0349887247], [0.019529549, 1.7077076382, 0.0080403822], [2.2537025188, 1.5450411055000002, 0.5967739805], [3.1230040009, 2.0346868833, 0.7455510485], [-2.235044054, 1.6923473402, -0.4899839273], [-3.0883279929, 2.…	70	529	0_con_190	-95.688	-93.1594	135.092	113.364
2	5	[26, 16, 16, 16, 8, 8, 8, 6, 1, 1, 1, 6, 1, 1, 1, 6, 1, 1, 1, 6, 1, 1, 1, 6, 1, 1, 1, 6, 1, 1, 1, 16, 16, 16, 8, 8, 8, 6, 1, 1, 1, 6, 1, 1, 1, 6, 1, 1, 1, 6, 1, 1, 1, 6, 1, 1, 1, 6, 1, 1, 1]	510_1_con_810.xyz	[[-0.07233819920000001, -0.0614174132, 0.2416248135], [-1.3931627532, 3.0185621154, 1.0879041898], [2.1593783981, 0.2312313384, 2.5249485700000003], [-2.7432637241, -1.6268526275, 1.6531814046000002], [-0.4963387715, 2.0516476745, 0.24576675750000002], [0.6742202531, -0.1160742493, 2.168259912], [-2.0121785461, -0.4099351865, 0.9934824790000001], [-3.1147686488, 2.6505641627000003, 0.635153442], …	61	510	1_con_810	-97.1812	-90.3811	165.656	-8.84379
1	1	[26, 15, 15, 15, 6, 8, 6, 8, 8, 8, 8, 8, 6, 1, 1, 1, 6, 1, 6, 1, 1, 6, 1, 1, 6, 1, 1, 6, 1, 1, 6, 1, 1, 6, 1, 1, 6, 1, 1, 6, 1, 1, 6, 1, 1, 1, 6, 1, 1, 1, 6, 1, 1, 6, 1, 1, 6, 1, 1, 6, 1, 1, 1, 6, 1, 1, 1]	538_0_con_164.xyz	[[-0.2604846954, -0.3128346153, 0.7416138322], [1.3699135117, 0.1093122846, -0.8199622835], [-1.73553198, 1.0407865761, -0.1870921813], [-0.8748258202, -2.0370696769, -0.4665575336], [-1.3075395268, -0.7866974432, 2.0588321721], [-1.9033761246, -1.1118622165, 2.9893393084], [0.4053798166, 0.9470441976, 1.7848823637], [0.8046894205, 1.7123525595, 2.543200377], [-1.7316235382, 2.4137955432, 0.69991…	67	538	0_con_164	-99.6008	-94.9929	-293.146	-337.947
2	1	[26, 16, 16, 16, 8, 8, 8, 6, 6, 6, 6, 6, 6, 1, 1, 1, 1, 1, 1, 1, 1, 1, 1, 1, 1, 1, 1, 1, 1, 1, 1, 16, 16, 16, 8, 8, 8, 6, 6, 6, 6, 6, 6, 1, 1, 1, 1, 1, 1, 1, 1, 1, 1, 1, 1, 1, 1, 1, 1, 1, 1]	510_0_con_424.xyz	[[0.0028894061, 0.0077614537, -0.0060264866], [1.6009990766, 2.6329238484, 1.2000495835], [-1.7495370011, -0.6041261691, 2.4439205863], [-1.5956351606, -2.6187186744, -1.2109494338], [1.3915261139, 1.4122877402, 0.23656629480000002], [-0.3464077761, -0.0868055579, 1.9517241609], [-1.3861022752, -1.3973672808, -0.2484136824], [-0.018659623900000002, 3.373502772, 1.5580889093999999], [1.9396448066,…	61	510	0_con_424	-97.1432	-90.3356	180.947	-9.45711
2	1	[26, 7, 6, 6, 6, 6, 6, 6, 1, 1, 1, 1, 1, 6, 6, 7, 6, 6, 6, 6, 1, 1, 1, 6, 7, 6, 6, 6, 6, 6, 6, 1, 1, 1, 1, 1, 1, 1, 7, 6, 6, 6, 6, 6, 6, 1, 1, 1, 1, 1, 6, 6, 7, 6, 6, 7, 6, 6, 6, 6, 6, 6, 1, 1, 1, 1, 1, 1, 6, 6, 6, 1, 1, 1, 1]	469_0_con_10.xyz	[[0.0042407672, -0.0011836441, -0.0009435565000000001], [-1.1605632315, -0.3638977742, -1.5461987502999999], [-1.9654406003, 0.6034118876, -2.1990653894], [-1.3784501115, 1.6617297406, -2.8867827523000003], [-2.1809190148, 2.6043028156, -3.5045265892], [-3.5653381152, 2.5128305109999998, -3.4193866253], [-4.1478825305, 1.4633634387, -2.7241188109000003], [-3.3528679291, 0.5051527826000001, -2.115…	75	469	0_con_10	-117.742	-116.585	496.189	438.875
1	1	[26, 17, 7, 6, 6, 7, 7, 6, 6, 6, 6, 6, 6, 7, 6, 6, 6, 6, 6, 6, 7, 6, 6, 6, 6, 6, 6, 6, 6, 8, 1, 1, 1, 1, 1, 1, 1, 1, 1, 1, 1, 1, 1, 1, 1, 1, 1, 1, 1, 1, 1, 1, 1, 1, 1, 1, 1]	281_con_38.xyz	[[0.4063855221, -0.14106448130000002, 0.0735717769], [2.0405559829, -0.997697911, 1.4700725325000001], [1.7262907624000001, 0.38661183060000004, -1.3403292807], [0.956314073, 1.0137542043, -2.4517100637], [-0.4453988284, 0.4558076741, -2.5113492768], [-1.0653586469, 0.6021905548, -1.1744960579], [0.4666657851, -1.8893914906, -0.8177901301], [-0.28633769330000003, -2.9759040936, -0.5714012818], [-…	57	281	con_38	-88.648	-87.0173	150.884	69.6072
2	5	[26, 8, 8, 8, 8, 7, 6, 6, 1, 1, 1, 1, 1, 1, 1, 1, 1, 8, 8, 8, 8, 7, 6, 6, 1, 1, 1, 1, 1, 1, 1, 1, 1]	6_0_con_87.xyz	[[-0.0360787147, 0.0651294533, -0.9399135676], [3.3300864119, 0.0454290311, -0.3613955796], [0.2092794214, -1.9597939465, -1.7574499560999999], [1.298158045, -0.25191687160000004, 0.5883136592], [-1.3015603974, 0.4491310631, -2.7151070753], [4.6947925024, -0.1340245318, 1.7738204761], [2.551735446, -0.1550493053, 0.5992892321000001], [3.215640119, -0.30471884920000003, 1.9748430421], [0.041989363…	33	6	0_con_87	-64.3708	-58.5617	0.77982	-97.9754
2	1	[26, 8, 7, 7, 7, 7, 7, 7, 7, 8, 7, 7, 7, 7, 7, 6, 6, 1, 6, 6, 6, 1, 6, 6, 6, 1, 6, 1, 6, 1, 6, 6, 1, 6, 1, 6, 6, 1, 6, 1, 6, 1, 6, 1, 6, 6, 1, 6, 1, 6, 1, 6, 1, 6, 1, 6, 1, 6, 1, 1, 1, 6, 1, 1, 1, 6, 1, 1, 1, 6, 1, 1, 1, 6, 1]	522_0_con_5.xyz	[[0.0084923285, -0.0975053428, 0.031947061900000004], [-4.5095914823, 1.728007585, -1.3681670787], [-1.8170081455, -0.1167590458, -0.0270201882], [1.8347269081, -0.0492567042, 0.0908265111], [0.27337219150000003, 1.2872756266, 1.3915189989], [4.5085882393, 0.07191753940000001, 0.0382101095], [0.41659173860000004, -1.5265990976000001, -1.2870692215], [-0.3459844282, -1.5403079315000001, 1.35170415…	75	522	0_con_5	-129.407	-125.206	473.863	399.672
2	1	[26, 8, 1, 8, 1, 8, 1, 7, 7, 7, 7, 7, 7, 6, 6, 1, 6, 6, 1, 6, 1, 6, 6, 1, 6, 1, 6, 1, 6, 1, 6, 1, 6, 1, 6, 6, 1, 6, 1, 6, 6, 1, 6, 1, 6, 1, 6, 6, 1, 6, 1, 6, 1, 6, 1, 6, 6, 1, 6, 1, 6, 6, 1, 6, 1, 6, 1, 6, 6, 1, 6, 1, 6, 1, 6, 1]	597_0_con_54.xyz	[[-0.48774113420000004, 0.7178711126, 0.5906847881], [2.7446981719, -5.472812135, 0.8892223907000001], [3.0490863784, -5.7209044156, 0.0068139397], [4.4408457044, 0.5662810367000001, -4.3522853778], [4.4110510271, 1.4136677497, -4.814561861], [-1.3217096427000001, -3.5215023574, -4.7369545332000005], [-2.0754709621, -4.0949963854, -4.5482592873000005], [-2.3943885817, 0.7920398224, 1.0674237897],…	76	597	0_con_54	-127.647	-124.532	333.344	277.524
2	1	[26, 7, 7, 7, 7, 7, 7, 7, 1, 6, 1, 6, 6, 6, 8, 6, 1, 6, 6, 6, 1, 6, 6, 1, 6, 6, 1, 7, 1, 6, 1, 6, 1, 6, 1, 6, 1, 8, 6, 1, 6, 1, 6, 1, 8, 6, 1, 6, 1, 7, 1, 6, 1, 6, 1, 6, 1, 6, 6, 1, 6, 1, 6, 6, 1, 6, 1, 6, 1, 1, 1, 6, 1, 1, 1, 6, 1, 1, 1]	405_0_con_91.xyz	[[-0.36767377700000003, 0.7809016431, -0.12918580870000002], [-2.2325347383, 0.0518124074, -0.1793620713], [1.3121496268000001, 1.8320247578000002, -0.0387474078], [0.44550229010000003, -1.011369759, 0.22036388210000002], [-0.5188021485000001, 1.4083265228, 1.7011603697000002], [-1.3177101854, 2.3904374839, -0.7205973750000001], [-0.1924836747, 0.1723410589, -1.9615819488000001], [0.1911536127, 2…	79	405	0_con_91	-132.582	-128.467	371.223	305.664
2	1	[26, 7, 7, 7, 7, 7, 7, 7, 7, 7, 6, 6, 6, 6, 6, 6, 6, 6, 6, 6, 6, 6, 6, 6, 6, 6, 6, 6, 6, 6, 6, 6, 6, 6, 1, 1, 1, 1, 1, 1, 1, 1, 1, 1, 1, 1, 1, 1, 1, 1, 1, 1, 1, 1, 1, 1, 1, 1, 1, 1, 1, 1, 1, 1, 1, 1, 1, 1, 1, 1, 1, 1, 1]	416_1_con_563.xyz	[[0.060211263, -0.0566339857, -0.0321579433], [-1.9078078903, 1.1295550859, -3.5084007882], [-0.9238155547, 0.49586511240000003, -1.6679108547000001], [-1.4384731021000001, 0.8512610207, 0.8331685331], [3.2965924692, -1.8228737726, -1.982160823], [1.6065636271, -0.8562634906000001, -0.9975294442], [1.1698520682, 1.5438496124, -0.1605680138], [-2.1142519708, -3.5918784858, 0.3968093559], [-0.93076…	73	416	1_con_563	-102.777	-100.108	367.651	257.754
2	5	[6, 1, 6, 1, 6, 1, 6, 1, 6, 6, 1, 6, 6, 6, 1, 6, 6, 1, 1, 6, 1, 1, 6, 1, 1, 6, 1, 1, 1, 6, 1, 6, 1, 6, 1, 6, 6, 1, 6, 6, 1, 6, 6, 6, 1, 6, 1, 1, 6, 1, 1, 6, 1, 1, 6, 1, 1, 1, 26, 7, 1, 1, 7, 7, 7, 7, 7, 7, 7, 7, 7, 7, 7, 7, 7, 1, 1]	409_0_con_706.xyz	[[-2.2350631424, -0.5058630889, 3.4547683938000002], [-2.0160282056, -1.5569325989, 3.5333631575], [-3.1030239486, 0.27953295100000003, 4.2268957294], [-3.7146945443, -0.0341481274, 5.0531354301], [-3.0101400538, 1.544329257, 3.7070328296], [-3.5002725741000003, 2.4570467504, 3.9909990638], [-2.1242422729, 3.7773533757, 1.8100227711999999], [-2.8735489977, 4.1054859453, 2.5133189045], [-1.5935975…	77	409	0_con_706	-124.435	-120.733	519.805	543.455
1	5	[26, 7, 7, 1, 1, 7, 7, 8, 8, 8, 8, 1, 6, 1, 1, 6, 6, 1, 1, 6, 6, 1, 6, 1, 6, 1, 6, 1, 6, 1, 1, 6, 6, 1, 6, 1, 6, 1, 6, 1, 6, 6, 1, 1, 1, 6, 1, 1, 1]	190_con_132.xyz	[[-0.062337698000000004, 0.12138813180000001, 0.6548587781], [0.3191459, -1.0360509558, -1.2834776367], [-2.1235493601, -3.4681243341, -0.0819304391], [-2.6917728445, -3.6408593295, 0.7304894160000001], [-2.2322461333, -4.0815442326, -0.8697814854], [1.4463206016, -1.1751026679, 1.3126309771], [1.0089057861, 1.4716186399, -0.5497546937000001], [-1.3597153027, -1.5388410430000001, 0.78972694770000…	49	190	con_132	-82.604	-79.0077	17.0584	-25.2918
2	5	[26, 7, 7, 1, 1, 7, 1, 1, 7, 7, 7, 7, 7, 7, 7, 1, 1, 6, 1, 1, 6, 1, 1, 6, 1, 1, 6, 1, 1, 6, 1, 1, 6, 1, 1, 6, 1, 6, 1, 6, 1, 6, 1, 6, 6, 1, 1, 6, 1, 6, 1, 6, 1, 6, 1, 6, 6, 6, 6, 6, 1, 6, 1, 6, 1, 6, 1]	497_0_con_78.xyz	[[1.1963042807, -0.058679557300000004, 0.37721895], [1.9589215692000002, -2.164141836, 0.0038053026], [-0.0882282721, -0.5165329064, 2.1294329876], [0.4462261609, -0.4017272637, 2.9838290057], [-0.8475113815, 0.15236707300000002, 2.1948012258], [2.3375252805, 0.3562760562, -1.4561110444], [2.3663499262, 1.3565883874, -1.6119735929], [3.3068559383, 0.0855203274, -1.334753114], [2.7580922536, -0.23…	67	497	0_con_78	-102.092	-99.346	470.774	488.353
2	5	[26, 7, 6, 6, 7, 6, 6, 7, 6, 6, 7, 6, 6, 6, 6, 1, 1, 1, 1, 1, 1, 6, 6, 7, 6, 6, 7, 6, 6, 6, 7, 1, 1, 1, 1, 1, 1, 1, 1, 1, 6, 6, 1, 1, 1, 1, 1, 1, 1, 1, 1, 1, 1, 1, 1, 1, 6, 6, 6, 6, 1, 1, 1, 1]	482_0_con_2.xyz	[[-0.044127270100000004, -0.0030051277, 0.2238859429], [0.0291037421, -1.8829688473, -0.7526642165], [-0.7640748292, -2.8458453123, -0.23803143880000002], [-1.6308467151000001, -2.4224624688, 0.9074787464], [-0.9536189573, -1.4072776931, 1.7303676221000002], [-1.8975662814, -0.7098330772, 2.6286606016], [-2.3172347265, 0.6277172211000001, 2.0497910134], [-1.1473029856, 1.3955728877, 1.5816837942]…	64	482	0_con_2	-90.9454	-89.0053	390.51	356.453
2	1	[26, 7, 7, 7, 7, 7, 7, 7, 7, 7, 6, 6, 6, 6, 6, 6, 6, 6, 6, 6, 6, 6, 6, 6, 6, 6, 6, 6, 6, 6, 6, 6, 6, 6, 1, 1, 1, 1, 1, 1, 1, 1, 1, 1, 1, 1, 1, 1, 1, 1, 1, 1, 1, 1, 1, 1, 1, 1, 1, 1, 1, 1, 1, 1, 1, 1, 1, 1, 1, 1, 1, 1, 1]	416_2_con_913.xyz	[[0.0651198602, 0.006965826400000001, 0.0284494109], [4.0192797101, -1.1635838762, -0.4275845981], [1.9332381710000002, -0.5860797040000001, -0.16230731710000001], [-0.0316585141, -1.577398125, 1.1841619011], [-3.9837739055, 0.9437421176, 0.2595172192], [-1.8771656473, 0.3871620357, 0.1272053344], [-0.5116219424, -0.9924789074, -1.5883244521000002], [0.36242034, 3.6055493915, -2.1080464463], [0.2…	73	416	2_con_913	-102.774	-100.103	368.907	260.185
2	5	[26, 7, 7, 7, 7, 7, 7, 7, 6, 1, 6, 1, 6, 6, 6, 1, 6, 6, 1, 6, 1, 6, 1, 6, 6, 6, 1, 6, 1, 6, 1, 6, 6, 1, 6, 1, 6, 1, 1, 6, 1, 1, 6, 1, 1, 6, 1, 1, 6, 1, 1, 6, 1, 1, 6, 1, 6, 1, 1, 1, 6, 1, 1, 1, 6, 1, 1, 1]	554_12_con_4.xyz	[[-0.0409526223, 0.0905869831, 0.4827840909], [1.1671225719, -1.7758372054, -0.4665644433], [0.6441682662, 2.095329507, -0.8632973339000001], [-1.8041147281, -0.44370016360000003, -1.0018302495], [-1.7192814268, 1.080618406, 1.2625551008], [-0.5732313708, -1.6279328558000001, 1.5914407974], [1.9172217941, 0.652266427, 1.0504696671], [0.2432895612, 0.4641746553, 3.1269041824], [-4.3017551571, -1.1…	68	554	12_con_4	-99.3549	-97.5426	440.453	397.07
2	1	[26, 7, 7, 7, 7, 7, 7, 7, 7, 7, 6, 6, 6, 6, 6, 6, 6, 6, 6, 6, 6, 6, 6, 6, 6, 6, 6, 6, 6, 6, 6, 6, 6, 6, 1, 1, 1, 1, 1, 1, 1, 1, 1, 1, 1, 1, 1, 1, 1, 1, 1, 1, 1, 1, 1, 1, 1, 1, 1, 1, 1, 1, 1, 1, 1, 1, 1, 1, 1, 1, 1, 1, 1]	416_2_con_481.xyz	[[-0.0112308144, -0.133808914, -0.0382527209], [2.3216978013, -0.7638079031, -3.4347314758], [1.1551040082, -0.4046670187, -1.6276141686], [1.4655723625000001, -1.0678561852, 0.8529846387000001], [-3.1743029602, 1.740851868, -2.00704003], [-1.5070095188, 0.7220879056, -1.0378682576], [-0.9480188058000001, -1.7653932881, -0.6062372768000001], [1.9279091582, 3.3700374271999998, 1.1273830996], [0.85…	73	416	2_con_481	-102.777	-100.106	366.268	258.199
2	5	[26, 8, 1, 8, 1, 8, 1, 7, 7, 7, 7, 7, 7, 6, 1, 1, 6, 6, 1, 1, 1, 6, 1, 1, 6, 6, 1, 1, 1, 6, 1, 1, 6, 6, 1, 1, 1, 6, 6, 1, 1, 6, 1, 1, 1, 6, 6, 1, 1, 6, 1, 1, 1]	12_con_524.xyz	[[-0.3357738578, 0.5883795582, -0.1979074458], [-0.8418507164, 3.5296190963000003, -0.6345917153], [-1.470648143, 4.2200964957, -0.9111046086000001], [0.4225502158, -1.1939722613, -2.5894389919], [1.0993404979, -0.5087127008, -2.4937432542], [0.6724772973, -0.5500622444000001, 2.4349570269000003], [1.3516070074, -0.8407904008, 1.7739160865999999], [-1.486866611, 2.3200326517, -0.5863988238], [-0.…	53	12	con_524	-81.9866	-78.3297	328.401	293.771
2	1	[26, 15, 15, 15, 15, 8, 8, 6, 6, 1, 1, 6, 1, 1, 6, 1, 1, 6, 1, 1, 6, 1, 1, 6, 1, 1, 1, 6, 1, 1, 6, 1, 1, 1, 6, 1, 1, 6, 1, 1, 1, 6, 1, 1, 6, 1, 1, 1, 6, 1, 1, 6, 1, 1, 1, 6, 1, 1, 6, 1, 1, 1, 6, 1, 1, 6, 1, 1, 1, 6, 1, 1, 6, 1, 1, 1, 1, 1]	537_0_con_303.xyz	[[-0.0129946768, -0.055124137600000005, 0.0101340955], [1.8639855954, 1.1609219087, -0.4414106654], [-1.135099765, 1.8833840954, -0.5015708367], [-1.918090458, -1.1914109209000001, 0.6662062613], [1.0770591022, -2.0573495304, 0.2920639492], [-0.3525401811, -0.9643212604, -2.6721724055], [0.2597069131, 0.4307466493, 2.0504776667], [-0.2197707855, -0.5729295818, -1.5868985189], [-0.2447372920000000…	78	537	0_con_303	-93.5143	-91.1132	-27.7867	6.73272
2	1	[26, 8, 1, 6, 1, 1, 1, 8, 1, 6, 1, 1, 1, 8, 1, 6, 1, 1, 1, 8, 1, 6, 1, 1, 1, 8, 1, 6, 1, 1, 1, 8, 1, 6, 1, 1, 1]	287_con_230.xyz	[[0.0636610454, 0.0842965695, 0.0853629144], [1.8123130829, 0.1638642991, -0.9324668342], [1.8353372997, 0.8617981534, -1.5994532373], [2.7722611429, -0.8755375699, -1.287890693], [2.5435354043, -1.2926978071, -2.2635106124], [2.6982256886, -1.6374286448, -0.5243794672000001], [3.7696429737, -0.4463395364, -1.2881077211], [-0.9584591706000001, -1.0816304801, -1.1858102216], [-1.5793159639, -1.666…	37	287	con_230	-55.883	-51.7883	144.26	77.5302
2	1	[26, 7, 7, 7, 7, 7, 7, 7, 7, 6, 6, 6, 6, 6, 6, 6, 6, 6, 6, 6, 6, 6, 6, 6, 6, 6, 6, 6, 6, 6, 6, 6, 6, 6, 6, 1, 1, 1, 1, 1, 1, 1, 1, 1, 1, 1, 1, 1, 1, 1, 1, 1, 1, 1, 1, 1, 1, 1, 1, 1, 1, 1, 1, 1, 1, 1, 1]	519_1_con_26.xyz	[[-0.0206826579, -1.0527433604, 0.028545847000000003], [-0.8434195928, 1.6130751081999999, -3.0890839943], [-0.3525881007, 0.28705115340000004, -1.4173866336], [1.6628294459, -1.1327800282, -0.8443516921], [0.8348859636, -2.4890933091000003, 1.2240056979], [0.9156150515, 1.7214561659, 3.0137950861], [0.36661883630000003, 0.3381128863, 1.4083662268000001], [-1.7065893335, -1.0198691451, 0.90116326…	67	519	1_con_26	-99.9686	-97.8277	429.876	339.506
2	1	[6, 1, 6, 1, 6, 1, 6, 1, 1, 1, 6, 1, 6, 1, 6, 1, 6, 1, 1, 1, 6, 1, 6, 1, 6, 1, 6, 1, 1, 1, 7, 7, 7, 7, 7, 7, 26, 6, 1, 6, 1, 6, 1, 6, 1, 1, 1, 6, 1, 6, 1, 6, 1, 6, 1, 1, 1, 6, 1, 6, 1, 6, 1, 6, 1, 1, 1, 7, 7, 7, 7, 7, 7]	541_0_con_4.xyz	[[-0.4742736202, -2.8622954869, 0.32452693990000003], [0.4152610264, -3.1693973729, -0.189918937], [-2.0721004436, -1.6895970412999999, 1.2023612541], [-2.6224792337, -0.8152199688, 1.4877183616], [-2.3851460692, -3.0013989574, 1.4077432659], [-3.2238810073, -3.4678383919, 1.891669655], [-1.267088656, -5.1862549999, 0.8259892483], [-0.3828909795, -5.4738464053, 0.2681140738], [-2.1412281868, -5.6…	73	541	0_con_4	-110.655	-107.397	447.988	330.092
2	1	[26, 7, 7, 7, 7, 7, 7, 7, 7, 7, 6, 6, 6, 6, 6, 6, 6, 6, 6, 6, 6, 6, 6, 6, 6, 6, 6, 6, 6, 6, 6, 6, 6, 6, 1, 1, 1, 1, 1, 1, 1, 1, 1, 1, 1, 1, 1, 1, 1, 1, 1, 1, 1, 1, 1, 1, 1, 1, 1, 1, 1, 1, 1, 1, 1, 1, 1, 1, 1, 1, 1, 1, 1]	416_1_con_986.xyz	[[0.0511767632, -0.0182382461, -0.0722574296], [-2.3412496358, 0.7478627805, -3.4090138495], [-1.1459186439, 0.3019992651, -1.6385995126], [-1.5018532588, 0.6869652086, 0.8907672425000001], [3.284843798, -1.3233382153, -2.3469623345], [1.588711049, -0.5986206784, -1.1849677569], [0.8329087859000001, 1.7387621191, -0.4093317819], [-1.5286571905000002, -3.7711017422, 0.8163201659], [-0.6262107748, …	73	416	1_con_986	-102.775	-100.104	367.695	259.083
2	5	[26, 16, 8, 7, 7, 7, 7, 6, 6, 6, 6, 6, 1, 1, 1, 1, 1, 1, 1, 1, 1, 1, 1, 1, 16, 6, 7, 7, 8, 1, 1, 1, 1, 6, 7, 7, 1, 6, 6, 6, 1, 1, 1, 1, 1, 1, 1]	224_con_950.xyz	[[0.5228608771000001, 1.1015402695, 1.6622710895], [-0.8961611763, -0.7041257725000001, 1.4878823578], [1.5334391232, 1.3427646539, 3.5261382147], [-3.8850275669, -1.8115617015, 1.0390051655], [-3.3209958108, -0.8466508723, 0.2164782117], [-2.0616575097, 0.6110969189000001, -0.6712483247000001], [-3.2072051214, 0.6340032952, -1.4065638326], [-2.0857751898, -0.2751789217, 0.3223851297], [-3.985136…	47	224	con_950	-78.5742	-74.0279	461.724	351.131
2	5	[26, 8, 1, 8, 1, 8, 1, 7, 7, 7, 7, 7, 7, 6, 6, 1, 6, 6, 1, 6, 1, 6, 6, 1, 6, 1, 6, 1, 6, 1, 6, 1, 6, 1, 6, 6, 1, 6, 1, 6, 6, 1, 6, 1, 6, 1, 6, 6, 1, 6, 1, 6, 1, 6, 1, 6, 6, 1, 6, 1, 6, 6, 1, 6, 1, 6, 1, 6, 6, 1, 6, 1, 6, 1, 6, 1]	597_0_con_16.xyz	[[-0.3610630121, 0.1038111822, -0.5800353054], [-4.9707658597, -3.0697967785, 3.6453477814], [-4.9206774994, -3.0470484669, 4.6099585524], [3.8799860292, 2.4842833213, 4.3495161102], [3.7160865634, 2.3481060657, 5.2917331948], [6.2969799063, -0.9473353549, -2.5693532188], [6.5910043016, -1.6339782246999999, -1.9565479011], [0.1316129966, 2.1463646286999998, -0.163215238], [-1.6924538875000001, 0.…	76	597	0_con_16	-127.623	-124.514	360.432	349.884
2	1	[26, 7, 7, 1, 7, 1, 7, 7, 7, 1, 7, 1, 7, 7, 7, 1, 7, 1, 7, 6, 1, 1, 6, 1, 1, 6, 1, 1, 6, 6, 6, 1, 1, 6, 1, 1, 6, 1, 1, 6, 1, 1, 6, 1, 1, 6, 1, 1, 6, 6, 6, 1, 1, 6, 1, 1, 6, 1, 1, 6, 1, 1, 6, 1, 1, 6, 1, 1, 6, 6, 6, 1, 1, 6, 1, 1, 6, 1, 1]	590_2_con_72.xyz	[[0.0143554934, -0.0035912583, -0.0134109377], [1.4189597785, -0.9812807194000001, 0.9393408112], [3.7506461334, -1.4178738861, 0.9728016956000001], [4.4847417234, -1.6080322221999999, 0.3105736099], [3.9440133174, 0.3923375032, -1.1757922398], [4.7258897774, 0.357667006, -0.5426046707000001], [1.5799183612, 0.5649863953, -1.0586371638], [-1.4991706025, -0.7174670652, 1.0367537441], [-3.233999833…	79	590	2_con_72	-114.06	-110.471	373.5	268.811
2	1	[26, 7, 7, 6, 6, 1, 6, 1, 6, 6, 1, 6, 1, 6, 1, 6, 6, 6, 7, 7, 6, 6, 1, 6, 6, 6, 6, 7, 1, 1, 1, 7, 6, 6, 1, 1, 6, 1, 1, 6, 1, 1, 6, 6, 6, 1, 1, 1, 1, 1, 1, 1, 1, 6, 6, 6, 1, 1, 1, 1, 1, 1, 1]	455_0_con_4.xyz	[[-6.5e-08, -0.0003062424, 0.0005399595], [-1.8769975502, 0.0022534178, 9.21636e-05], [-0.34684909680000003, 1.3948849239, -1.2981627724], [-2.5401038322, 0.8617015255, -0.8086951356000001], [-3.9287098833, 0.8813638722, -0.8277936928], [-4.4559836033, 1.5672590392, -1.4745823986], [-4.6226957922, 0.0051516364, -0.0011874242000000001], [-5.7023411503, 0.0062946, -0.0016928349000000001], [-1.59485…	63	455	0_con_4	-92.5353	-91.0084	389.491	320.034
2	5	[26, 7, 1, 1, 7, 1, 7, 1, 1, 7, 1, 1, 7, 1, 7, 1, 1, 6, 1, 1, 6, 1, 1, 6, 1, 1, 6, 1, 1, 6, 1, 1, 6, 1, 1, 6, 1, 1, 6, 1, 1]	4_1_con_6.xyz	[[0.009942939900000001, -0.0869285383, 0.0991217519], [-0.47302873030000003, -0.2592473967, -2.0978730717], [0.09112607930000001, 0.312751245, -2.7176037820000003], [-0.4075949722, -1.1941512657, -2.489866151], [-2.1481459544, -0.6388026618, 0.1215490629], [-2.2253469986, -1.5774244352, 0.49643806500000004], [-0.6220611428, 0.4229542062, 2.2170545359], [-0.0987338804, -0.047143659500000004, 2.946…	41	4	1_con_6	-52.3232	-50.2907	360.808	289.804
1	5	[26, 17, 15, 15, 8, 8, 7, 7, 1, 7, 1, 6, 6, 1, 6, 1, 6, 1, 6, 6, 1, 6, 1, 1, 1, 6, 1, 1, 1, 6, 1, 6, 1, 1, 1, 6, 1, 1, 1, 6, 1, 6, 1, 1, 1, 6, 1, 1, 1, 6, 1, 6, 1, 1, 1, 6, 1, 1, 1, 6, 6]	495_0_con_162.xyz	[[0.0689170905, 0.5354205628, 0.1334098542], [0.1716451135, 2.7113514359, 0.5755900561], [2.473664599, -0.1234163412, 0.17739847490000002], [-2.3935697477, 0.1337081038, -0.029769602200000002], [0.0790728827, 0.1733378522, 3.3063775792], [-0.12173585420000001, 1.0965943562, -3.0034275441], [-0.033322293, -1.7092503840000002, -0.29738352090000003], [2.28763648, -1.8127769106, -0.0829554468], [3.09…	61	495	0_con_162	-89.1551	-86.8573	-48.2837	15.8623
0	5	[26, 16, 16, 16, 8, 1, 1, 8, 8, 8, 8, 7, 1, 7, 7, 7, 7, 7, 1, 6, 1, 6, 1, 6, 6, 6, 6, 1, 6, 1, 6, 1, 6, 1, 6, 6, 1, 6, 1, 6, 6, 6, 6, 1, 6, 1, 6, 1, 6, 1, 6]	286_con_133.xyz	[[0.5324049612, 0.9341304222000001, -0.4776208777], [-0.8404951938, -2.1977071912, 3.3426742056], [4.8887585514000005, -1.2755017068, 0.40691175160000004], [2.4197221223, 2.5972491648, -1.2766598133], [1.6924410893, 1.1004296103, 1.3595374155], [1.3369642712, 1.9413318539, 1.6818998105], [2.5199123526, 1.4399332502, 0.8671097719], [1.8491173788, 1.2150686651, -1.8755183862], [1.1600374831, 3.1126…	51	286	con_133	-107.622	-101.989	-4.32598	-65.6568
2	1	[26, 17, 15, 15, 7, 7, 7, 1, 7, 1, 7, 7, 7, 6, 6, 6, 1, 6, 6, 1, 6, 1, 1, 1, 6, 1, 1, 1, 6, 1, 6, 1, 1, 1, 6, 1, 1, 1, 6, 1, 6, 1, 1, 1, 6, 1, 1, 1, 6, 1, 6, 1, 1, 1, 6, 1, 1, 1, 6, 6, 1, 1, 1, 6, 6, 1, 1, 1, 6, 6, 1, 1, 1]	560_0_con_104.xyz	[[0.6707609677, -0.1371374212, 0.0085422506], [-5.6050165089, 1.0371060082, -0.1845873254], [-0.0769099604, -2.2990505386, 0.101150271], [0.9341867643, 2.1133244484, -0.0087082033], [-1.2498743595, 0.2919076561, 0.003250057], [-3.4837865019, -0.47820360850000004, -0.25128865910000003], [-1.7039561015, -1.9438702297, -0.3486325611], [-2.4239951503, -2.6486787593, -0.4099634585], [-0.7324884962, 2.…	73	560	0_con_104	-102.199	-100.043	165.401	158.599
2	5	[26, 7, 7, 7, 7, 7, 7, 7, 7, 7, 7, 7, 6, 7, 7, 7, 7, 7, 7, 7, 7, 7, 7, 7, 7, 7, 7, 7, 7, 7, 7, 6, 6, 7, 6, 6, 6, 1, 1, 1, 1, 1, 1, 1, 1, 1, 1, 1, 1, 1, 1, 1, 1, 1, 1]	256_con_261.xyz	[[0.0417981944, 0.0235108652, 0.0342085454], [2.9585080092, 2.2437168256, 2.3851101428], [3.5765683275, 1.1163496078, 2.0784473748], [2.8703752711, 0.2596081859, 1.3777348007999999], [1.6998885909, 0.8699283663, 1.1977946726], [4.8123001009, 0.8020404630000001, 2.5805805829], [3.203076129, -1.2614105782, -2.6868108475], [2.5593294116000003, -2.3728655048, -2.3741390342], [1.5443520916, -2.2237372…	55	256	con_261	-119.997	-111.825	944.818	911.049
2	5	[26, 8, 8, 7, 7, 7, 1, 6, 1, 6, 1, 6, 1, 6, 1, 6, 6, 6, 6, 1, 1, 1, 6, 1, 1, 1, 6, 6, 1, 1, 1, 6, 1, 1, 1, 1, 1, 8, 8, 7, 7, 7, 1, 6, 1, 6, 1, 6, 1, 6, 1, 6, 6, 6, 6, 1, 1, 1, 6, 1, 1, 1, 6, 6, 1, 1, 1, 6, 1, 1, 1, 1, 1]	445_0_con_17.xyz	[[-0.024889374500000002, -0.4284283881, -0.6577462047], [1.7352670493, 0.2273524543, -1.2431910708], [-0.6757607724, 0.5888564853, -2.5742875895], [0.9372582342, -1.5313905606, 0.8643633669], [2.8662678345, 0.14263190080000002, -0.5652186915], [4.4964336014, -0.6032906947000001, 0.7042695210000001], [4.7748650166, -0.7743799467, 1.6585578380000001], [0.1330602974, -2.3445650922, 1.5740863108], [-…	73	445	0_con_17	-111.343	-107.026	290.83	217.844
2	5	[26, 7, 6, 1, 1, 8, 1, 8, 1, 7, 6, 1, 1, 7, 6, 1, 8, 1, 7, 6, 7, 6, 1, 7, 6, 1, 7, 6, 1, 6, 6, 1, 1, 6, 1, 1, 6, 1, 1, 6, 1, 6, 6, 1, 6, 1, 6, 1, 6, 6, 1, 1, 6, 1, 1, 6, 1, 1, 6, 1, 6, 6, 1, 6, 1, 6, 1, 6, 6, 1, 1]	674_0_con_30.xyz	[[0.1834892157, 0.1956673858, 0.1913955523], [1.8033897795, -0.6894702879, 1.3193069781], [1.6816730654, 0.092357147, 3.6213961681], [1.6479998911, -0.9335769131, 3.9869247991], [2.2346473998, 0.6694900997000001, 4.3694259062], [-2.8422003303, -2.9371511354, -0.0385256129], [-3.1537565778, -3.844593323, 0.0594544408], [0.6576518233, -0.6906400049, -1.9442655431], [0.11156921010000001, -0.14342282…	71	674	0_con_30	-113.443	-109.737	313.494	277.809
0	5	[26, 8, 1, 1, 8, 1, 1, 7, 7, 6, 1, 7, 6, 1, 6, 7, 7, 7, 7, 8, 1, 1, 8, 1, 1, 7, 7, 6, 1, 7, 6, 1, 6, 7, 7, 7, 7]	195_con_407.xyz	[[0.2263334246, -0.1160367053, 1.8961315385000002], [-0.828324727, -1.3946269724, 3.261440325], [-0.6515095899000001, -1.4306270821, 4.208029749], [-1.7793981425, -1.508403549, 3.1497187174], [1.4439646029, -1.1565121373, 0.8962564411], [2.0991245842, -1.2092010724, -0.6966361202], [1.875212559, -1.8440287889, 1.4166159878], [2.0319795954, 2.4607351664, 1.0565941241], [3.0778572401, 1.8396695055,…	37	195	con_407	-85.4856	-79.3006	160.09	65.8801
1	5	[6, 6, 6, 1, 1, 6, 1, 1, 6, 1, 1, 6, 1, 1, 6, 1, 1, 1, 6, 1, 1, 1, 6, 1, 1, 6, 6, 1, 6, 1, 6, 1, 6, 1, 6, 1, 1, 6, 6, 1, 6, 1, 6, 1, 6, 1, 7, 1, 1, 7, 7, 7, 7, 8, 8, 26]	70_con_74.xyz	[[1.6777739971, 2.3751988756, 0.5952828661], [0.47396680100000005, 2.8331773583, 1.3888000626], [0.3089618377, 4.3138972565, 1.5926184052], [1.0476134072, 4.9479598167, 1.1276255095], [-0.7019793647, 4.6967109996000005, 1.6018447315], [0.7405044707, 3.4623567302, 2.7262475727], [0.0284313477, 3.2694002984, 3.5177952541], [1.7734598629, 3.5142459159, 3.0329978045], [-1.1940749699, -2.4441921642, 1…	56	70	con_74	-85.4005	-82.7231	127.636	92.6662
2	1	[26, 16, 16, 16, 8, 8, 8, 6, 6, 6, 6, 6, 6, 1, 1, 1, 1, 1, 1, 1, 1, 1, 1, 1, 1, 1, 1, 1, 1, 1, 1, 16, 16, 16, 8, 8, 8, 6, 6, 6, 6, 6, 6, 1, 1, 1, 1, 1, 1, 1, 1, 1, 1, 1, 1, 1, 1, 1, 1, 1, 1]	510_0_con_724.xyz	[[-0.0226941874, 0.09781586760000001, -0.10542868870000001], [1.6714950874, 2.3483800291, 1.2242880898], [-2.1559173352, -0.6578722382000001, 2.2970146728], [-0.8000154849000001, -2.80447413, -0.8674550886], [0.2668044429, 1.665593692, 1.0932935529], [-1.7471863308, -0.2975089335, 0.8269501179000001], [-0.4215716946, -1.3708419838, -1.3748037428], [1.3369440542, 4.1062981493, 0.9003565209000001],…	61	510	0_con_724	-97.1443	-90.3324	179.126	-8.90767
1	1	[26, 17, 6, 1, 1, 6, 6, 6, 6, 1, 6, 1, 6, 6, 1, 1, 1, 6, 6, 1, 1, 1, 6, 6, 1, 6, 1, 6, 1, 6, 1, 6, 6, 1, 6, 1, 6, 1, 6, 1, 6, 1, 1, 6, 1, 1, 6, 1, 1, 6, 1, 1, 1, 8, 1, 8, 1, 8, 8, 8, 8, 8, 7, 7, 7, 7, 1]	621_0_con_83.xyz	[[0.11392687650000001, -1.6116385552999999, -0.2046316041], [0.11225453340000001, -3.5684563281, 0.9847286262], [1.364594197, 0.9361572797000001, -1.3164171705], [1.3617329986, 1.6944168343000001, -2.0973409972], [2.3106437427, 0.4092552897, -1.3634458549000001], [1.2016476127, 1.5910228642000002, 0.0461146319], [-0.12086263950000001, 2.4056239183, 0.055322049000000005], [-1.25675158, 1.405362214…	67	621	0_con_83	-119.596	-114.381	-107.603	-189.477
2	5	[26, 16, 6, 6, 16, 6, 6, 6, 16, 6, 6, 16, 6, 6, 16, 6, 6, 6, 16, 6, 6, 1, 1, 1, 1, 1, 1, 1, 1, 1, 1, 1, 1, 1, 1, 1, 1, 1, 1, 1, 1, 1, 1, 1, 1, 1, 1, 1, 1]	162_1_con_19.xyz	[[-0.0227946487, 0.1268553401, -0.0897072087], [1.4249743929, 2.1246218281, 0.2168449811], [2.6762943817, 1.5390817414, 1.4322777879], [2.0593763086, 0.6264280015, 2.4688996497], [1.0959432964, -0.7878498438, 1.8109658244], [2.3297784703, -2.0942711829, 1.4259649251], [3.2738247195, -1.8999002625, 0.2570664308], [2.6935295134, -1.9837063819, -1.140465348], [1.7264417777, -0.5567586552, -1.7805803…	49	162	1_con_19	-69.1074	-66.073	471.131	314.986
2	1	[26, 7, 7, 7, 7, 7, 7, 7, 7, 7, 6, 6, 6, 6, 6, 6, 6, 6, 6, 6, 6, 6, 6, 6, 6, 6, 6, 6, 6, 6, 6, 6, 6, 6, 1, 1, 1, 1, 1, 1, 1, 1, 1, 1, 1, 1, 1, 1, 1, 1, 1, 1, 1, 1, 1, 1, 1, 1, 1, 1, 1, 1, 1, 1, 1, 1, 1, 1, 1, 1, 1, 1, 1]	416_5_con_31.xyz	[[-0.0083529901, -0.0134142878, -0.08085960910000001], [-3.3348615663, -2.425592356, -0.9592008040000001], [-1.6311170770999999, -1.122656302, -0.5331304421], [0.2323141701, -0.1160462049, -2.0515759291], [-1.7173226908, 3.6791075883, -1.0060857786], [-0.8097973668, 1.7721685427, -0.4546385996], [1.6017796184000002, 1.0736068896, 0.1821024835], [1.7116699959, -3.6655365989, 1.0022202197], [0.8483…	73	416	5_con_31	-102.778	-100.11	368.24	258.247
2	1	[26, 7, 7, 1, 7, 1, 7, 7, 7, 1, 7, 1, 7, 7, 7, 1, 7, 1, 7, 6, 1, 1, 6, 1, 1, 6, 1, 1, 6, 6, 6, 1, 1, 6, 1, 1, 6, 1, 1, 6, 1, 1, 6, 1, 1, 6, 1, 1, 6, 6, 6, 1, 1, 6, 1, 1, 6, 1, 1, 6, 1, 1, 6, 1, 1, 6, 1, 1, 6, 6, 6, 1, 1, 6, 1, 1, 6, 1, 1]	590_2_con_86.xyz	[[-0.009220793500000001, 0.0159341492, 0.0002278585], [1.364001365, -0.9999533139000001, 0.9484816443], [3.6693157377, -1.5583622082000002, 0.9490422323000001], [4.5512238679, -1.0766396311, 0.8883429412], [3.9036584343, 0.2267112835, -1.2413306589], [4.5728489230000005, -0.5228470911, -1.1772185689], [1.5771407769999999, 0.6022403998, -0.9839198903], [-1.5334417266, -0.7804968619, 0.956273615000…	79	590	2_con_86	-114.059	-110.47	373.052	268.452
2	5	[26, 7, 7, 1, 1, 7, 1, 1, 7, 7, 7, 1, 1, 6, 1, 6, 1, 6, 1, 6, 6, 6, 6, 1, 6, 1, 6, 1, 6, 6, 1, 6, 1, 6, 1, 6, 6, 6, 1, 6, 1, 6, 1, 6, 6, 6, 1, 6, 1, 6, 1, 6, 6, 1, 6, 1, 6, 1]	30_con_4.xyz	[[-0.2494401699, 0.2774607794, 0.2917597303], [1.8089558037, 0.0012090597, 0.8263460866000001], [-0.4649456845, 2.2009976456, 1.4359512207], [-0.8239351778, 1.9422716729, 2.3498968359], [0.3903453257, 2.7120057051, 1.6236379107999999], [-1.2850470791, -0.9854036096000001, 1.8572653998000002], [-1.2395351211, -0.7487087718000001, 2.8412577213], [-2.2584018681, -0.8682583955000001, 1.5881336873], […	58	30	con_4	-91.3683	-90.001	432.369	417.345
2	5	[26, 8, 8, 8, 8, 7, 7, 7, 7, 7, 7, 6, 1, 6, 1, 1, 1, 6, 1, 1, 1, 6, 1, 1, 1, 6, 1, 1, 6, 6, 1, 6, 1, 6, 1, 1, 6, 1, 1, 6, 1, 1, 6, 6, 1, 6, 1, 6, 1, 1, 1, 6, 1, 6, 1, 1, 1, 6, 1, 1, 1]	572_0_con_202.xyz	[[0.0730011716, -0.228010389, -0.2568910653], [-0.555003154, 1.7054906794, 0.21922601530000002], [1.554129077, -0.182436174, 2.6366539091], [-2.2329300023, -1.4733380668, 1.7098758014], [1.6434423562, 0.6523697029000001, -1.2845843655], [-1.5656570161999999, 3.2744756087, 1.5294060783], [0.7484804650000001, -2.3729522305, -0.6317851225000001], [1.0736003191, -0.8479802147000001, 1.519778059800000…	61	572	0_con_202	-95.3657	-91.0731	296.267	230.36
2	1	[26, 16, 16, 16, 8, 8, 8, 6, 1, 1, 1, 6, 1, 1, 1, 6, 1, 1, 1, 6, 1, 1, 1, 6, 1, 1, 1, 6, 1, 1, 1, 16, 16, 16, 8, 8, 8, 6, 1, 1, 1, 6, 1, 1, 1, 6, 1, 1, 1, 6, 1, 1, 1, 6, 1, 1, 1, 6, 1, 1, 1]	510_1_con_375.xyz	[[-0.0165159189, 0.0468840086, -0.0987975336], [-1.818670488, 2.5040443616, 1.1726014980000001], [1.2560586639, -1.0119857515, 2.4315507216], [-2.4993454582, -1.2321239356, 1.2681916168], [-1.5483148856, 1.2539393551, 0.2718139674], [0.8198022585, 0.3177200531, 1.7001901221], [-1.0582970444, -1.4492631275, 0.6676248722], [-1.8348040346999999, 1.9573852175000002, 2.9101230273], [-1.9507347849, 2.8…	61	510	1_con_375	-97.1431	-90.3294	173.543	-10.4201
2	5	[26, 15, 15, 15, 15, 8, 8, 6, 6, 1, 1, 6, 1, 1, 6, 1, 1, 6, 1, 1, 6, 1, 1, 6, 1, 1, 1, 6, 1, 1, 6, 1, 1, 1, 6, 1, 1, 6, 1, 1, 1, 6, 1, 1, 6, 1, 1, 1, 6, 1, 1, 6, 1, 1, 1, 6, 1, 1, 6, 1, 1, 1, 6, 1, 1, 6, 1, 1, 1, 6, 1, 1, 6, 1, 1, 1, 1, 1]	537_0_con_12.xyz	[[-0.1738689755, -0.1010177674, 0.5453647318], [1.0022431387, 1.9355296762, -0.4028482525], [2.1441225584, -0.9174136703, 0.8670935938000001], [-2.6890076925, 0.06271500270000001, 0.570049303], [-0.6808887957, -0.9440049157, -1.7859853227], [-0.2379576157, 0.8288464896000001, 3.5528423365], [-0.6453510417, -2.2740473888, 1.6074449834], [-0.157502164, 0.7635977644, 2.4158816948], [-2.2602271047, -…	78	537	0_con_12	-93.4897	-91.0415	33.5012	128.189
2	5	[26, 8, 8, 8, 8, 7, 6, 6, 1, 1, 1, 1, 1, 1, 1, 1, 1, 8, 8, 8, 8, 7, 6, 6, 1, 1, 1, 1, 1, 1, 1, 1, 1]	6_0_con_254.xyz	[[0.09603921750000001, 0.671261363, -0.8058031849], [1.5338890442, -1.2390397525, 1.4934930779], [-0.1586328249, -1.3411410854999999, -1.536012869], [1.9074774171, 0.41428695720000003, -0.0082289754], [1.1758989182, 0.96866666, -2.7870955007], [3.9452840459000003, -1.5820110264, 2.1713279389], [2.2456298657, -0.4537349082, 0.8590962045], [3.7589409599, -0.510515645, 1.1394528782], [0.0262195502, …	33	6	0_con_254	-64.3611	-58.5538	7.0917	-95.0796
1	5	[26, 17, 7, 7, 7, 1, 1, 7, 1, 1, 7, 6, 1, 1, 6, 1, 1, 6, 1, 1, 6, 1, 1, 6, 1, 1, 6, 1, 1, 6, 6, 1, 1, 6, 1, 1, 1, 6, 1, 1, 1, 6, 1, 1, 6, 1, 1, 1, 6, 1, 1]	257_con_132.xyz	[[0.1308454265, 0.32850994380000004, 0.027864755300000002], [0.030787960700000002, 2.6890029092, -0.3620275469], [-0.2526513815, -1.7185133536000001, -0.0243364751], [2.3097959623, -0.5304369793, 0.031580585700000004], [0.6717059839, 0.2840095084, -2.1647533697], [-0.032244726700000004, -0.0854650888, -2.7905692686], [0.7000527267000001, 1.2875752840999999, -2.3189210555], [1.0474819421, 1.113941…	51	257	con_132	-67.1489	-65.7177	144.123	58.5845
2	1	[26, 8, 8, 8, 7, 7, 7, 6, 1, 6, 1, 6, 1, 6, 1, 6, 1, 6, 1, 6, 1, 6, 1, 6, 1, 6, 1, 6, 1, 6, 1, 6, 1, 6, 1, 6, 1, 8, 8, 8, 7, 7, 7, 6, 1, 6, 1, 6, 1, 6, 1, 6, 1, 6, 1, 6, 1, 6, 1, 6, 1, 6, 1, 6, 1, 6, 1, 6, 1, 6, 1, 6, 1]	462_1_con_99.xyz	[[0.1759977322, 0.0760678838, 0.1036933054], [-1.284266217, -0.5341849326, 1.3401208622], [-1.1651675964, 1.1971791299, -0.8465836898], [0.0035683037000000003, -1.5851208645, -0.9866290651], [-1.6127943765000001, -1.7838182268, 1.6282898709], [-2.4564602541, 0.9444727499000001, -0.9496356353000001], [-0.059567530900000006, -1.6903213798999999, -2.3090253614], [-2.8990673392, -2.0142945501, 2.0044…	73	462	1_con_99	-128.693	-123.664	445.904	359.86
1	5	[6, 1, 1, 6, 1, 1, 6, 1, 1, 6, 6, 1, 6, 1, 6, 1, 6, 1, 6, 1, 1, 6, 6, 1, 6, 1, 6, 1, 6, 1, 6, 1, 1, 6, 6, 1, 6, 1, 6, 1, 6, 1, 6, 1, 1, 6, 6, 1, 7, 7, 7, 7, 7, 17, 26]	151_con_19.xyz	[[0.4707332564, -0.7614281785, -2.6070748345], [-0.5456660866, -1.1287459442, -2.7132308573], [1.0200085209, -1.110059323, -3.4880959417], [0.48892267720000004, 0.7489751259, -2.58258764], [1.5162053308, 1.1020118698, -2.574115525], [0.0392926261, 1.1260802753, -3.5090920693000003], [2.4887991081, -1.1579035287, -1.2711961516999999], [2.9099046754, -0.8907671306, -2.242170823], [2.9522141412, -2.…	55	151	con_19	-84.9027	-84.0141	255.021	230.623
1	1	[26, 16, 7, 7, 7, 7, 7, 7, 7, 7, 6, 6, 6, 6, 6, 6, 6, 6, 6, 6, 6, 6, 6, 6, 6, 6, 6, 6, 1, 1, 1, 1, 1, 1, 1, 1, 1, 1, 1, 1, 1, 1, 1, 1, 1, 1, 1, 1, 1, 1, 1, 1, 1, 1, 1]	214_con_9.xyz	[[-0.1174276311, 0.33213629440000003, -0.0254173333], [4.2288595926, -0.1511776617, 0.840262864], [-3.6953627292, -1.8790075793, -0.2873996971], [-1.9353024994, -0.5796122945000001, -0.14509189490000002], [-0.559303612, 0.2745032712, 1.8443164204], [-0.5746351596, 2.4016747457, 0.0284071264], [0.1293287373, 0.36515590540000004, -1.9365191909], [0.7399820926, -1.436442638, -0.24135826330000001], […	55	214	con_9	-84.5243	-81.8651	219.76	128.348
2	1	[26, 7, 7, 7, 7, 7, 7, 7, 7, 7, 6, 6, 6, 6, 6, 6, 6, 6, 6, 6, 6, 6, 6, 6, 6, 6, 6, 6, 6, 6, 6, 6, 6, 6, 1, 1, 1, 1, 1, 1, 1, 1, 1, 1, 1, 1, 1, 1, 1, 1, 1, 1, 1, 1, 1, 1, 1, 1, 1, 1, 1, 1, 1, 1, 1, 1, 1, 1, 1, 1, 1, 1, 1]	416_5_con_827.xyz	[[-0.0798936149, 0.10174905690000001, 0.0716644932], [-3.4140150505, 1.1656580995, -2.1842025894], [-1.6599225441, 0.5553238534, -1.0418784206], [-0.9701485165, -1.6388535272, 0.127244582], [1.7482384561000002, 3.8572605428999998, -0.0016789303], [0.7233767081, 1.9314742535, 0.0262436604], [-1.0853591859, 0.8992128703000001, 1.5713271116], [2.0756439021, -1.4283983999999998, -3.1572140899], [1.00…	73	416	5_con_827	-102.776	-100.103	367.772	259.848
2	5	[26, 8, 8, 8, 8, 8, 8, 8, 7, 7, 1, 1, 1, 1, 1, 1, 1, 1, 1, 1, 1, 1, 1, 1, 1, 1, 1, 1, 6, 6, 6, 6, 6, 6, 6, 6, 6, 6]	72_con_6.xyz	[[-3.4639018974, 0.056567862600000005, -0.0327748473], [-1.8420696795, -0.9741971919, -0.0058348464000000004], [7.693928401, 0.45230591070000004, 0.08495131930000001], [-4.7291145805, -1.5130530117, 0.8191873171], [-3.9086318993, -0.6807127025, -2.1242937518], [-2.7999192662, 1.8333664785, -1.1197724791], [-5.3544045623, 1.132491569, -0.0259212835], [-3.1453121835, 1.056829005, 1.9553842032], [-0…	38	72	con_6	-72.1052	-67.2306	205.819	119.372
2	5	[6, 1, 6, 1, 6, 1, 6, 6, 6, 1, 6, 1, 6, 6, 1, 6, 1, 6, 1, 6, 6, 1, 1, 1, 6, 1, 6, 1, 6, 1, 6, 6, 6, 1, 6, 1, 6, 6, 1, 6, 1, 6, 1, 6, 6, 1, 1, 1, 7, 7, 7, 7, 7, 7, 7, 7, 7, 7, 8, 8, 8, 8, 26]	467_0_con_21.xyz	[[-1.0024590321, 0.7080280842000001, -2.9782056367000003], [-0.0553797939, 0.5400357711, -3.4620713841], [-2.117517312, 1.4204628703, -3.4370842964], [-2.2259156797, 1.9423875768, -4.3703836502], [-3.0616484548, 1.3053196129, -2.4532351194], [-4.063021071, 1.6808946021, -2.4030969066], [-2.9836388971, 0.19477752040000001, -0.1824236498], [-4.3152602318, 0.1943050512, 0.2491832887], [-4.527672136,…	63	467	0_con_21	-119.665	-114.838	409.356	419.183
2	1	[26, 7, 7, 7, 7, 7, 7, 7, 7, 7, 6, 6, 6, 6, 6, 6, 6, 6, 6, 6, 6, 6, 6, 6, 6, 6, 6, 6, 6, 6, 6, 6, 6, 6, 1, 1, 1, 1, 1, 1, 1, 1, 1, 1, 1, 1, 1, 1, 1, 1, 1, 1, 1, 1, 1, 1, 1, 1, 1, 1, 1, 1, 1, 1, 1, 1, 1, 1, 1, 1, 1, 1, 1]	416_2_con_360.xyz	[[0.030660011100000002, 0.027141155, -0.0336893256], [4.1294182086, -0.6509410477, -0.033092177], [1.9680538123, -0.363899886, -0.0525687026], [-0.0098495211, -1.6511857872, 0.9784206080000001], [-4.0853493061, 0.6761023254, -0.1262681762], [-1.9422368826, 0.2640273447, -0.0702016649], [-0.3592812918, -1.0731916608, -1.6240819322000002], [0.12932864400000002, 3.6370121547, -2.1466926296], [0.1426…	73	416	2_con_360	-102.777	-100.107	368.021	257.082
2	1	[26, 7, 7, 7, 7, 7, 7, 7, 7, 7, 6, 6, 6, 6, 6, 6, 6, 6, 6, 6, 6, 6, 6, 6, 6, 6, 6, 6, 6, 6, 6, 6, 6, 6, 1, 1, 1, 1, 1, 1, 1, 1, 1, 1, 1, 1, 1, 1, 1, 1, 1, 1, 1, 1, 1, 1, 1, 1, 1, 1, 1, 1, 1, 1, 1, 1, 1, 1, 1, 1, 1, 1, 1]	416_5_con_70.xyz	[[0.07369859620000001, -0.13985505680000002, -0.0173632685], [-3.0284928117, 1.5052312509, -2.2801196701], [-1.3999991475, 0.6085620740000001, -1.1370841338], [-0.7496628083, -1.8478301744999999, -0.5970877044], [1.7007502988, 3.5620763037, 1.0016777262], [0.8008010210000001, 1.6434663529, 0.4825257076], [-1.0195049318, 0.1757880148, 1.5871419022], [2.6480178262000003, -0.7194476907, -3.251980609…	73	416	5_con_70	-102.779	-100.108	367.057	258.268
2	1	[26, 7, 7, 7, 7, 7, 7, 7, 7, 7, 7, 7, 6, 7, 7, 7, 7, 7, 7, 7, 7, 7, 7, 7, 7, 7, 7, 7, 7, 7, 7, 6, 6, 7, 6, 6, 6, 1, 1, 1, 1, 1, 1, 1, 1, 1, 1, 1, 1, 1, 1, 1, 1, 1, 1]	256_con_50.xyz	[[0.10039749840000001, -0.0265817825, 0.009573100900000001], [-0.3161627316, -3.3354165044, -2.4138869322], [-1.5518724584, -2.9636530357, -2.1315118501], [-1.6585562037, -1.8981680765000002, -1.3726110518999999], [-0.3976264476, -1.5485301014, -1.1211268318], [-2.6508073083, -3.5522747828, -2.7061908111], [2.4409723639, -2.1443324089, 2.7270734946], [1.6803078109, -3.0434999844, 2.1330869526], […	55	256	con_50	-120.006	-111.814	932.646	850.549
2	5	[26, 16, 16, 16, 8, 8, 8, 6, 1, 1, 1, 6, 1, 1, 1, 6, 1, 1, 1, 6, 1, 1, 1, 6, 1, 1, 1, 6, 1, 1, 1, 16, 16, 16, 8, 8, 8, 6, 1, 1, 1, 6, 1, 1, 1, 6, 1, 1, 1, 6, 1, 1, 1, 6, 1, 1, 1, 6, 1, 1, 1]	510_1_con_453.xyz	[[0.1029764725, 0.1785039584, -0.15583522], [-1.3847389362, 2.4600076273, 1.9740832846], [1.3798740318, -0.7938777954, 2.6315838541], [-2.2831205933, -1.4601930126, 1.3000058476], [-0.5529360573000001, 1.1938597376, 1.5976427953], [1.7152568363, -0.5024262588, 1.1313666526], [-1.036916302, -1.5642362865, 0.36569210620000003], [-0.9372133667, 3.7497967207, 0.775422456], [0.0880725784, 4.0341442354…	61	510	1_con_453	-97.1835	-90.3807	171.123	-13.9441
2	1	[26, 7, 7, 1, 1, 7, 6, 1, 6, 1, 6, 1, 6, 1, 6, 6, 1, 6, 6, 1, 6, 1, 6, 1, 6, 1, 7, 7, 1, 1, 7, 6, 1, 6, 1, 6, 1, 6, 1, 6, 6, 1, 6, 6, 1, 6, 1, 6, 1, 6, 1]	313_con_1.xyz	[[-8.56111e-05, -0.0004765366, 0.5103116068], [0.8103297971000001, 1.228442903, -0.7393656], [0.9822647964000001, 1.1821202664000001, 1.8246072786], [0.5960902873, 2.1134028464, 1.9485309888], [1.1265567259, 0.8008167652, 2.7544687368], [1.6947251469, -0.9754498316, 0.5993988315000001], [0.36204637240000004, 1.6136923085000001, -1.9475667272], [-0.5615273071, 1.1678261151, -2.2830795269], [1.0421…	51	313	con_1	-79.7071	-78.2692	413.684	351.836
2	5	[26, 16, 16, 16, 8, 8, 8, 6, 6, 6, 6, 6, 6, 1, 1, 1, 1, 1, 1, 1, 1, 1, 1, 1, 1, 1, 1, 1, 1, 1, 1, 16, 16, 16, 8, 8, 8, 6, 6, 6, 6, 6, 6, 1, 1, 1, 1, 1, 1, 1, 1, 1, 1, 1, 1, 1, 1, 1, 1, 1, 1]	510_0_con_167.xyz	[[-0.4402245708, 0.1609654261, -0.0204613498], [1.6480940742999999, 2.3471031527, 1.3237400758], [-2.365941191, -0.3951489172, 2.7145290495000003], [-1.5488051309, -2.3626368468, -2.0836023861], [0.5916779248, 1.2158033453, 1.5674308458000001], [-1.873834411, -0.6642762605, 1.2589275835], [-1.207738931, -0.8748259861000001, -1.7216856242], [0.7760182976000001, 3.7325674685, 0.5415381449000001], […	61	510	0_con_167	-97.1853	-90.3822	171.633	-14.967
2	1	[26, 16, 16, 16, 8, 8, 8, 6, 1, 1, 1, 6, 1, 1, 1, 6, 1, 1, 1, 6, 1, 1, 1, 6, 1, 1, 1, 6, 1, 1, 1, 16, 16, 16, 8, 8, 8, 6, 1, 1, 1, 6, 1, 1, 1, 6, 1, 1, 1, 6, 1, 1, 1, 6, 1, 1, 1, 6, 1, 1, 1]	510_1_con_814.xyz	[[0.09169114860000001, 0.0982696532, 0.0539098134], [-1.3693748289, 2.3751577449, 1.9358128194000002], [1.2688436817, -0.8372903460000001, 2.7221255509], [-2.0731170046, -2.2873188747, 0.9735441242], [-0.6914408804000001, 0.9895250310000001, 1.6541568021000002], [1.5927478312, -0.4602676995, 1.2309237635999999], [-0.7515581434, -1.6811760449, 0.39892976090000004], [-0.7654654602000001, 3.61583951…	61	510	1_con_814	-97.142	-90.3319	176.822	-9.53565
2	1	[26, 7, 7, 7, 7, 7, 7, 7, 7, 7, 6, 6, 6, 6, 6, 6, 6, 6, 6, 6, 6, 6, 6, 6, 6, 6, 6, 6, 6, 6, 6, 6, 6, 6, 1, 1, 1, 1, 1, 1, 1, 1, 1, 1, 1, 1, 1, 1, 1, 1, 1, 1, 1, 1, 1, 1, 1, 1, 1, 1, 1, 1, 1, 1, 1, 1, 1, 1, 1, 1, 1, 1, 1]	416_4_con_181.xyz	[[-0.0041554496000000005, -0.16303756700000002, -0.1525424086], [-2.5708586952, 0.7417184081, 2.99811241], [-1.2634942976999999, 0.1901283013, 1.3412300509000001], [-1.6908156438000002, -0.3886953537, -1.1417976449], [2.5611231763999998, -1.0551644597, -3.3078265532], [1.1661382875, -0.6339294184, -1.6825536993], [-0.0741157119, -2.1331149579, 0.020194891200000002], [3.6301672849, 0.435016359, 1.…	73	416	4_con_181	-102.776	-100.107	369.146	258.142
2	5	[26, 15, 15, 15, 15, 8, 8, 6, 6, 1, 1, 6, 1, 1, 6, 1, 1, 6, 1, 1, 6, 1, 1, 6, 1, 1, 1, 6, 1, 1, 6, 1, 1, 1, 6, 1, 1, 6, 1, 1, 1, 6, 1, 1, 6, 1, 1, 1, 6, 1, 1, 6, 1, 1, 1, 6, 1, 1, 6, 1, 1, 1, 6, 1, 1, 6, 1, 1, 1, 6, 1, 1, 6, 1, 1, 1, 1, 1]	537_0_con_254.xyz	[[-0.0721804317, -0.2502718477, 0.5416008171], [1.171393079, 1.9826220169000002, 0.0791303277], [2.3384973208, -1.0587585599, 0.4518589456], [-2.4647104582, 0.6149672492, 0.2713554389], [-0.7043619468, -1.4054885924, -1.6587495981], [0.3379024275, 0.8562433937, 3.4614785917], [-0.8489730986, -2.2000079755, 1.4994646799], [0.1185769332, 0.3264915551, 2.4744955845], [-2.5426928343, -1.2656273470000…	78	537	0_con_254	-93.4924	-91.0416	42.3876	127.608
2	5	[26, 8, 8, 7, 7, 7, 6, 1, 1, 6, 6, 1, 1, 1, 6, 1, 1, 6, 6, 1, 1, 1, 6, 6, 1, 1, 1, 8, 8, 7, 7, 7, 6, 1, 1, 6, 6, 1, 1, 1, 6, 1, 1, 6, 6, 1, 1, 1, 6, 6, 1, 1, 1]	34_con_4.xyz	[[0.11525643540000001, -0.061967130700000005, -0.1457688134], [-0.9349476471, 2.6264157712, -1.2201895182], [2.4273815075, 1.4197445445, 1.1994000915], [-1.2812306506, 1.2696613475, -1.1103444725], [1.5698174193, 1.4917818245, 0.0930055344], [-0.7728643717, 0.6667238349, 1.7378975472], [0.454281796, 2.7787546111, -1.5376434767], [0.5160620116, 3.7761021297, -1.9623967985], [0.7428486903, 2.055646…	53	34	con_4	-87.7047	-83.5034	326.815	283.392
0	5	[26, 8, 8, 8, 8, 7, 6, 1, 6, 1, 6, 1, 6, 6, 1, 6, 1, 6, 1, 6, 1, 1, 1, 1, 8, 8, 8, 8, 7, 6, 1, 6, 1, 6, 1, 6, 6, 1, 6, 1, 6, 1, 6, 1, 1, 1, 1]	132_con_253.xyz	[[-0.7445693417, -0.1948777814, 0.6051612358], [-0.8121299968, -2.1814575541, 1.1832434153], [1.151188376, -1.3585282866, 0.620309608], [1.5034613645000001, -0.9450439244000001, -2.0951778802], [-1.1379261923, -0.575729743, -1.499246659], [0.3591173781, -8.3545918306, 2.4084525805], [1.6398800256000001, -8.6772980847, 2.2186793383], [1.9071861294999999, -9.7104590039, 2.4077781252], [2.6012250267…	47	132	con_253	-91.6067	-86.0993	-181.548	-344.051
2	1	[26, 8, 1, 8, 1, 8, 1, 7, 7, 7, 7, 7, 7, 6, 6, 1, 6, 6, 1, 6, 1, 6, 6, 1, 6, 1, 6, 1, 6, 1, 6, 1, 6, 1, 6, 6, 1, 6, 1, 6, 6, 1, 6, 1, 6, 1, 6, 6, 1, 6, 1, 6, 1, 6, 1, 6, 6, 1, 6, 1, 6, 6, 1, 6, 1, 6, 1, 6, 6, 1, 6, 1, 6, 1, 6, 1]	597_0_con_77.xyz	[[-0.0853200246, 0.0800707611, -0.5716806653000001], [0.0570585136, -6.6870145426, 0.834240736], [0.7272889814, -7.2613147299, 0.44118963580000004], [4.3464309293, 5.0878811515, 1.4503034361], [5.007921724, 4.6407959059, 1.9940381127000002], [-3.8054028762, 0.6562415602, 5.2618305574], [-4.7143640766, 0.3970276056, 5.0630354271], [0.1350471028, 0.7093997396, -2.4306848103], [-0.21419081650000002,…	76	597	0_con_77	-127.645	-124.531	339.418	280.872
2	1	[26, 15, 15, 7, 1, 1, 7, 1, 1, 7, 7, 6, 1, 1, 6, 1, 1, 6, 1, 1, 6, 1, 1, 6, 6, 1, 1, 1, 6, 6, 1, 1, 1, 6, 6, 1, 6, 1, 6, 1, 6, 1, 6, 1, 6, 6, 1, 6, 1, 6, 1, 6, 1, 6, 1, 6, 6, 1, 6, 1, 6, 1, 6, 1, 6, 1, 6, 6, 1, 6, 1, 6, 1, 6, 1, 6, 1]	528_0_con_53.xyz	[[-0.1085414219, -0.099736607, -1.4742874719], [0.6139840631, 1.3323070556, 0.0854407809], [-0.10938149920000001, -1.9894067436, -0.2492220394], [1.873164944, -0.3145704892, -1.9328956966000002], [2.2376706072, -1.1835435522, -1.549900671], [1.9880656986, -0.38405660890000004, -2.9382381632000003], [-0.6255654929000001, -1.3605263496, -3.0518002479], [-1.6322857342, -1.2598167906, -3.1289237187],…	77	528	0_con_53	-108.337	-106.966	267.499	259.401
2	1	[26, 7, 7, 7, 7, 7, 7, 7, 7, 7, 6, 6, 6, 6, 6, 6, 6, 6, 6, 6, 6, 6, 6, 6, 6, 6, 6, 6, 6, 6, 6, 6, 6, 6, 1, 1, 1, 1, 1, 1, 1, 1, 1, 1, 1, 1, 1, 1, 1, 1, 1, 1, 1, 1, 1, 1, 1, 1, 1, 1, 1, 1, 1, 1, 1, 1, 1, 1, 1, 1, 1, 1, 1]	416_6_con_539.xyz	[[0.10899377190000001, 0.1026620305, 0.0121291894], [-2.0694051887000002, -1.2150673794, 3.3086412626], [-0.9791386352, -0.4979358487, 1.5614711187], [-1.4565442304, -0.5438684553, -0.9723891037000001], [3.4340299437, 1.3210504174, 2.2093482531], [1.6879072555999999, 0.6317103805000001, 1.0997255391], [1.0322648101, -1.614335442, 0.0194065306], [-1.7779310175, 3.824858038, -0.18614412860000001], …	73	416	6_con_539	-102.777	-100.107	368.114	257.945
2	5	[6, 1, 6, 1, 6, 1, 6, 6, 6, 1, 6, 1, 6, 6, 1, 6, 1, 6, 1, 6, 6, 1, 1, 1, 6, 1, 6, 1, 6, 1, 6, 6, 6, 1, 6, 1, 6, 6, 1, 6, 1, 6, 1, 6, 6, 1, 1, 1, 7, 7, 7, 7, 7, 7, 7, 7, 7, 7, 8, 8, 8, 8, 26]	467_0_con_152.xyz	[[-1.1206510096, -0.0899094231, -3.1666475705], [-0.1716007276, -0.2765298929, -3.6395533668], [-2.3622137622, 0.1856782924, -3.7507156106], [-2.5936631158, 0.2668077056, -4.7971552255], [-3.2380310254, 0.3272808542, -2.7088736723], [-4.2848350461999996, 0.5497911242, -2.7088923789], [-2.917962277, 0.10244152520000001, -0.2065453066], [-4.1585879822, 0.4747355233, 0.3237357469], [-4.3646101617, 0…	63	467	0_con_152	-119.661	-114.835	411.699	420.38
2	1	[6, 1, 1, 6, 1, 1, 6, 1, 1, 6, 1, 1, 6, 1, 1, 6, 1, 1, 6, 1, 1, 6, 1, 1, 26, 8, 8, 8, 1, 1, 6, 1, 1, 6, 1, 1, 6, 1, 1, 6, 1, 1, 6, 1, 1, 6, 1, 1, 6, 1, 1, 6, 1, 1, 8, 8, 8, 1, 1]	277_con_302.xyz	[[1.3511029999, -2.5075841244, 0.9683314304], [0.5870885776, -3.2365339439, 0.7062488521], [1.1377146283, -2.1150038455, 1.9562443522000001], [2.7498558513, -3.057038361, 0.8063625688], [2.7966626098000003, -4.1167392857, 1.0392803323], [3.4456754483, -2.5405005949, 1.4658032116], [3.0688068814, -2.7544579866000003, -0.6534968562], [2.597959754, -3.4817958386, -1.313042816], [4.1346080379, -2.753…	59	277	con_302	-83.6069	-79.4199	116.581	41.1332
2	5	[26, 16, 8, 7, 7, 7, 7, 6, 6, 6, 6, 6, 1, 1, 1, 1, 1, 1, 1, 1, 1, 1, 1, 1, 16, 6, 7, 7, 8, 1, 1, 1, 1, 6, 7, 7, 1, 6, 6, 6, 1, 1, 1, 1, 1, 1, 1]	224_con_135.xyz	[[0.0633292904, 0.071226973, 0.9615591399000001], [-0.8688420702, 2.2245009388, 0.6222169128], [-1.3067407325, -0.4753635672, 2.6190099903], [-1.8009973603, -0.5811404450000001, -0.296089924], [-2.7040620663, 0.47647192330000004, -0.4302061574], [-3.4458849274, 2.4526120172, -0.3349980043], [-4.4466318706, 1.7181221998, -0.8992174246], [-2.3609900663, 1.7392054451, -0.0338387743], [-3.9912870404,…	47	224	con_135	-78.5794	-74.037	447.694	322.987
2	1	[26, 16, 16, 16, 8, 8, 8, 6, 6, 6, 6, 6, 6, 1, 1, 1, 1, 1, 1, 1, 1, 1, 1, 1, 1, 1, 1, 1, 1, 1, 1, 16, 16, 16, 8, 8, 8, 6, 6, 6, 6, 6, 6, 1, 1, 1, 1, 1, 1, 1, 1, 1, 1, 1, 1, 1, 1, 1, 1, 1, 1]	510_0_con_349.xyz	[[0.035800361, -0.0984447121, 0.0255477359], [0.5116806743, 2.4056620884, 1.7843465632000002], [-1.5281983558, -0.684063752, 2.8970302208], [-0.7568803576, -3.0611991656, -1.2465786616], [0.6172054755, 1.7811333515, 0.33995546520000003], [-0.3112413168, -0.3133456297, 1.9865349579], [-0.3673009546, -2.0425723822, -0.1248945117], [1.9461457789, 1.8069130356, 2.7265968345], [1.0822417713, 4.1008173…	61	510	0_con_349	-97.1445	-90.3295	170.237	-9.65959
2	5	[26, 16, 16, 16, 8, 8, 8, 6, 1, 1, 1, 6, 1, 1, 1, 6, 1, 1, 1, 6, 1, 1, 1, 6, 1, 1, 1, 6, 1, 1, 1, 16, 16, 16, 8, 8, 8, 6, 1, 1, 1, 6, 1, 1, 1, 6, 1, 1, 1, 6, 1, 1, 1, 6, 1, 1, 1, 6, 1, 1, 1]	510_1_con_871.xyz	[[-0.0965565106, 0.021120041500000002, -0.007871389500000001], [-0.6471544818, 2.8964378645, 1.4080788284], [1.4407343365, -1.1699215681, 2.8072672948], [-2.8987082928000003, -1.8759779338, 0.6387940554], [-1.1138646668, 1.4233265161, 1.1890335751], [0.31538771250000003, -1.1669942302, 1.7274224587], [-1.8537695950000002, -1.1679075093, -0.2924823652], [-1.6703609153999999, 3.9033487199, 0.293486…	61	510	1_con_871	-97.1826	-90.3828	171.665	-13.3523
2	1	[26, 16, 16, 16, 8, 8, 8, 6, 1, 1, 1, 6, 1, 1, 1, 6, 1, 1, 1, 6, 1, 1, 1, 6, 1, 1, 1, 6, 1, 1, 1, 16, 16, 16, 8, 8, 8, 6, 1, 1, 1, 6, 1, 1, 1, 6, 1, 1, 1, 6, 1, 1, 1, 6, 1, 1, 1, 6, 1, 1, 1]	510_1_con_620.xyz	[[0.0288320565, -0.0942271115, -0.0508010629], [-0.9073913656, 2.6821341201999997, 1.0286702216], [1.3176957492999999, -0.6964581377, 2.7015303335], [-2.1423763965, -1.9683565637, 1.5898678987000001], [-1.2841153493, 1.1773465615, 0.7771164455], [1.3558884487, 0.22074068630000002, 1.4160627305], [-0.7496621035000001, -1.6353430734, 0.9583254618], [-2.5206383042000002, 3.50385269, 1.1390427075], […	61	510	1_con_620	-97.1452	-90.3325	176.001	-11.2681
2	5	[26, 16, 8, 7, 7, 7, 7, 6, 6, 6, 6, 6, 1, 1, 1, 1, 1, 1, 1, 1, 1, 1, 1, 1, 16, 6, 7, 7, 8, 1, 1, 1, 1, 6, 7, 7, 1, 6, 6, 6, 1, 1, 1, 1, 1, 1, 1]	224_con_285.xyz	[[0.074924825, -1.2558469803, 0.3528870028], [-0.280744212, -0.5981615698, -1.9092811015], [0.08859398210000001, -1.5339111024, 2.5736920246], [-2.0040439395, -0.1303374254, 0.6727537167000001], [-2.4683469243, 0.37837125650000003, -0.5448646515000001], [-2.5219315667, 0.8277525746000001, -2.6088094593999998], [-3.6626139629, 1.3667945033, -2.0939253226], [-1.7587682548, 0.2142799976, -1.70314163…	47	224	con_285	-78.5801	-74.0363	484.241	335.933
2	5	[26, 17, 7, 7, 7, 7, 7, 1, 1, 6, 1, 6, 1, 6, 1, 6, 1, 6, 6, 6, 6, 6, 1, 6, 1, 6, 6, 1, 6, 1, 6, 1, 1, 1, 8, 1, 17, 7, 7, 7, 7, 7, 1, 1, 6, 1, 6, 1, 6, 1, 6, 1, 6, 6, 6, 6, 6, 1, 6, 1, 6, 6, 1, 6, 1, 6, 1, 1, 1, 8, 1]	464_0_con_786.xyz	[[0.1634563286, -0.02533171, -2.4877570349], [-7.5002086563, -0.145856612, 3.9268869958], [0.592711887, 2.080189666, -2.2296167401], [-1.3749317762, 0.6087259535, -1.2123266107], [-2.3989173722, 0.0042953115, -0.5535678517], [-2.0761923689, 2.0158763939, 0.2805833157], [-2.2444945289, 3.2241824187, 0.9619162654000001], [-3.2361868118, 3.4328073313000003, 0.9933641554], [-1.9211148237, 3.113100548…	71	464	0_con_786	-126.226	-123.081	449.925	428.77
2	1	[26, 8, 1, 6, 1, 1, 1, 7, 7, 1, 1, 6, 1, 6, 1, 6, 1, 6, 6, 1, 6, 1, 6, 1, 6, 6, 8, 1, 6, 1, 1, 1, 7, 7, 1, 1, 6, 1, 6, 1, 6, 1, 6, 6, 1, 6, 1, 6, 1, 6, 6]	173_con_82.xyz	[[-0.0660514553, -0.8418429328, -0.235244801], [-0.4748000088, -2.2327767202, 1.3626216543], [-0.32185767190000003, -3.1324313582, 1.0473955958], [-1.6300535606, -2.2108030795999998, 2.2327923149], [-1.5283205998, -2.981650671, 2.9914215162], [-2.5541514323, -2.357611333, 1.6765214039], [-1.6446150145, -1.237302633, 2.7070767357000003], [1.6028497296, -0.2862231451, 0.5789517692], [0.5041234287, …	51	173	con_82	-79.5598	-77.2699	334.361	261.726
1	5	[26, 17, 7, 7, 7, 1, 1, 7, 1, 1, 7, 6, 1, 1, 6, 1, 1, 6, 1, 1, 6, 1, 1, 6, 1, 1, 6, 1, 1, 6, 6, 1, 1, 6, 1, 1, 1, 6, 1, 1, 1, 6, 1, 1, 6, 1, 1, 1, 6, 1, 1]	257_con_25.xyz	[[0.21747405560000002, 0.2787949999, -0.0519283405], [0.1654943566, 2.6327149545, -0.2774078611], [-0.1308022771, -1.7615072122000002, 0.0639443415], [2.3491825884, -0.542566208, -0.2259050777], [0.5611478507000001, 0.3082045371, -2.2606301878], [0.2307489497, -0.4771468478, -2.8101647166], [0.0790336214, 1.1337391326, -2.5931880735], [1.2482092377, 0.8464243516000001, 1.9304485455], [1.068437157…	51	257	con_25	-67.1528	-65.7192	139.775	55.302
2	1	[26, 7, 7, 7, 7, 7, 7, 7, 7, 7, 6, 6, 6, 6, 6, 6, 6, 6, 6, 6, 6, 6, 6, 6, 6, 6, 6, 6, 6, 6, 6, 6, 6, 6, 1, 1, 1, 1, 1, 1, 1, 1, 1, 1, 1, 1, 1, 1, 1, 1, 1, 1, 1, 1, 1, 1, 1, 1, 1, 1, 1, 1, 1, 1, 1, 1, 1, 1, 1, 1, 1, 1, 1]	416_1_con_554.xyz	[[-0.0677500882, -0.04148584, -0.10328822110000001], [-4.0228734329, 1.1708681654, -0.43222973480000004], [-1.9231556071, 0.6003962998, -0.2871764895], [0.1190608781, 1.6264531925, 0.8982880165], [3.9376234559, -1.1342926091, 0.2329589182], [1.8545193507, -0.5117106094, 0.039084781], [0.5696362457, 0.8571839702, -1.73961525], [-0.5868663199, -3.7335416182000003, -1.9966062627], [-0.3637065317, -1…	73	416	1_con_554	-102.776	-100.107	367.941	258.413
2	1	[26, 8, 6, 1, 7, 6, 1, 1, 1, 6, 1, 1, 1, 8, 6, 1, 7, 6, 1, 1, 1, 6, 1, 1, 1, 8, 6, 1, 7, 6, 1, 1, 1, 6, 1, 1, 1, 8, 6, 1, 7, 6, 1, 1, 1, 6, 1, 1, 1, 8, 6, 1, 7, 6, 1, 1, 1, 6, 1, 1, 1, 8, 6, 1, 7, 6, 1, 1, 1, 6, 1, 1, 1]	440_2_con_156.xyz	[[-0.0303339931, -0.030501732000000004, 0.0207996732], [1.1395162332, 0.3695520612, 1.5421964607], [2.2273311109, 0.9825041955, 1.4501044601], [2.5810642124000003, 1.3582022667, 0.4895808142], [3.0304298123, 1.2205540267, 2.4805676924], [4.2751365816, 1.954069778, 2.3137825294], [5.1179296997, 1.3422575771, 2.6299598138], [4.2634657611, 2.8605977275, 2.9160845922], [4.4116722747, 2.2284970884, 1.…	73	440	2_con_156	-110.268	-104.469	143.167	-1.22993
0	5	[26, 7, 7, 6, 6, 8, 1, 1, 8, 1, 1, 7, 7, 7, 6, 6, 8, 1, 1, 8, 1, 1, 7]	212_con_142.xyz	[[-0.2820513677, 0.4018729415, -0.9618935325], [1.5439403016000002, 0.8623372185, -0.3954306275], [4.1823877301, -1.8389183563, 1.7032280439], [3.9575303769, -0.8188340476, 1.1755312363], [2.5813930987, 0.5725038898, 0.0900074854], [1.3643454941, -2.6367357788, 1.6238583674], [1.0790897972, -2.3301989878000002, 2.4911289279], [2.3387744262, -2.5401041888, 1.6506608674], [-0.2747686992, 2.42741878…	23	212	con_142	-53.6564	-49.6139	-22.9221	-113.086
1	5	[26, 17, 8, 8, 8, 8, 8, 8, 1, 1, 8, 1, 1, 7, 7, 7, 6, 6, 1, 6, 1, 6, 1, 6, 6, 6, 6, 6, 1, 6, 1, 6, 1, 6, 6, 6, 1, 6, 1, 1, 6, 1, 6, 1, 1, 1, 6, 1, 1, 1, 6, 1, 6, 1, 1, 1, 6, 1, 1, 1, 6, 1, 1, 1, 6, 6, 1, 1, 1, 6, 1, 1, 1, 6, 1, 1, 1]	648_0_con_110.xyz	[[-0.2204075207, 0.1715978789, 0.4752275361], [0.8602553717, -1.8728354724, 2.0807337158], [4.1058479651, 0.2266775605, -1.7903240794], [1.5180898581, -0.5218405006, 1.617854365], [1.8204249236, -2.993964182, 1.9919367399], [0.27838081670000003, -1.6906206444, 3.4576180207], [-0.3010504619, -2.014650804, 1.0457794946], [0.4036265748, 2.1079191758, 0.4613189951], [0.5040731224, 2.471678464, 1.3493…	77	648	0_con_110	-125.238	-120.037	89061.2	-36.8721
2	1	[26, 7, 7, 7, 7, 7, 7, 7, 7, 7, 6, 6, 6, 6, 6, 6, 6, 6, 6, 6, 6, 6, 6, 6, 6, 6, 6, 6, 6, 6, 6, 6, 6, 6, 1, 1, 1, 1, 1, 1, 1, 1, 1, 1, 1, 1, 1, 1, 1, 1, 1, 1, 1, 1, 1, 1, 1, 1, 1, 1, 1, 1, 1, 1, 1, 1, 1, 1, 1, 1, 1, 1, 1]	416_1_con_112.xyz	[[0.062036294000000006, 0.036528228, 0.1210424761], [-2.0311173341, 1.2993367954, -3.2510026329], [-0.9782205003000001, 0.6291901209, -1.4619453119], [-1.5401630022, 0.6847154993, 1.0598384959], [3.4708653969, -1.1233957592000001, -1.9859405072], [1.6807882776, -0.4674555338, -0.9257992785], [0.9824288389, 1.7638471292, 0.1812710741], [-1.6680825801, -3.767280967, 0.1016569373], [-0.7199308987, -…	73	416	1_con_112	-102.779	-100.108	367.626	258.706
2	5	[26, 8, 1, 6, 1, 1, 1, 8, 1, 6, 1, 1, 1, 8, 1, 6, 1, 1, 1, 8, 1, 6, 1, 1, 1, 8, 1, 6, 1, 1, 1, 8, 1, 6, 1, 1, 1]	287_con_93.xyz	[[0.0787390055, -0.1029423364, -0.0399031485], [1.5444853698, -0.8183323177, -1.4928495959], [1.8594014471, -1.7189151686000002, -1.3467914565], [2.483728563, -0.1186582016, -2.3532432724], [2.5541975766, -0.6213239451, -3.3135163075], [3.466966146, -0.0683196565, -1.8908608086], [2.0888818219, 0.8795887917, -2.4957812882], [-1.3977877347, 0.38654770450000003, 1.4192686404], [-2.0516466345, -0.27…	37	287	con_93	-55.9119	-51.8293	126.04	62.5341
2	5	[26, 15, 15, 15, 15, 8, 8, 6, 6, 1, 1, 6, 1, 1, 6, 1, 1, 6, 1, 1, 6, 1, 1, 6, 1, 1, 1, 6, 1, 1, 6, 1, 1, 1, 6, 1, 1, 6, 1, 1, 1, 6, 1, 1, 6, 1, 1, 1, 6, 1, 1, 6, 1, 1, 1, 6, 1, 1, 6, 1, 1, 1, 6, 1, 1, 6, 1, 1, 1, 6, 1, 1, 6, 1, 1, 1, 1, 1]	537_0_con_362.xyz	[[-0.1338490117, -0.16275259820000001, 0.495123024], [1.0893408002, 1.8798189232, -0.2904020124], [2.3274325786, -0.9585129986, 0.8000140285], [-2.6228838133, 0.246459276, 0.3373313503], [-0.5892198497000001, -1.2298114854, -1.7655032285], [-0.46274893770000003, 1.1890803838, 3.3440297716], [-0.6419290163, -2.2578341181, 1.3291848237], [-0.20752044050000001, 0.5751210928, 2.4173367141], [-2.31728…	78	537	0_con_362	-93.487	-91.0375	43.799	129.316
2	1	[6, 1, 6, 1, 6, 1, 6, 1, 6, 6, 1, 6, 6, 6, 1, 6, 6, 1, 1, 6, 1, 1, 6, 1, 1, 6, 1, 1, 1, 6, 1, 6, 1, 6, 1, 6, 6, 1, 6, 6, 1, 6, 6, 6, 1, 6, 1, 1, 6, 1, 1, 6, 1, 1, 6, 1, 1, 1, 26, 7, 1, 1, 7, 7, 7, 7, 7, 7, 7, 7, 7, 7, 7, 7, 7, 1, 1]	409_0_con_104.xyz	[[-1.8049981189, -1.0103516526, 3.2258137625], [-1.46929029, -2.0321758372, 3.2149579121], [-2.7007430994, -0.37432183210000003, 4.0992440624], [-3.218272066, -0.8122237418, 4.9329764522], [-2.7827080069, 0.9263632023, 3.6757883006], [-3.3481693479, 1.7582970682, 4.0530839112], [-2.1427021804, 3.3857362503, 1.8216533675000002], [-2.851481816, 3.6698099334, 2.5842131376], [-1.7073159046000002, 4.3…	77	409	0_con_104	-124.457	-120.747	516.665	462.161
2	5	[26, 7, 7, 7, 1, 7, 1, 7, 7, 7, 1, 7, 1, 6, 1, 1, 1, 6, 6, 1, 6, 6, 1, 6, 1, 1, 6, 1, 1, 6, 1, 1, 6, 1, 1, 6, 1, 1, 6, 1, 1, 6, 1, 1, 6, 1, 1, 6, 1, 6, 6, 1, 6, 6, 1, 1, 1]	53_12_con_11.xyz	[[-0.38727266260000004, 0.2067834792, -0.0196969193], [1.6062205401, 0.8795539954, -0.6705944895], [-0.5131846814000001, 0.1035043937, -2.1692830259], [-2.4913475618, -0.5872159421, -0.0432043634], [-2.6232008531, -0.9324606353, 0.9010083356], [-1.4966826574, 2.1501563992, 0.052221984400000004], [-1.5907957996, 2.4363825335, -0.9158844058000001], [-0.239406534, 0.49344708600000003, 2.1038019647],…	57	53	12_con_11	-82.0006	-79.6972	382.9	344.164
2	1	[26, 16, 16, 6, 6, 6, 6, 1, 1, 1, 1, 1, 1, 1, 1, 6, 16, 16, 6, 1, 1, 6, 6, 1, 1, 1, 1, 6, 16, 16, 6, 1, 1, 6, 6, 1, 1, 1, 1, 1, 1, 1, 1]	63_2_con_4.xyz	[[-0.0023698629000000002, 0.0025635244, -0.0039550892], [-1.2868097676999999, -1.7865273313, -0.3560279143], [1.2863270180000002, -1.1801569471, 1.3884796503], [-2.1943065566, -1.359309621, -1.8981749183], [-2.6476900816, -1.7044362515, 0.9059453726000001], [2.649788634, -1.8931628393, 0.3495302578], [2.1853879361, 0.11787843960000001, 2.3321110888], [-1.4844443941, -1.5659874624999999, -2.694451…	43	63	2_con_4	-62.7088	-59.7693	494.984	287.539
1	1	[26, 6, 1, 6, 6, 6, 6, 6, 1, 6, 1, 6, 1, 6, 1, 6, 1, 6, 1, 6, 1, 6, 1, 6, 1, 8, 1, 8, 8, 7, 7, 7, 7, 6, 1, 6, 6, 6, 1, 1, 6, 1, 1, 6, 1, 6, 1, 6, 6, 1, 6, 1, 6, 1, 6, 6, 1, 6, 1, 6, 1, 1, 6, 1, 6, 1, 6, 1, 6, 1, 1, 8, 6, 1, 1, 6, 1, 6, 1, 1]	489_0_con_162.xyz	[[1.1387184159000001, -0.2712055324, -0.0647965491], [-3.3454044598, -1.5651036978000001, -0.0326354493], [-2.4653898395000002, -1.9779974762, -0.5050576374], [-3.6725770377, -0.2254506454, -0.2290853203], [-2.6741636510999998, 2.0825679441, -0.7891595428], [-2.8966591767, 0.6330331529000001, -1.2138469053], [-1.4779131712, 0.0425226613, -1.4626934418], [-2.3587473339000002, 3.0129502182, -1.7782…	80	489	0_con_162	-129.175	-125.761	100.162	38.0743
2	5	[26, 8, 1, 6, 1, 1, 1, 7, 7, 1, 1, 6, 1, 6, 1, 6, 1, 6, 6, 1, 6, 1, 6, 1, 6, 6, 8, 1, 6, 1, 1, 1, 7, 7, 1, 1, 6, 1, 6, 1, 6, 1, 6, 6, 1, 6, 1, 6, 1, 6, 6]	173_con_9.xyz	[[1.301939885, 0.027374542, 0.0152119711], [2.7728675677, 0.4318961669, 1.5808096525000002], [2.4064028275, 0.8749179664000001, 2.3558561569], [4.0605367006, -0.13557965290000001, 1.9292511406], [4.7849929626000005, 0.6528208408, 2.1155663708], [4.3810411119, -0.7331084822, 1.0828842755], [3.9746373614, -0.7736537822, 2.8054619577], [-0.2097248854, 0.7970173313000001, 1.3120105340000001], [1.2478…	51	173	con_9	-79.5563	-77.2766	333.854	290.404
2	5	[26, 7, 7, 7, 7, 7, 7, 7, 1, 6, 1, 6, 6, 6, 8, 6, 1, 6, 6, 6, 1, 6, 6, 1, 6, 6, 1, 7, 1, 6, 1, 6, 1, 6, 1, 6, 1, 8, 6, 1, 6, 1, 6, 1, 8, 6, 1, 6, 1, 7, 1, 6, 1, 6, 1, 6, 1, 6, 6, 1, 6, 1, 6, 6, 1, 6, 1, 6, 1, 1, 1, 6, 1, 1, 1, 6, 1, 1, 1]	405_0_con_265.xyz	[[-0.1951186309, 1.0167830043, -0.9146517738000001], [1.1818379435, -0.7227490366, -1.1590599194], [0.5725957708, 1.7880883378, 1.0825145926], [-2.0467615814, -0.054339697000000006, -0.4964104897], [1.3851939298, 2.3425500568, -1.4796106937], [-0.6002011024, 0.3733318439, -2.9393869991], [-1.6569101582, 2.5627605486, -1.0237424894], [2.9733599143, 3.7124919095999998, -0.8367139916], [3.5845562957…	79	405	0_con_265	-132.564	-128.46	385.81	375.036
0	5	[26, 16, 16, 16, 8, 1, 1, 8, 8, 8, 8, 7, 1, 7, 7, 7, 7, 7, 1, 6, 1, 6, 1, 6, 6, 6, 6, 1, 6, 1, 6, 1, 6, 1, 6, 6, 1, 6, 1, 6, 6, 6, 6, 1, 6, 1, 6, 1, 6, 1, 6]	286_con_111.xyz	[[0.275966415, -1.3822900126, 0.2096827537], [1.5042675146, 3.4206689424, -0.024683730600000002], [2.0980525772, 0.1214489128, 4.6480971201], [2.6508878875, -2.2930275881, 0.8147044557], [-0.3963238636, -2.9222158427, 1.4851478512], [0.49198330840000004, -3.3208709978, 1.6689334272], [-0.5429144006000001, -2.3900730453, 2.2964356558], [1.7904732423, -2.7459313358, -0.3939756041], [1.9472750115, -…	51	286	con_111	-107.619	-101.985	20.8115	-60.0764
0	1	[26, 7, 7, 7, 7, 7, 7, 6, 6, 7, 6, 6, 6, 6, 6, 6, 6, 6, 6, 6, 6, 7, 7, 6, 6, 6, 1, 1, 1, 1, 1, 1, 1, 1, 1, 1, 7, 7, 7, 7, 7, 7, 6, 6, 7, 6, 6, 6, 6, 6, 6, 6, 6, 6, 6, 6, 7, 7, 6, 6, 6, 1, 1, 1, 1, 1, 1, 1, 1, 1, 1]	422_0_con_13.xyz	[[0.0002653385, -0.0014087778, -0.0003216101], [3.4931049208, 0.4125616823, 1.858709736], [2.9663114382, 0.7552953784, -0.2533566402], [4.1289475174, 0.4194010763, 3.1034646443], [-0.2557104591, 1.7206378957, 0.8291003314000001], [0.0573759743, -0.7647950087000001, 1.8311196646], [6.2062716554, 1.2084831349, 1.3093146119], [5.2715401714, 1.3710158998, 0.35874793380000003], [3.9384625082999998, 0.…	71	422	0_con_13	-138.686	-134.347	392.493	349.824
2	1	[26, 16, 6, 6, 16, 6, 6, 6, 16, 6, 6, 16, 6, 6, 16, 6, 6, 6, 16, 6, 6, 1, 1, 1, 1, 1, 1, 1, 1, 1, 1, 1, 1, 1, 1, 1, 1, 1, 1, 1, 1, 1, 1, 1, 1, 1, 1, 1, 1]	162_1_con_98.xyz	[[-0.013497659300000001, -0.0078110966, -0.0644264022], [0.9747338556, -0.0860013479, 1.9451917594], [2.1459124853000002, -1.5356601951000002, 1.9227700569000001], [1.7960183852, -2.5072636475, 0.8311759163], [1.2894858716, -1.7144874936, -0.7482409748000001], [2.8846713356, -1.2802154101, -1.5422653799], [3.6021153097000003, -0.0361869588, -1.0704274544], [2.9262576536, 1.2580695118, -1.46396467…	49	162	1_con_98	-69.1079	-66.0978	479.43	273.587
2	5	[6, 6, 6, 6, 6, 6, 6, 6, 7, 7, 7, 8, 8, 26, 1, 1, 1, 1, 1, 1, 1, 1, 1, 1, 1, 1, 1, 1, 1, 6, 6, 6, 6, 6, 6, 6, 6, 7, 7, 7, 8, 8, 1, 1, 1, 1, 1, 1, 1, 1, 1, 1, 1, 1, 1, 1, 1]	269_con_560.xyz	[[2.5690178742, 0.0946335528, -1.8768533353999999], [3.6277609168, -0.7216768312, -1.1771434175], [3.1111214484, -1.6654256740000002, -0.1045284269], [3.6895350629, -0.9503646201, 2.2298762171], [3.0343811842, -0.2731619831, 3.2357840932], [1.7812780808, 0.0287241692, 2.7109212139], [0.3552442105, 3.2033057073, -0.4125483522], [1.7379133773, 3.72940929, -0.6810539751], [1.665590914, -0.4295256747…	57	269	con_560	-90.1868	-85.8478	215.379	151.508
2	1	[26, 7, 7, 7, 7, 7, 7, 7, 7, 7, 6, 6, 6, 6, 6, 6, 6, 6, 6, 6, 6, 6, 6, 6, 6, 6, 6, 6, 6, 6, 6, 6, 6, 6, 1, 1, 1, 1, 1, 1, 1, 1, 1, 1, 1, 1, 1, 1, 1, 1, 1, 1, 1, 1, 1, 1, 1, 1, 1, 1, 1, 1, 1, 1, 1, 1, 1, 1, 1, 1, 1, 1, 1]	416_5_con_297.xyz	[[0.0856044614, -0.0497323708, -0.12653218900000002], [-4.0089459474, 0.6936869752, 0.15493475710000001], [-1.8757066638, 0.25255615200000003, -0.0008590487000000001], [-0.4624124381, -1.0625137154, -1.7283067217], [0.2069811752, 3.5942709698, -2.1798301226], [0.2062683068, 1.7007727999000002, -1.0912926367], [0.6353274929, 1.09811319, 1.4025625039], [4.1451494083, -0.8935969649000001, -0.3776697…	73	416	5_con_297	-102.777	-100.107	368.347	258.14
1	5	[26, 17, 15, 15, 15, 15, 8, 6, 6, 6, 6, 6, 6, 6, 6, 6, 6, 6, 6, 6, 6, 6, 6, 6, 6, 6, 6, 6, 1, 1, 1, 1, 1, 1, 1, 1, 1, 1, 1, 1, 1, 1, 1, 1, 1, 1, 1, 1, 1, 1, 1, 1, 1, 1, 1, 1, 1, 1, 1, 1, 1, 1, 1, 1, 1, 1, 1, 1]	555_0_con_56.xyz	[[-0.2810946393, -0.5485343298, -0.6315061108000001], [-1.1020148349, -2.6136129983, -0.9073670946], [2.1002622287, -1.1906536829, -0.8278463725], [0.3297204006, -0.7623301976, 1.8484472212], [-2.4776709387, 0.4621426669, -0.1733698418], [0.3866373274, 2.1023137703, -0.2219373795], [-0.2204733193, -0.0002323157, -3.7096348728], [-0.2671858842, -0.0275365719, -2.5658707842], [3.4442438654, -0.0148…	68	555	0_con_56	-88.2082	-86.9866	-155.141	29.3777
1	5	[26, 8, 8, 8, 1, 7, 7, 7, 7, 6, 1, 6, 1, 6, 1, 6, 1, 6, 6, 1, 1, 6, 1, 1, 1, 6, 1, 1, 6, 1, 1, 6, 1, 1, 1, 6, 1, 1, 6, 6, 1, 6, 1, 6, 1, 6, 1, 6, 6, 6, 1, 6, 1, 6, 1, 6, 1, 6, 1, 6, 6, 1, 6, 1, 6, 1, 6, 1, 6, 1, 6]	503_0_con_159.xyz	[[-1.0136754602, -0.18511185630000002, 0.48323369330000004], [0.3788729256, -0.6761012036, 1.6957564023], [2.5099996083000002, -0.8745832571000001, 2.3451504005], [0.8431017486, 0.9310574928, -0.19191115760000002], [1.0570452335, 1.4129108627, -1.0007808018], [-1.9239739887, 0.8489327462, -1.2164204258], [-1.7436193134, 1.7841782836000002, 1.4164106032000001], [-3.0061849684, -0.8019663919000001,…	71	503	0_con_159	-110.73	-107.854	114.59	71.6332
1	5	[26, 7, 6, 6, 1, 1, 6, 6, 6, 1, 6, 1, 6, 1, 1, 6, 1, 6, 6, 1, 6, 1, 1, 1, 6, 1, 1, 1, 6, 6, 1, 6, 1, 6, 1, 1, 1, 6, 6, 1, 1, 6, 1, 6, 1, 6, 6, 6, 6, 1, 6, 1, 6, 1, 1, 1, 7, 7, 7, 7, 1, 1, 8, 6, 1, 6, 1]	577_0_con_64.xyz	[[-0.1974712199, -0.1397789682, 0.1469512869], [0.9202303669, 1.8499863583, -0.133288722], [-2.1689601543, -2.5840061189, 0.7892638288], [-1.6538552189, 0.5115850157, 2.7037227606], [-2.3886667034, 1.0428982458, 3.3162760617], [-0.7598902804000001, 0.4045931668, 3.3171992408], [-2.1728958489, -0.8508578467, 2.3372866226], [1.7456826543, 2.1767399661, -1.1495849555], [0.5765200379000001, 4.1775950…	67	577	0_con_64	-99.8274	-97.8877	166.164	120.63
2	1	[6, 1, 1, 6, 1, 1, 6, 1, 1, 6, 1, 1, 6, 1, 1, 6, 1, 1, 6, 1, 1, 6, 1, 1, 26, 8, 8, 8, 1, 1, 6, 1, 1, 6, 1, 1, 6, 1, 1, 6, 1, 1, 6, 1, 1, 6, 1, 1, 6, 1, 1, 6, 1, 1, 8, 8, 8, 1, 1]	277_con_472.xyz	[[2.3683428795, -1.7217878036, -0.835489821], [2.7341664352, -0.7534554335, -1.1705730151], [1.9110487689000002, -2.2582778064999998, -1.6674305911], [3.4289851372, -2.5556583946, -0.1466143288], [4.1931180565, -1.918274706, 0.29457579370000003], [3.9213727754, -3.2341767028, -0.8365582553], [2.6422359, -3.279837428, 0.9399465466], [3.2696403948, -3.6284649747, 1.7549079246], [2.1097766443, -4.13…	59	277	con_472	-83.6065	-79.4174	120.465	43.7418
2	5	[6, 1, 6, 1, 6, 1, 6, 1, 6, 6, 1, 6, 6, 6, 1, 6, 6, 1, 1, 6, 1, 1, 6, 1, 1, 6, 1, 1, 1, 6, 1, 6, 1, 6, 1, 6, 6, 1, 6, 6, 1, 6, 6, 6, 1, 6, 1, 1, 6, 1, 1, 6, 1, 1, 6, 1, 1, 1, 26, 7, 1, 1, 7, 7, 7, 7, 7, 7, 7, 7, 7, 7, 7, 7, 7, 1, 1]	409_0_con_238.xyz	[[-2.2543840307, -0.2626656543, 3.1551874036], [-2.0241384847, -1.3019456256, 3.3154463417], [-3.2058274442, 0.5426954066, 3.795187127], [-3.8875327175, 0.2603326186, 4.5766259976], [-3.0853765945, 1.7796899365, 3.2159054621], [-3.6182882982, 2.6942112761, 3.399086499], [-1.9926402837000001, 3.9560193087, 1.3558977734], [-2.7713040527, 4.3239142758, 2.0056510065], [-1.3771043501, 4.8219457938, 0.…	77	409	0_con_238	-124.435	-120.734	520.149	513.73
2	5	[26, 16, 6, 6, 16, 6, 6, 6, 16, 6, 6, 16, 6, 6, 16, 6, 6, 6, 16, 6, 6, 1, 1, 1, 1, 1, 1, 1, 1, 1, 1, 1, 1, 1, 1, 1, 1, 1, 1, 1, 1, 1, 1, 1, 1, 1, 1, 1, 1]	162_1_con_44.xyz	[[0.028597633400000003, -0.0032668028, -0.0182460293], [1.2834808312, 1.1606565918, 1.8485393607], [2.3697145600000002, -0.1612685515, 2.5383545001], [2.0134692769, -1.5699913278, 2.1035690042], [1.6803251720999999, -1.7934810428999999, 0.3207231907], [3.2962788057, -1.4108615142, -0.46709366280000003], [3.1326913146, -0.946613044, -1.9043731426], [3.0099696862, 0.5499462192, -2.0985793006], [1.4…	49	162	1_con_44	-69.1066	-66.0731	473.269	319.13
2	1	[26, 7, 7, 7, 7, 7, 7, 7, 7, 7, 7, 7, 7, 6, 1, 1, 6, 1, 1, 6, 6, 6, 1, 1, 6, 1, 1, 6, 1, 1, 6, 1, 1, 6, 1, 1, 6, 1, 1, 6, 6, 6, 1, 1, 6, 1, 1, 6, 1, 1, 6, 1, 1, 6, 1, 1, 6, 1, 1, 6, 6, 6, 1, 1, 6, 1, 1, 6, 1, 1, 6, 1, 1]	401_0_con_3.xyz	[[0.0058729292, -0.0157355548, 0.0132309917], [-1.1900822532, -1.1828393616, -1.1099313703], [0.1146199983, -1.6829293, 1.1357167578], [-2.1912483471, -3.2303779513, -1.0843771776], [-0.5141347871, -3.8735599596, 1.114912122], [1.6242522686, -0.48299426240000004, -1.0851897942], [1.3831665417, 0.9357527161, 1.1339465249], [3.8415053325, 0.010140887000000001, -1.2620946249], [3.6366973491, 1.24442…	73	401	0_con_3	-110.711	-107.408	481.043	419.501
0	5	[26, 8, 8, 8, 8, 7, 6, 1, 6, 1, 6, 1, 6, 6, 1, 6, 1, 6, 1, 6, 1, 1, 1, 1, 8, 8, 8, 8, 7, 6, 1, 6, 1, 6, 1, 6, 6, 1, 6, 1, 6, 1, 6, 1, 1, 1, 1]	132_con_366.xyz	[[-0.2954381592, 0.055577925800000004, -0.1064770303], [0.8364273112, -2.8697159613, -0.9956399224], [0.0173602873, -1.7007788162000002, 0.7523297375], [0.5784640413000001, -0.5144094163, -1.9873402889], [1.6836216080000002, 0.8595306688000001, 0.7646110603], [1.7159768631999999, -8.6963481374, 1.4332465731], [1.3919044127, -8.7652187624, 2.7250610604], [1.5215733505, -9.7303717597, 3.2010687475]…	47	132	con_366	-91.6151	-86.1053	-195.852	-348.419
0	5	[26, 7, 7, 7, 7, 7, 7, 6, 6, 7, 6, 6, 6, 6, 6, 6, 6, 6, 6, 6, 6, 7, 7, 6, 6, 6, 1, 1, 1, 1, 1, 1, 1, 1, 1, 1, 7, 7, 7, 7, 7, 7, 6, 6, 7, 6, 6, 6, 6, 6, 6, 6, 6, 6, 6, 6, 7, 7, 6, 6, 6, 1, 1, 1, 1, 1, 1, 1, 1, 1, 1]	422_0_con_9.xyz	[[-0.4961567397, -0.3129300451, 0.0671729529], [-4.2224960579, 0.14753015090000002, 1.8150762153], [-3.6276914633, -1.147024813, 0.1363061455], [-4.9729380383, 0.8429620079, 2.7739728075], [0.1778967412, -1.7553267794, 1.4965145438], [-0.6868136729000001, 1.0419349375, 1.7374886469000002], [-6.9152549629, -0.8805426786, 1.634711889], [-6.0314025273, -1.1822860201, 0.6689319161], [-4.6609252387, -…	71	422	0_con_9	-138.663	-134.323	413.942	418.916
2	1	[26, 8, 8, 7, 7, 6, 1, 6, 1, 6, 1, 6, 1, 6, 1, 6, 1, 7, 8, 6, 6, 6, 1, 1, 1, 7, 8, 6, 6, 6, 1, 1, 1, 7, 8, 6, 6, 6, 1, 1, 1, 7, 8, 6, 6, 6, 1, 1, 1]	90_3_con_59.xyz	[[0.0070797495, 0.0355022936, 0.0489083287], [-0.3881318763, -2.8447031473, 0.2329618109], [0.3402573102, 2.9152619314, 0.2218463733], [-1.026870193, -1.6326114392000002, -0.029876820000000002], [1.0323167359, 1.7020908206, 0.1159638677], [-2.2796143634, -1.9257517214000002, -0.30853932370000003], [-2.9816314421000003, -1.1442752322, -0.5344917592], [-2.5026122258, -3.3099333036, -0.2453593279], …	49	90	3_con_59	-96.9551	-91.7882	392.16	321.553
2	1	[6, 6, 6, 6, 6, 6, 6, 6, 7, 7, 7, 8, 8, 26, 1, 1, 1, 1, 1, 1, 1, 1, 1, 1, 1, 1, 1, 1, 1, 6, 6, 6, 6, 6, 6, 6, 6, 7, 7, 7, 8, 8, 1, 1, 1, 1, 1, 1, 1, 1, 1, 1, 1, 1, 1, 1, 1]	269_con_255.xyz	[[2.8643899062, -1.4973009887, -0.4974134338], [3.3084441152, -0.4847816898, -1.5169175367999999], [2.1789189984, 0.1710595041, -2.2985381071], [1.9138502025, 2.63328772, -1.9722013516999999], [1.2159590346, 3.4411410073, -1.1060693254], [0.5109329161, 2.5732689204, -0.278305207], [1.6123472332, 1.1745139288, 2.4962814926], [2.2671214247, 0.9051307108000001, 3.8219234504], [0.7604919753, 1.293472…	57	269	con_255	-90.1682	-85.8203	224.051	146.676
2	5	[6, 6, 6, 6, 6, 6, 6, 6, 7, 7, 7, 8, 8, 26, 1, 1, 1, 1, 1, 1, 1, 1, 1, 1, 1, 1, 1, 1, 1, 6, 6, 6, 6, 6, 6, 6, 6, 7, 7, 7, 8, 8, 1, 1, 1, 1, 1, 1, 1, 1, 1, 1, 1, 1, 1, 1, 1]	269_con_1000.xyz	[[2.1299078041, -0.4097453533, -2.3059761184], [3.4146322168, -0.0570022378, -1.5956092188], [3.2522154799, 0.8086346403, -0.3571755679], [3.7142963918, -0.3613869737, 1.8131387391], [2.9512486846, -1.0568403209, 2.7257035472], [1.6527207986999999, -1.0049243264, 2.228935618], [0.31775124660000004, 3.3707259677, 0.6188612867000001], [0.7968782265000001, 2.9321167364000003, 1.970952194], [1.612067…	57	269	con_1000	-90.1862	-85.8458	219.88	157.597
0	5	[8, 1, 8, 1, 1, 8, 1, 1, 6, 1, 1, 1, 6, 1, 1, 8, 8, 8, 8, 26, 16, 8, 6, 8, 7, 1, 7, 6, 1, 7, 1, 6, 1, 7, 1, 1, 6, 6, 6, 6]	156_con_99.xyz	[[-2.1562247086, 3.2632194152, 0.4888412332], [-1.2974876571, 2.8319009955, 0.6696342299], [1.2671996551, -2.7291426915, 1.0127399513], [0.40888061950000004, -3.1667001865, 0.986334876], [1.3641512612, -2.4212508114, 1.9678042513], [1.5304446788, -1.8891641157999999, 3.5305524708], [1.4537595033000001, -0.9039558863, 3.4910338122], [0.7599072901, -2.14212061, 4.0498033854], [-3.141663123, -2.8517…	40	156	con_99	-89.3855	-82.3157	-297.375	-364.349
2	1	[6, 1, 6, 1, 6, 1, 6, 1, 6, 6, 1, 6, 6, 6, 1, 6, 6, 1, 1, 6, 1, 1, 6, 1, 1, 6, 1, 1, 1, 6, 1, 6, 1, 6, 1, 6, 6, 1, 6, 6, 1, 6, 6, 6, 1, 6, 1, 1, 6, 1, 1, 6, 1, 1, 6, 1, 1, 1, 26, 7, 1, 1, 7, 7, 7, 7, 7, 7, 7, 7, 7, 7, 7, 7, 7, 1, 1]	409_0_con_436.xyz	[[-1.8457083654000002, -1.046248265, 3.1976357404], [-1.5139853360000002, -2.0693943153, 3.1953342394], [-2.7581984099, -0.4054861589, 4.0500802561], [-3.296263659, -0.8401751835, 4.8723619008], [-2.8250474407, 0.8950296114, 3.6234047735], [-3.3951681737, 1.7298525654999999, 3.9869748377], [-2.1268324209, 3.3517618531, 1.787413155], [-2.8490090498000002, 3.6399670246999998, 2.5356748657], [-1.663…	77	409	0_con_436	-124.457	-120.746	517.33	462.438
2	1	[6, 1, 6, 1, 6, 1, 6, 1, 6, 6, 1, 6, 6, 6, 1, 6, 6, 1, 1, 6, 1, 1, 6, 1, 1, 6, 1, 1, 1, 6, 1, 6, 1, 6, 1, 6, 6, 1, 6, 6, 1, 6, 6, 6, 1, 6, 1, 1, 6, 1, 1, 6, 1, 1, 6, 1, 1, 1, 26, 7, 1, 1, 7, 7, 7, 7, 7, 7, 7, 7, 7, 7, 7, 7, 7, 1, 1]	409_0_con_239.xyz	[[-2.1273207828, -1.0432763459, 2.5521977819], [-1.7907371403, -2.0647682988, 2.566396574], [-3.1881157408, -0.4426308997, 3.2477433421], [-3.8643018693, -0.9140957908, 3.9371654995], [-3.1861056728, 0.8763694235, 2.8755322705], [-3.8196481971000003, 1.6938186503, 3.1664879733], [-2.1772186495, 3.4159837406, 1.3174597202], [-3.0197520591, 3.6723271464, 1.9412592203], [-1.5584354188, 4.394791064, …	77	409	0_con_239	-124.457	-120.747	512.067	461.969
2	1	[26, 7, 7, 7, 7, 7, 7, 7, 7, 7, 6, 6, 6, 6, 6, 6, 6, 6, 6, 6, 6, 6, 6, 6, 6, 6, 6, 6, 6, 6, 6, 6, 6, 6, 1, 1, 1, 1, 1, 1, 1, 1, 1, 1, 1, 1, 1, 1, 1, 1, 1, 1, 1, 1, 1, 1, 1, 1, 1, 1, 1, 1, 1, 1, 1, 1, 1, 1, 1, 1, 1, 1, 1]	416_4_con_1441.xyz	[[0.07671262470000001, -0.1144833195, -0.029067417800000002], [-3.9831013017, -1.1332984218, 0.1256636362], [-1.8770924458, -0.5515380485, 0.0576542494], [-0.5485692661, 1.0477739171, -1.4965754099000002], [0.378793572, -3.5762488923999998, -2.346047945], [0.2829891037, -1.7766967235000002, -1.1127795966], [0.7906791753, -1.3175396436, 1.3940723017], [4.0333300698, 1.0843496338, -0.4110599964], […	73	416	4_con_1441	-102.772	-100.102	369.147	259.943
2	5	[26, 8, 1, 8, 1, 7, 7, 7, 6, 1, 6, 7, 6, 6, 1, 6, 6, 1, 1, 6, 6, 1, 1, 6, 1, 6, 1, 6, 1, 1, 6, 1, 1, 6, 1, 6, 1, 6, 1, 6, 1, 6, 1, 1, 1, 6, 1, 1, 1]	332_con_16.xyz	[[0.0087975678, 0.2205664649, 0.1066866701], [0.4396231539, 1.2240536812, -1.8674199421000002], [-0.1374455011, 1.1807819468, -2.6384893434], [-0.4992256075, 2.1952784428, 1.056610833], [0.1126337901, 2.9060179010000002, 1.2822805622], [-2.0499365686, 0.507519022, -0.034818941900000004], [0.7044926434000001, -0.5270258720000001, 1.9515695424000001], [2.0727764376, 0.3576565223, -0.1141652948], [1…	49	332	con_16	-75.2789	-72.9898	318.347	280.433
2	1	[26, 7, 7, 7, 7, 7, 7, 6, 1, 6, 1, 6, 1, 6, 1, 6, 6, 6, 1, 6, 1, 6, 6, 6, 1, 6, 1, 6, 1, 6, 1, 6, 1, 6, 1, 6, 1, 6, 1, 6, 6, 6, 1, 6, 1, 6, 6, 6, 1, 6, 1, 6, 1, 6, 1, 6, 1, 6, 1, 6, 1, 6, 1, 6, 6, 6, 1, 6, 1, 6, 6, 6, 1, 6, 1, 6, 1, 6, 1]	557_2_con_3.xyz	[[0.0443605611, -0.0044742784, 0.5253910411], [0.7466815388, -0.1658698057, 2.3121819351], [0.1748130755, 1.9250729516, 0.42124837330000003], [-1.6830068082, 0.2580687108, 1.5217768088999999], [-0.4018071955, 0.2697624173, -1.4623922961], [1.8315381656, -0.4576780617, -0.3487093097], [-0.1045325353, -1.948220357, 0.5030474007], [2.0327643566, -0.3954933458, 2.6304893642], [2.7288048711, -0.442330…	79	557	2_con_3	-126.286	-125.248	484.606	427.104
2	5	[26, 16, 16, 16, 6, 1, 1, 6, 1, 1, 6, 1, 1, 6, 1, 1, 6, 1, 1, 6, 1, 1, 16, 6, 1, 1, 6, 16, 16, 6, 6, 1, 1, 1, 1, 6, 1, 1, 6, 1, 1, 1, 1]	63_1_con_2.xyz	[[0.0003474652, 0.00035409790000000003, -0.0003356411], [1.5116649522999999, -1.2897955583, -1.4805937532], [1.4859622298000001, -0.645169434, 1.8218657259], [1.5244892449, 1.9408583855, -0.3654839067], [2.8252827233, -1.8960291766, -0.3411985287], [3.1772332037, -2.8474800141000003, -0.7322214189], [3.6589686193, -1.2035030161, -0.3844455504], [2.323436879, -2.0921798981, 1.0713077749], [3.14416…	43	63	1_con_2	-62.7047	-59.7374	485.202	332.656
1	5	[26, 7, 7, 7, 7, 8, 8, 8, 1, 6, 6, 6, 1, 1, 1, 6, 1, 1, 1, 6, 1, 1, 1, 6, 1, 1, 1, 6, 1, 1, 6, 6, 1, 6, 1, 6, 1, 6, 1, 6, 1, 1, 6, 6, 1, 6, 1, 6, 1, 6, 1, 6, 1, 1, 6, 6, 1, 6, 1, 6, 1, 6, 1]	547_0_con_30.xyz	[[-0.0763412986, 0.2661110593, 0.0080126867], [1.1304724849, 1.824632808, 1.0196708836], [1.2786615629, -0.9239346686000001, 1.1630862774], [1.5162482913000002, 0.3272330589, -1.3444972841], [-1.0000705403, 2.1132874964, -0.5956036522], [-1.6940966489, -0.8758720419, -0.1839443561], [-1.6477272358000001, 0.2245963288, 1.7151418256], [-0.5259596064000001, -2.9208172789, -1.6195565495], [-1.2029286…	63	547	0_con_30	-96.9994	-94.0028	69.8353	18.0233
2	1	[26, 8, 7, 8, 8, 6, 1, 6, 1, 1, 1, 6, 1, 1, 1, 6, 1, 7, 7, 6, 1, 6, 1, 1, 1, 6, 1, 1, 1, 6, 1, 1, 1, 6, 1, 1, 1, 8, 7, 8, 8, 6, 1, 6, 1, 1, 1, 6, 1, 1, 1, 6, 1, 7, 7, 6, 1, 6, 1, 1, 1, 6, 1, 1, 1, 6, 1, 1, 1, 6, 1, 1, 1]	440_6_con_12.xyz	[[0.0008826844, -0.0012114302, -0.0014530208], [1.4562920872, 0.0141393148, -1.3120006766], [3.311444884, -0.9084934954, -2.264138764], [1.1700315841, -0.7866272027000001, 1.3592842304000001], [0.4567139006, 1.8105074262, 0.5881005382], [2.3289729656000002, -0.8838777102, -1.3717115899999999], [2.3199431994, -1.7130440793, -0.6661968454], [3.4664182991, 0.1279021437, -3.2713318853], [3.4912699062…	73	440	6_con_12	-110.28	-104.472	144.07	-17.3167
1	5	[26, 8, 7, 7, 1, 1, 7, 1, 7, 1, 7, 1, 1, 6, 6, 6, 1, 1, 6, 1, 1, 6, 1, 1, 6, 1, 1, 6, 1, 1, 6, 1, 1, 6, 1, 1, 6, 1, 1]	319_con_7.xyz	[[-0.0586745303, -0.3719610826, 0.2440809353], [1.757499637, 0.4175164194, -3.2206320579], [-0.40665514810000003, -1.6660896673, -1.0201931994], [1.4930289455999999, -1.5141986636, 1.3292466786000001], [1.4736844759, -1.4749156896, 2.3432317093], [1.2875854422, -2.4768687181, 1.0840631722], [1.1037608221, 1.4179240115, 0.5350639578], [0.9982744847, 1.6665985471, 1.5166155861], [-1.5622663159, 1.1…	39	319	con_7	-56.2886	-54.0504	149.524	133.585
1	5	[26, 7, 7, 7, 7, 8, 8, 8, 1, 6, 6, 6, 1, 1, 1, 6, 1, 1, 1, 6, 1, 1, 1, 6, 1, 1, 1, 6, 1, 1, 6, 6, 1, 6, 1, 6, 1, 6, 1, 6, 1, 1, 6, 6, 1, 6, 1, 6, 1, 6, 1, 6, 1, 1, 6, 6, 1, 6, 1, 6, 1, 6, 1]	547_0_con_107.xyz	[[0.10559301, 0.033806193000000005, 0.1106827071], [1.9455547662, 1.4146611031, 0.2841370939], [1.5080005185, -1.0383883752, 1.2569102940999999], [1.0348639858, -0.0544331668, -1.8398700517000002], [-0.7126978746, 1.9868755485, -0.1870634536], [-1.2429829236, -1.2789596215, -0.3968260134], [-2.9433300981, -0.7525446464000001, 0.9577931417000001], [-0.9164701201000001, 0.3901567509, 2.1152166221],…	63	547	0_con_107	-97.0157	-94.0168	64.4919	13.7637
2	5	[26, 7, 7, 7, 1, 1, 7, 1, 1, 7, 1, 1, 7, 6, 6, 1, 6, 1, 6, 1, 6, 6, 1, 1, 6, 1, 6, 1, 6, 6, 1, 6, 1, 1, 6, 1, 6, 1, 6, 1, 6, 1, 1, 6, 1, 6, 1, 6, 1]	2_11_con_6.xyz	[[0.3010104109, -0.1442980602, -0.2739937933], [-1.0247938315, -1.766795724, -0.8776652996000001], [2.1003487133, 0.9177821272000001, 0.3248583123], [-0.37700234520000003, 1.4100729651, -1.7185223452], [-0.2740904332, 1.2163165603000001, -2.707639276], [0.1935028493, 2.2301608743, -1.5392722313], [0.5344763059000001, -1.7071652694, 1.3253092813], [1.2756867869000001, -2.3527004971, 1.0746634473],…	49	2	11_con_6	-72.3285	-70.6932	396.477	362.039
2	1	[26, 7, 7, 7, 7, 7, 7, 7, 7, 7, 6, 6, 6, 6, 6, 6, 6, 6, 6, 6, 6, 6, 6, 6, 6, 6, 6, 6, 6, 6, 6, 6, 6, 6, 1, 1, 1, 1, 1, 1, 1, 1, 1, 1, 1, 1, 1, 1, 1, 1, 1, 1, 1, 1, 1, 1, 1, 1, 1, 1, 1, 1, 1, 1, 1, 1, 1, 1, 1, 1, 1, 1, 1]	416_0_con_44.xyz	[[-0.0161122618, -0.047583222800000005, -0.0246824813], [-3.3246136736, -0.30341171850000004, 2.5104954436], [-1.6259974581, -0.1358235746, 1.1474021398], [-1.2839924825, -0.8055391291, -1.340289112], [0.9095205620000001, -3.8306661821, 1.5225464707], [0.49491620080000004, -1.8500527952999999, 0.6993194171], [1.2055912605, 0.5486718954, 1.4111025477], [3.2056171858, 0.22180593380000002, -2.627442…	73	416	0_con_44	-102.78	-100.109	367.059	257.933
1	5	[26, 7, 6, 6, 1, 1, 6, 6, 6, 1, 6, 1, 6, 1, 1, 6, 1, 6, 6, 1, 6, 1, 1, 1, 6, 1, 1, 1, 6, 6, 1, 6, 1, 6, 1, 1, 1, 6, 6, 1, 1, 6, 1, 6, 1, 6, 6, 6, 6, 1, 6, 1, 6, 1, 1, 1, 7, 7, 7, 7, 1, 1, 8, 6, 1, 6, 1]	577_0_con_81.xyz	[[-0.4077151399, -0.0325854755, -0.11420771040000001], [1.0385065794, 1.7131756825000002, 0.144826385], [-1.83567163, -2.5362736312000003, 1.2439996363], [-2.6498232767000003, 1.0148628178, 1.6518209879999999], [-3.4503826233, 1.0900770674, 0.9160999661], [-2.9688603698, 1.5891160122999999, 2.5251121973], [-2.4887233225, -0.4352299283, 1.9933613412], [2.1973628691, 1.9004414524, -0.5144525969], […	67	577	0_con_81	-99.825	-97.8887	166.157	124.536
2	5	[26, 7, 6, 1, 6, 1, 6, 1, 6, 1, 6, 6, 1, 1, 7, 1, 6, 1, 1, 6, 1, 1, 7, 6, 1, 1, 6, 1, 1, 7, 6, 1, 6, 6, 1, 6, 1, 6, 1, 6, 1, 7, 6, 1, 6, 6, 1, 6, 1, 6, 1, 6, 1, 7, 8, 6, 1, 1, 6, 1, 1, 1]	434_1_con_1.xyz	[[-0.23066762240000002, -0.0611896938, -0.5146044381], [-2.2355523062, -0.8618114334, -0.0693611576], [-2.5391448596, -2.0829837608, 0.3990571859], [-1.724591281, -2.786016854, 0.4659708752], [-3.8195759015, -2.4448399811, 0.7695419299], [-4.0131521226, -3.4419669908, 1.1358603491], [-4.8369089504, -1.5111830639, 0.6482857269], [-5.8513487341, -1.7610595513, 0.9242985129], [-4.5366703331, -0.2570…	62	434	1_con_1	-92.9006	-90.6981	372.684	348.589
2	5	[26, 7, 1, 7, 7, 1, 7, 7, 7, 6, 1, 1, 6, 1, 1, 6, 1, 1, 6, 1, 1, 6, 1, 1, 6, 1, 1, 6, 1, 1, 6, 1, 1, 6, 1, 1, 6, 1, 1, 6, 1, 1, 6, 6, 1, 6, 1, 6, 1, 6, 1, 6, 1, 1, 6, 6, 1, 6, 1, 6, 1, 6, 1]	427_1_con_12.xyz	[[-0.0052216393, -0.4689889555, 0.029790229], [0.411826674, -1.8113315634, 1.7592284394000002], [0.43170490970000003, -2.801265188, 1.5270915183], [-2.2200878763, -0.9519278667000001, 0.44181164780000004], [-0.4828613183, -2.0972549832, -1.3496300984], [-0.44408887750000003, -2.9178702687999998, -0.7562755696], [2.247133861, -0.8843860746000001, -0.20223591030000002], [-0.7344943654, 1.2680976411…	63	427	1_con_12	-86.1673	-84.4161	381.454	340.47
1	1	[26, 17, 15, 15, 15, 15, 8, 6, 6, 6, 6, 6, 6, 6, 6, 6, 6, 6, 6, 6, 6, 6, 6, 6, 6, 6, 6, 6, 1, 1, 1, 1, 1, 1, 1, 1, 1, 1, 1, 1, 1, 1, 1, 1, 1, 1, 1, 1, 1, 1, 1, 1, 1, 1, 1, 1, 1, 1, 1, 1, 1, 1, 1, 1, 1, 1, 1, 1]	555_0_con_72.xyz	[[0.5002898731000001, 0.0158934929, -0.0060328346], [2.0483423982, 0.9589894294, 1.4904421366], [0.5004513325000001, -1.8540733992, 1.1892896804], [-1.013252704, -0.9799770055, -1.2194773346], [0.5355588908, 1.9173599195, -1.1638013308], [-0.9779623026, 1.0723808817, 1.3640782691], [2.7127824579, -0.8429475120000001, -1.6605634325], [1.8190762269, -0.5231204566000001, -0.9993847448000001], [1.055…	68	555	0_con_72	-88.2469	-87.0759	-223.981	-107.68
2	5	[26, 7, 7, 7, 7, 7, 7, 7, 6, 6, 1, 1, 7, 7, 6, 1, 1, 6, 1, 6, 7, 6, 6, 1, 6, 6, 1, 1, 6, 6, 1, 6, 1, 6, 1, 6, 1, 1, 6, 6, 1, 6, 1, 1, 1, 6, 1, 6, 1, 6, 1, 6, 1, 1, 1, 6, 1, 6, 1, 6, 1, 6, 1, 1, 1, 6, 1, 1, 1]	657_0_con_188.xyz	[[0.0941328209, -1.251829523, 0.9325340988], [-2.0134735473, 0.6512465368, -0.48748093480000004], [-1.7268822709, -0.3509637686, 0.3023987477], [3.0310507449, 1.17818351, -0.8546057797000001], [2.0909911501, 0.2424690884, -1.0112067986], [-3.3440560196, 0.8073271594, -0.41819395140000004], [0.3765097153, 0.3473222181, 2.5652505823], [1.6183127527, 0.007358677, 0.18693183300000002], [3.7660291676,…	69	657	0_con_188	-106.201	-103.59	493.419	474.185
2	1	[6, 1, 6, 1, 6, 1, 6, 6, 6, 1, 6, 1, 6, 6, 1, 6, 1, 6, 1, 6, 6, 1, 1, 1, 6, 1, 6, 1, 6, 1, 6, 6, 6, 1, 6, 1, 6, 6, 1, 6, 1, 6, 1, 6, 6, 1, 1, 1, 7, 7, 7, 7, 7, 7, 7, 7, 7, 7, 8, 8, 8, 8, 26]	467_0_con_3.xyz	[[-0.23295037170000002, 1.8152034323000001, -2.0468480718], [0.806251472, 1.8194337363000002, -2.3258683361], [-1.2780229959, 2.6360636668, -2.4957887106], [-1.2191030582, 3.4236604739, -3.2245451888], [-2.3995814135, 2.2297954429, -1.8307596327], [-3.4170668628, 2.5544519665000003, -1.9014952957000002], [-2.6825675182, 0.4278400386, -0.043553992400000005], [-4.0279330536, 0.43064772090000003, 0.…	63	467	0_con_3	-119.692	-114.86	393.103	363.041
2	5	[26, 16, 16, 16, 8, 8, 8, 6, 6, 6, 6, 6, 6, 1, 1, 1, 1, 1, 1, 1, 1, 1, 1, 1, 1, 1, 1, 1, 1, 1, 1, 16, 16, 16, 8, 8, 8, 6, 6, 6, 6, 6, 6, 1, 1, 1, 1, 1, 1, 1, 1, 1, 1, 1, 1, 1, 1, 1, 1, 1, 1]	510_0_con_545.xyz	[[0.0898481547, -0.0284750913, 0.0287488912], [1.2628220988, 2.3703951886, 1.8241493489], [-1.6586767324, -1.2609951494, 2.721202695], [-1.1816301908, -2.6492454993, -1.3719529659], [0.0303189126, 1.8159396074, 1.0285281929], [-0.47405832540000004, -1.1603779998000001, 1.71406446], [0.13012268970000002, -1.830385598, -1.1519773208], [2.4414894938, 2.9490813622000003, 0.572856286], [0.6797982119, …	61	510	0_con_545	-97.1826	-90.3812	171.595	-11.2982
2	5	[26, 8, 8, 8, 8, 7, 6, 6, 1, 1, 1, 1, 1, 1, 1, 1, 1, 8, 8, 8, 8, 7, 6, 6, 1, 1, 1, 1, 1, 1, 1, 1, 1]	6_0_con_149.xyz	[[0.0450638451, 0.7716346721, 0.5252395153], [3.269592261, -0.1744935456, 0.28947810220000003], [0.1005587448, -1.1128904386, 1.5516363885], [1.3523575463, 0.0012505178, -0.9012464750000001], [0.1569589473, 2.716474207, -0.5118094195], [4.5761738376, -1.5162983332, -1.4088186637], [2.5345429917, -0.37892498680000003, -0.7057323808], [3.170665497, -1.201728345, -1.8357039655], [-0.0778758441000000…	33	6	0_con_149	-64.3694	-58.5609	-0.14417	-101.599
1	1	[26, 17, 7, 7, 7, 1, 1, 7, 1, 1, 7, 6, 1, 1, 6, 1, 1, 6, 1, 1, 6, 1, 1, 6, 1, 1, 6, 1, 1, 6, 6, 1, 1, 6, 1, 1, 1, 6, 1, 1, 1, 6, 1, 1, 6, 1, 1, 1, 6, 1, 1]	257_con_6.xyz	[[0.2847088693, 0.2262852294, -0.035620689500000004], [0.3613257788, 2.5603564615, -0.3357370945], [0.0492163869, -1.5948021978, 0.1630652881], [2.2619380959, -0.18869286270000002, -0.006499558700000001], [0.5418934766, 0.2195358859, -2.046300615], [0.0798909269, -0.48983496740000004, -2.6035435664], [0.1387246311, 1.1167867074, -2.2931597365], [0.5931304841, 0.7061816861, 1.9157287250000001], [-…	51	257	con_6	-67.1493	-65.6983	156.425	24.1935
2	5	[6, 1, 6, 1, 6, 1, 6, 1, 1, 1, 6, 1, 6, 1, 6, 1, 6, 1, 1, 1, 6, 1, 6, 1, 6, 1, 6, 1, 1, 1, 7, 7, 7, 7, 7, 7, 26, 6, 1, 6, 1, 6, 1, 6, 1, 1, 1, 6, 1, 6, 1, 6, 1, 6, 1, 1, 1, 6, 1, 6, 1, 6, 1, 6, 1, 1, 1, 7, 7, 7, 7, 7, 7]	541_0_con_30.xyz	[[1.8555529178999999, -1.2934933888, 2.1548901417], [2.3300797226, -1.9331453665, 1.4333638708], [0.5758017457, 0.1665304651, 3.103992928], [-0.1914957534, 0.9142062336000001, 3.1799501828], [1.3822022009000001, -0.3415093722, 4.0809810832], [1.4535305184, -0.136207446, 5.1339702828], [3.2245617203, -2.0646448306, 4.1122183929], [4.0012903813, -1.4211999236000001, 4.5162083534], [3.66586234, -2.7…	73	541	0_con_30	-110.655	-107.413	453.085	391.252
2	1	[26, 7, 7, 7, 7, 7, 7, 7, 7, 7, 6, 6, 6, 6, 6, 6, 6, 6, 6, 6, 6, 6, 6, 6, 6, 6, 6, 6, 6, 6, 6, 6, 6, 6, 1, 1, 1, 1, 1, 1, 1, 1, 1, 1, 1, 1, 1, 1, 1, 1, 1, 1, 1, 1, 1, 1, 1, 1, 1, 1, 1, 1, 1, 1, 1, 1, 1, 1, 1, 1, 1, 1, 1]	416_2_con_343.xyz	[[0.1423402826, -0.1203828863, -0.08706363780000001], [3.5790668635, -1.0838942325, 2.0895971946], [1.7563373101000002, -0.6231721617, 0.979786162], [0.1203741348, -2.0556849849, -0.4232251582], [-2.519249574, -0.7708131418, 3.0312938692], [-1.1528423175, -0.3820810626, 1.3772719643], [-1.4910704644, 0.2563141442, -1.0953875271], [2.7845613828999998, 0.6982360985, -3.2002916181], [1.3685762742, 0…	73	416	2_con_343	-102.777	-100.107	367.425	257.205
2	5	[26, 7, 7, 7, 7, 7, 7, 7, 7, 7, 7, 6, 6, 6, 6, 6, 6, 6, 6, 6, 6, 6, 6, 6, 6, 6, 6, 6, 6, 6, 6, 6, 1, 1, 1, 1, 1, 1, 1, 1, 1, 1, 1, 1, 1, 1, 1, 1, 1, 1, 1, 1, 1, 1, 1, 1, 1, 1, 1, 1, 1, 1]	546_4_con_3.xyz	[[0.4471686388, 0.09082534240000001, -0.0378749909], [2.9724589697, 0.9948615568, 0.10903178690000001], [1.3809079358, -0.5420876232, 1.7517909523], [-1.0961906634, 0.514570108, 1.6495224278], [-2.5349190011, 0.9116718041, 3.2513467419], [1.759094103, -1.1470002377, -1.2182651036], [-0.6573736646, -1.9264890363, -0.20093598470000001], [-1.6683705346000002, -3.8664375009, -0.3497367121], [0.582374…	62	546	4_con_3	-94.7252	-92.0203	421.368	386.604
2	1	[26, 8, 8, 8, 7, 7, 7, 6, 1, 6, 1, 6, 1, 6, 1, 1, 1, 6, 1, 1, 1, 6, 1, 1, 1, 6, 1, 1, 1, 6, 1, 1, 1, 6, 1, 1, 1, 8, 8, 8, 7, 7, 7, 6, 1, 6, 1, 6, 1, 6, 1, 1, 1, 6, 1, 1, 1, 6, 1, 1, 1, 6, 1, 1, 1, 6, 1, 1, 1, 6, 1, 1, 1]	440_7_con_1.xyz	[[0.0002453959, 0.0002947067, 0.0003838954], [-0.1605454738, 1.5785936188, -1.1488994531], [-1.4952949788, 0.679468878, 1.0676407503], [1.2871378869, 0.9891053425, 1.0962420402], [0.7525706814, 3.2410416907, -2.4142911425999998], [-2.5266717701, 2.3327437053, 2.2521169001], [3.1765011808, 1.0980572138, 2.3677595647], [0.8301811877, 2.148942286, -1.6635482084], [1.83465652, 1.7571584537, -1.513313…	73	440	7_con_1	-110.28	-104.472	144.235	-17.3514
1	1	[26, 15, 15, 15, 15, 7, 7, 1, 6, 6, 1, 1, 1, 6, 1, 1, 1, 6, 1, 1, 1, 6, 1, 1, 6, 1, 1, 1, 6, 1, 1, 1, 6, 1, 1, 6, 1, 1, 1, 6, 1, 1, 6, 1, 1, 1, 6, 1, 1, 6, 1, 1, 1, 6, 1, 1, 6, 1, 1, 6, 1, 1, 1, 6, 1, 1, 6, 1, 1, 1]	608_0_con_189.xyz	[[0.4340830399, 0.055760563400000004, 0.0408829677], [2.1102538059000002, -1.2852972568, 0.5541212995], [2.1092087287, 1.3718037289, 0.6352875507], [-1.0547797882, 1.6514750516999999, -0.0112483774], [-1.0261039553, -1.5495215554000001, -0.17209396230000001], [-3.1824329059, -0.0152376118, 0.6833640067], [0.9546927411, 0.1199111684, -1.7547626108], [0.0243802638, -0.0147877979, 1.4816911255], [1.…	70	608	0_con_189	-81.93	-80.3123	-79.1701	-49.858
2	5	[26, 16, 16, 16, 8, 8, 8, 6, 1, 1, 1, 6, 1, 1, 1, 6, 1, 1, 1, 6, 1, 1, 1, 6, 1, 1, 1, 6, 1, 1, 1, 16, 16, 16, 8, 8, 8, 6, 1, 1, 1, 6, 1, 1, 1, 6, 1, 1, 1, 6, 1, 1, 1, 6, 1, 1, 1, 6, 1, 1, 1]	510_1_con_912.xyz	[[0.1084978887, -0.0887751376, -0.2210903288], [-0.8542069293000001, 2.463553065, 1.4924872167], [1.6252505188000002, -0.5991496893, 2.5493372576], [-2.2292407081, -1.8772287848, 1.0854633945], [-0.9064052288000001, 0.9019772823000001, 1.4338133441], [1.1275238895, -1.3044958475000001, 1.2486968536], [-1.5341544851, -1.4763158908, -0.2558518189], [-2.344753967, 2.9132177772, 2.4268381074], [-2.30…	61	510	1_con_912	-97.1789	-90.3794	169.16	-11.5938
2	1	[26, 16, 16, 16, 8, 8, 8, 6, 1, 1, 1, 6, 1, 1, 1, 6, 1, 1, 1, 6, 1, 1, 1, 6, 1, 1, 1, 6, 1, 1, 1, 16, 16, 16, 8, 8, 8, 6, 1, 1, 1, 6, 1, 1, 1, 6, 1, 1, 1, 6, 1, 1, 1, 6, 1, 1, 1, 6, 1, 1, 1]	510_1_con_57.xyz	[[-0.0054726122, 0.0564659927, -0.0919100761], [-2.212730911, -1.8165818396, 0.7988915538], [-0.6193545134, -1.363148434, -2.7712108236], [-1.9146573142, 2.4756835296, 0.2198069506], [-0.6510413079, -1.5735608939999999, 0.8445199688], [-1.1471352424, -0.38956257920000004, -1.6543526036], [-1.5547526174000001, 1.0153622814, 0.6893071743], [-2.338184277, -3.6257559023, 0.7453936053], [-2.0538419262…	61	510	1_con_57	-97.1385	-90.3352	176.234	-6.68086
0	5	[26, 8, 1, 1, 8, 1, 1, 7, 7, 6, 1, 7, 6, 1, 6, 7, 7, 7, 7, 8, 1, 1, 8, 1, 1, 7, 7, 6, 1, 7, 6, 1, 6, 7, 7, 7, 7]	195_con_693.xyz	[[0.002795231, 1.2971637055, 1.2590797337000001], [-1.4270942584, 2.6016424102, 2.3052787181], [-2.3450563007, 2.3137405065, 2.3700395856], [-1.162735115, 2.8948127592, 3.1852276237], [0.1571523614, -0.1321569896, 3.0096053852], [-0.5342045344, -0.7602715657, 3.2444464559], [0.9030543986, -0.6760826647, 2.6307037626], [1.6803654797, 0.27067253750000003, 0.6068239458], [2.1287526572, -0.7746341561…	37	195	con_693	-85.4795	-79.2973	162.836	66.2268
2	1	[26, 17, 17, 8, 8, 7, 7, 7, 1, 7, 1, 7, 7, 7, 7, 6, 6, 6, 6, 6, 1, 6, 6, 6, 6, 1, 6, 6, 6, 6, 1, 6, 6, 1, 6, 1, 6, 1, 6, 1, 6, 6, 1, 6, 1, 6, 1, 6, 1, 6, 1, 6, 1, 6, 1, 6, 1, 6, 1, 6, 1, 6, 1, 6, 1, 6, 1, 6, 1, 6, 1, 6, 1, 6, 1]	579_0_con_84.xyz	[[-0.0134262181, -0.525683891, 0.0914172739], [4.3774003137, 2.8010747377, 0.0502318895], [-4.6675244879, 0.4979789839, -2.6697571639], [0.4436404936, 1.1086624939, 1.0799407195], [-0.3910374809, 0.5236414354, -1.5021108983], [1.8274117217999999, -0.5674088792, -0.12098751340000001], [-1.8265050261, -0.33724133370000003, 0.2850914001], [2.4889755964, 0.4682660483, 0.4462819603], [3.4909731371, 0.…	75	579	0_con_84	-135.675	-133.401	433.759	384.606
2	1	[6, 1, 6, 1, 6, 1, 6, 1, 6, 6, 1, 6, 6, 6, 1, 6, 6, 1, 1, 6, 1, 1, 6, 1, 1, 6, 1, 1, 1, 6, 1, 6, 1, 6, 1, 6, 6, 1, 6, 6, 1, 6, 6, 6, 1, 6, 1, 1, 6, 1, 1, 6, 1, 1, 6, 1, 1, 1, 26, 7, 1, 1, 7, 7, 7, 7, 7, 7, 7, 7, 7, 7, 7, 7, 7, 1, 1]	409_0_con_204.xyz	[[-2.1933287217, -1.0078897253, 2.5351309474], [-1.9011486421, -2.0429895691, 2.5464601709], [-3.291375279, -0.3833625091, 3.1467465005], [-4.0491308239, -0.8460335333000001, 3.7521168556], [-3.2008433186, 0.9448435174, 2.8211676378], [-3.8260914897, 1.779982964, 3.0775576604], [-1.9408750220000002, 3.4861378431, 1.4628617546], [-2.8296942285, 3.7596096638, 2.0104212071], [-1.2041027737, 4.463179…	77	409	0_con_204	-124.457	-120.747	512.271	461.914
2	1	[26, 16, 16, 16, 8, 8, 8, 6, 6, 6, 6, 6, 6, 1, 1, 1, 1, 1, 1, 1, 1, 1, 1, 1, 1, 1, 1, 1, 1, 1, 1, 16, 16, 16, 8, 8, 8, 6, 6, 6, 6, 6, 6, 1, 1, 1, 1, 1, 1, 1, 1, 1, 1, 1, 1, 1, 1, 1, 1, 1, 1]	510_0_con_614.xyz	[[-0.0076062659, 0.0479120035, -0.044830470000000004], [1.7103827461, -0.3589557318, 2.7563199277], [-2.7338238161, 0.8916241734, 1.0961517659], [-0.6710530219, -2.9077749499000003, 0.4342259291], [0.95046538, -0.8357348968, 1.4674621096], [-1.1795759953, 1.0537290894, 1.2152380399], [-1.258539144, -1.5087935582, 0.010090937900000001], [3.3256148474, 0.3033921292, 2.2394903643], [0.9795376004, 1.…	61	510	0_con_614	-97.1448	-90.3356	177.805	-10.7112
2	5	[26, 16, 16, 16, 8, 8, 8, 6, 1, 1, 1, 6, 1, 1, 1, 6, 1, 1, 1, 6, 1, 1, 1, 6, 1, 1, 1, 6, 1, 1, 1, 16, 16, 16, 8, 8, 8, 6, 1, 1, 1, 6, 1, 1, 1, 6, 1, 1, 1, 6, 1, 1, 1, 6, 1, 1, 1, 6, 1, 1, 1]	510_1_con_226.xyz	[[-0.0554635314, -0.0958012615, -0.0237468308], [-1.5459843175999999, 2.2242980457, 2.1252486828], [1.6216608084000002, -0.41869647860000003, 2.6877717731], [-2.6523902945, -2.2381853477, 0.6174068595000001], [-1.2068318155, 0.8079920091, 1.554637266], [1.0149493093, -1.1389103892999999, 1.4399255357], [-1.4602094781, -1.6855310877, -0.23139255320000002], [-0.0565765687, 2.8097289545, 2.986196010…	61	510	1_con_226	-97.1903	-90.3844	173.226	-16.806
0	5	[26, 7, 7, 7, 7, 7, 7, 7, 7, 6, 1, 6, 1, 6, 1, 6, 1, 6, 6, 6, 6, 1, 1, 1, 6, 1, 1, 1, 6, 1, 1, 1, 6, 6, 7, 7, 7, 7, 7, 7, 7, 7, 6, 1, 6, 1, 6, 1, 6, 1, 6, 6, 6, 6, 1, 1, 1, 6, 1, 1, 1, 6, 1, 1, 1, 6, 6]	595_0_con_11.xyz	[[0.0847678669, 1.6891146574, -0.3219265773], [2.0446977068, 2.3670863097, -0.7635756506], [1.3911539581, -0.13258026380000001, -0.1479341458], [1.2406106913000001, -1.4276078325000001, -0.038390010700000005], [2.3710533648, -1.9472275995000001, -0.4824895428], [3.2604668939, -1.0475562987, -0.8849182808], [-0.28444468970000003, 1.0504417387, -2.2505034928], [-0.1588410492, -1.2474070668000001, -…	67	595	0_con_11	-118.736	-114.606	325.955	296.751
2	1	[26, 7, 7, 7, 7, 7, 7, 7, 7, 7, 6, 6, 6, 6, 6, 6, 6, 6, 6, 6, 6, 6, 6, 6, 6, 6, 6, 6, 6, 6, 6, 6, 6, 6, 1, 1, 1, 1, 1, 1, 1, 1, 1, 1, 1, 1, 1, 1, 1, 1, 1, 1, 1, 1, 1, 1, 1, 1, 1, 1, 1, 1, 1, 1, 1, 1, 1, 1, 1, 1, 1, 1, 1]	416_1_con_689.xyz	[[-0.00700513, 0.0579095117, 0.0290183779], [-3.9537692033000003, 1.3436280864999999, -0.3391669999], [-1.8666185432, 0.7283684613, -0.1684530089], [0.1097772338, 1.5616050970000002, 1.2689707482], [3.9284359017, -1.2455842424, 0.3298080839], [1.8914341886, -0.47562129940000003, 0.1881394912], [0.7501017958, 1.264533967, -1.353738736], [-0.34009661880000003, -3.4167135594999998, -2.3227329562], […	73	416	1_con_689	-102.775	-100.106	368.121	259.513
1	1	[26, 17, 15, 15, 8, 8, 7, 7, 1, 7, 1, 6, 6, 1, 6, 1, 6, 1, 6, 6, 1, 6, 1, 1, 1, 6, 1, 1, 1, 6, 1, 6, 1, 1, 1, 6, 1, 1, 1, 6, 1, 6, 1, 1, 1, 6, 1, 1, 1, 6, 1, 6, 1, 1, 1, 6, 1, 1, 1, 6, 6]	495_1_con_107.xyz	[[-0.0117701304, 0.36816831, 0.022895079500000002], [-0.017981440600000002, 2.6482783667, 0.4366615667], [-2.2286531748, 0.14811777240000001, -0.1374289524], [2.2158335218, 0.1485810816, 0.0858020176], [0.2146433324, 1.2967619741, -2.7459851868], [-0.27420313700000004, 0.0945411039, 2.931263067], [-0.0173716582, -1.6052113229, -0.19479384600000002], [-2.2883877188, -1.5435812973, 0.2185715826], […	61	495	1_con_107	-89.2014	-86.9465	-115.603	-132.98
2	5	[26, 8, 1, 8, 1, 8, 1, 7, 7, 7, 7, 7, 7, 6, 6, 1, 6, 6, 1, 6, 1, 6, 6, 1, 6, 1, 6, 1, 6, 1, 6, 1, 6, 1, 6, 6, 1, 6, 1, 6, 6, 1, 6, 1, 6, 1, 6, 6, 1, 6, 1, 6, 1, 6, 1, 6, 6, 1, 6, 1, 6, 6, 1, 6, 1, 6, 1, 6, 6, 1, 6, 1, 6, 1, 6, 1]	597_0_con_117.xyz	[[-0.0109105322, 0.316393767, 0.4004928314], [-5.1469994942, -3.7850965845999998, -2.3913406938], [-5.4309806568, -3.3400956054, -3.2001111923], [3.8791134692, 6.0194215433, -0.6415018469], [4.438587716, 6.4227731739, 0.0351382006], [1.8331621508, -5.2440030062, -3.297035396], [1.226064778, -5.694090527, -3.8988556240000003], [-0.45160489600000003, 1.018436173, 2.4108965523], [-1.9959784850000002…	76	597	0_con_117	-127.621	-124.51	363.521	352.438
2	1	[26, 8, 6, 1, 7, 6, 1, 1, 1, 6, 1, 1, 1, 8, 6, 1, 7, 6, 1, 1, 1, 6, 1, 1, 1, 8, 6, 1, 7, 6, 1, 1, 1, 6, 1, 1, 1, 8, 6, 1, 7, 6, 1, 1, 1, 6, 1, 1, 1, 8, 6, 1, 7, 6, 1, 1, 1, 6, 1, 1, 1, 8, 6, 1, 7, 6, 1, 1, 1, 6, 1, 1, 1]	440_2_con_49.xyz	[[-0.021305276300000002, 0.028636849800000003, -0.10304720960000001], [1.0968290614, 0.6423722774, 1.3706965689000001], [1.9919821126000001, -0.0667656267, 1.8918781337000001], [2.2032746926, -1.0627765611, 1.5074834335], [2.7351807187, 0.31943744490000003, 2.9199905022], [3.7888984734, -0.5337359945, 3.4480777043], [3.8211175965, -1.4699045983, 2.9002458035], [3.6087538204, -0.7468727573, 4.4998…	73	440	2_con_49	-110.27	-104.47	141.768	-2.8482
2	5	[6, 1, 6, 1, 6, 1, 6, 1, 6, 6, 1, 6, 6, 6, 1, 6, 6, 1, 1, 6, 1, 1, 6, 1, 1, 6, 1, 1, 1, 6, 1, 6, 1, 6, 1, 6, 6, 1, 6, 6, 1, 6, 6, 6, 1, 6, 1, 1, 6, 1, 1, 6, 1, 1, 6, 1, 1, 1, 26, 7, 1, 1, 7, 7, 7, 7, 7, 7, 7, 7, 7, 7, 7, 7, 7, 1, 1]	409_0_con_723.xyz	[[-2.3822954798, -0.5790375122, 2.9719392773], [-2.2015893623, -1.6323120004, 3.101207055], [-3.3208238213, 0.2440027501, 3.6101587065], [-4.0399899713, -0.0358126118, 4.358242527], [-3.1290261702, 1.4938772562, 3.0809273415], [-3.6272300713, 2.4240295219, 3.2819639803], [-1.9370332685, 3.6663024618, 1.2829333309], [-2.7512833028, 4.0331463211, 1.8879837223], [-1.2664240585, 4.534950315, 0.396735…	77	409	0_con_723	-124.436	-120.733	519.446	575.143
2	5	[26, 7, 7, 7, 7, 7, 7, 7, 1, 6, 1, 6, 6, 6, 8, 6, 1, 6, 6, 6, 1, 6, 6, 1, 6, 6, 1, 7, 1, 6, 1, 6, 1, 6, 1, 6, 1, 8, 6, 1, 6, 1, 6, 1, 8, 6, 1, 6, 1, 7, 1, 6, 1, 6, 1, 6, 1, 6, 6, 1, 6, 1, 6, 6, 1, 6, 1, 6, 1, 1, 1, 6, 1, 1, 1, 6, 1, 1, 1]	405_0_con_510.xyz	[[-0.0139027536, 0.6741867307, -0.49819213710000004], [2.2886496441, 0.5766594325000001, -0.6605765393], [-2.062669229, 0.9068534916000001, -1.1202080755], [-0.3273111803, -0.8936993819, 1.096312317], [-0.06566860740000001, -0.4911719037, -2.2698371967], [0.4949353536, 2.477441965, -1.5630252939], [0.2699329815, 1.7373450362, 1.3312226853], [-1.2244766671, -1.0351185774, -4.05748162], [-1.9761504…	79	405	0_con_510	-132.566	-128.463	384.798	373.38
2	5	[26, 16, 16, 16, 8, 8, 8, 6, 6, 6, 6, 6, 6, 1, 1, 1, 1, 1, 1, 1, 1, 1, 1, 1, 1, 1, 1, 1, 1, 1, 1, 16, 16, 16, 8, 8, 8, 6, 6, 6, 6, 6, 6, 1, 1, 1, 1, 1, 1, 1, 1, 1, 1, 1, 1, 1, 1, 1, 1, 1, 1]	510_0_con_875.xyz	[[0.1324729315, -0.3294555423, 0.1404939218], [1.1615598212, 2.7533549702, 0.7709102979], [-1.5721425236000002, -0.1048898949, 2.8778379215000003], [-1.1304726057, -2.6607826234000003, -1.756719128], [0.0666824069, 1.6902227518, 1.0871411094], [-1.2200512262, -0.9299331611, 1.5965868289], [-0.0035013801, -2.2581065344, -0.7449712997], [0.5569448125, 4.2582432949, 1.5854792200999999], [2.554273274…	61	510	0_con_875	-97.177	-90.3751	173.545	-7.44512
2	5	[26, 7, 7, 7, 7, 7, 7, 6, 6, 6, 6, 6, 6, 6, 6, 6, 6, 6, 6, 6, 6, 6, 6, 6, 6, 1, 1, 1, 1, 1, 1, 1, 1, 1, 1, 1, 1, 1, 1, 1, 1, 1, 1, 1, 1, 1, 1, 1, 1]	278_con_33.xyz	[[-0.0104711015, -0.1038584334, -0.753006158], [1.1246847916, -1.4818868719, 0.5975716617], [1.9553813693, -0.4980638097, -1.782069305], [-1.9132642118, -0.1760995032, 0.4139389697], [-1.2199249792, -1.8066105009000002, -1.6168591102], [-0.7970975356000001, 1.5995230224, -2.0271269098], [0.7601463091, 1.7727546324999999, 0.16843243700000002], [2.4649195348, -0.9537737988, 0.5415456629000001], [3.…	49	278	con_33	-72.367	-70.6631	402.27	373.257
2	1	[26, 7, 7, 7, 7, 7, 7, 7, 7, 7, 6, 6, 6, 6, 6, 6, 6, 6, 6, 6, 6, 6, 6, 6, 6, 6, 6, 6, 6, 6, 6, 6, 6, 6, 1, 1, 1, 1, 1, 1, 1, 1, 1, 1, 1, 1, 1, 1, 1, 1, 1, 1, 1, 1, 1, 1, 1, 1, 1, 1, 1, 1, 1, 1, 1, 1, 1, 1, 1, 1, 1, 1, 1]	416_0_con_371.xyz	[[0.17624024, -0.0461287409, -0.039406418000000006], [-0.3236137576, -3.4181664801, 2.4091655143], [-0.1125780046, -1.6606839499000001, 1.1259373087], [-0.44803409780000003, -1.3035849276, -1.4319754777], [-3.7927550495, 1.2072199067, 0.062037860800000004], [-1.6944497618, 0.6111469385, 0.0312862136], [0.36658896900000004, 1.4562971184, -1.2792923767], [4.1706763613, -1.2315067254, -0.0916413019]…	73	416	0_con_371	-102.775	-100.106	368.39	258.759
2	1	[26, 7, 7, 7, 7, 7, 7, 7, 7, 7, 6, 6, 6, 6, 6, 6, 6, 6, 6, 6, 6, 6, 6, 6, 6, 6, 6, 6, 6, 6, 6, 6, 6, 6, 1, 1, 1, 1, 1, 1, 1, 1, 1, 1, 1, 1, 1, 1, 1, 1, 1, 1, 1, 1, 1, 1, 1, 1, 1, 1, 1, 1, 1, 1, 1, 1, 1, 1, 1, 1, 1, 1, 1]	416_6_con_761.xyz	[[-0.00037598680000000003, 0.17477663200000002, -0.0248695872], [-3.9469507597, -0.9631885841000001, -0.6136882373], [-1.8505458359, -0.4345622139, -0.33732539300000003], [0.1241740281, -1.5604768659000001, 0.8747693857000001], [4.0367357157, 1.1711308431, 0.4794909136], [1.9411903236999999, 0.6094364916, 0.2130214473], [0.6839206985, -0.6558690727, -1.6697562479], [-0.3078459215, 3.9831958062, -…	73	416	6_con_761	-102.776	-100.107	368.36	258.513
2	1	[26, 16, 16, 16, 8, 8, 8, 6, 6, 6, 6, 6, 6, 1, 1, 1, 1, 1, 1, 1, 1, 1, 1, 1, 1, 1, 1, 1, 1, 1, 1, 16, 16, 16, 8, 8, 8, 6, 6, 6, 6, 6, 6, 1, 1, 1, 1, 1, 1, 1, 1, 1, 1, 1, 1, 1, 1, 1, 1, 1, 1]	510_0_con_610.xyz	[[-0.1240260239, -0.0358596752, -0.0397999417], [-0.9554667129000001, 1.5857108375, 2.4419948462], [-0.057350568000000005, -3.0855801972, 1.1983426864], [-3.1845687028, 0.18236583450000002, -0.5321362312], [-1.2459375904, 0.30928898180000003, 1.5656868641], [-0.4744463424, -1.9860383557, 0.1668365822], [-1.77360329, -0.0972682386, -1.162721468], [-2.2660853524, 2.7773099562, 2.0315332635], [-1.56…	61	510	0_con_610	-97.1426	-90.3347	175.084	-9.52731
2	5	[26, 7, 7, 7, 7, 7, 7, 7, 1, 6, 1, 6, 6, 6, 8, 6, 1, 6, 6, 6, 1, 6, 6, 1, 6, 6, 1, 7, 1, 6, 1, 6, 1, 6, 1, 6, 1, 8, 6, 1, 6, 1, 6, 1, 8, 6, 1, 6, 1, 7, 1, 6, 1, 6, 1, 6, 1, 6, 6, 1, 6, 1, 6, 6, 1, 6, 1, 6, 1, 1, 1, 6, 1, 1, 1, 6, 1, 1, 1]	405_0_con_533.xyz	[[0.30069737900000004, 0.8699753946000001, -0.41210274750000003], [2.5233499745, 0.7482628665000001, -0.1117948461], [-1.6362595321, 1.0886307817, -1.3352161208], [-0.5106791820000001, -0.8597349703, 0.8936405421], [0.6042158611, -0.0634472433, -2.2931180454], [0.9863442165, 2.7655399071, -1.1688635594], [0.1255424007, 1.7160094295000001, 1.540553386], [-0.1986241625, -0.38252893990000003, -4.316…	79	405	0_con_533	error	-128.462	384.169	372.318
2	5	[26, 16, 8, 7, 7, 7, 7, 6, 6, 6, 6, 6, 1, 1, 1, 1, 1, 1, 1, 1, 1, 1, 1, 1, 16, 6, 7, 7, 8, 1, 1, 1, 1, 6, 7, 7, 1, 6, 6, 6, 1, 1, 1, 1, 1, 1, 1]	224_con_343.xyz	[[0.23455302300000003, 1.5164636077, 0.1514298351], [-1.6970248064, 2.7366629168000003, -0.3410247276], [-0.0145904632, 1.9280606059, 2.3354049881], [-1.2517818781, -0.2452267753, 0.47704091060000003], [-2.5311891779, 0.1472098717, 0.0616448089], [-4.0842346673, 1.394396085, -0.6377401793], [-4.6503756917, 0.1635415362, -0.493028467], [-2.7922054484, 1.4353527686, -0.3137172717], [-3.6954623231, …	47	224	con_343	-78.5795	-74.0353	484.894	356.25
2	5	[26, 7, 7, 1, 1, 7, 1, 1, 7, 7, 7, 7, 7, 7, 7, 1, 1, 6, 1, 1, 6, 1, 1, 6, 1, 1, 6, 1, 1, 6, 1, 1, 6, 1, 1, 6, 1, 6, 1, 6, 1, 6, 1, 6, 6, 1, 1, 6, 1, 6, 1, 6, 1, 6, 1, 6, 6, 6, 6, 6, 1, 6, 1, 6, 1, 6, 1]	497_0_con_27.xyz	[[1.6343992349, 0.08191815370000001, -0.35932271920000003], [1.9372206730000001, -2.1276272884, 0.00083036], [1.5730246101, -0.1596080782, -2.5688409098], [0.6699775722, 0.2755650568, -2.7161538747], [2.2229409017, 0.4184509274, -3.0913069554], [3.8210484926, 0.31573677110000004, -0.3067487658], [4.1174016771, 1.1486245714, -0.8031763858000001], [4.1572331517, 0.4428102285, 0.6430538664000001], […	67	497	0_con_27	-102.094	-99.3484	470.219	480.479
0	5	[26, 7, 7, 6, 6, 8, 1, 1, 8, 1, 1, 7, 7, 7, 6, 6, 8, 1, 1, 8, 1, 1, 7]	212_con_407.xyz	[[0.1060123889, -0.2404529238, -0.6214657313], [1.6488969578, 0.0234132826, 0.5464772436], [6.0110297718, -0.169481726, 1.7436973269], [4.8514681936, -0.0805772322, 1.8454032942], [2.618567545, 0.0102428737, 1.2316891865], [1.7466438367000001, -0.8259523403, -2.2198937366], [1.4827305355, -0.5103060627, -3.0918346494], [2.5744504345, -0.3783052136, -2.0107035593], [-0.10540242970000001, -2.432637…	23	212	con_407	-53.6507	-49.616	-6.68892	-109.185
2	1	[26, 7, 7, 7, 7, 7, 7, 7, 7, 7, 6, 6, 6, 6, 6, 6, 6, 6, 6, 6, 6, 6, 6, 6, 6, 6, 6, 6, 6, 6, 6, 6, 6, 6, 1, 1, 1, 1, 1, 1, 1, 1, 1, 1, 1, 1, 1, 1, 1, 1, 1, 1, 1, 1, 1, 1, 1, 1, 1, 1, 1, 1, 1, 1, 1, 1, 1, 1, 1, 1, 1, 1, 1]	416_2_con_781.xyz	[[0.0358115021, 0.0357707226, 0.1271244152], [2.097879214, -1.1414326334, -3.3088939212], [1.0840195896, -0.48305031, -1.4924008242], [1.5361183619, -0.8619696122, 1.0360579516], [-3.0862704922, 1.862115125, -1.9594448407], [-1.4566193085, 0.8683966742, -0.9019900613], [-1.0394309421, -1.5733033103, -0.1743754163], [2.1078077164, 3.5980085039, 0.7310365382], [0.9794058046, 1.755877369, 0.43440798…	73	416	2_con_781	-102.777	-100.104	366.958	259.061
2	1	[6, 1, 6, 1, 6, 1, 6, 1, 6, 6, 1, 6, 6, 6, 1, 6, 6, 1, 1, 6, 1, 1, 6, 1, 1, 6, 1, 1, 1, 6, 1, 6, 1, 6, 1, 6, 6, 1, 6, 6, 1, 6, 6, 6, 1, 6, 1, 1, 6, 1, 1, 6, 1, 1, 6, 1, 1, 1, 26, 7, 1, 1, 7, 7, 7, 7, 7, 7, 7, 7, 7, 7, 7, 7, 7, 1, 1]	409_0_con_314.xyz	[[-1.9225691236, -0.9449692041000001, 2.6735846187], [-1.603586767, -1.9721395510000002, 2.6687420886], [-2.9050988106, -0.31853507400000003, 3.456043245], [-3.5244570968, -0.77092359, 4.2086225214], [-2.9140360536000003, 0.9965406483, 3.0701630087], [-3.5043318109, 1.8283686913000001, 3.4074388716], [-2.0022151076, 3.5041575506, 1.4048726419], [-2.7870720749, 3.778919266, 2.0926923776], [-1.4323…	77	409	0_con_314	-124.457	-120.746	512.947	462.324
2	5	[26, 8, 8, 7, 7, 7, 6, 1, 1, 6, 6, 1, 1, 1, 6, 1, 1, 6, 6, 1, 1, 1, 6, 6, 1, 1, 1, 8, 8, 7, 7, 7, 6, 1, 1, 6, 6, 1, 1, 1, 6, 1, 1, 6, 6, 1, 1, 1, 6, 6, 1, 1, 1]	34_con_3.xyz	[[-0.0012369588, 0.0012453774000000001, -0.0006134276], [-1.0900175496, 2.6852281002, -0.6441662354000001], [2.6459075112, 1.3378182391, 0.8289684051], [-1.1943760029, 1.36213958, -1.1121888917], [1.3893231235, 1.6340275107000002, 0.2700593531], [-1.1539960821, 0.5870499921, 1.7498905455], [0.1514394423, 3.2503346175, -1.0297848888], [0.0487069074, 4.3045856436, -0.7748870069], [0.2791174932, 3.2…	53	34	con_3	-87.7051	-83.5027	324.627	282.623
2	5	[26, 8, 1, 8, 1, 8, 1, 7, 7, 7, 7, 7, 7, 6, 1, 1, 6, 6, 1, 1, 1, 6, 1, 1, 6, 6, 1, 1, 1, 6, 1, 1, 6, 6, 1, 1, 1, 6, 6, 1, 1, 6, 1, 1, 1, 6, 6, 1, 1, 6, 1, 1, 1]	12_con_1142.xyz	[[0.2551849594, -0.0002042127, 0.1691854565], [-0.18033733770000002, 3.1459315491, 0.0241406496], [0.6212348047, 2.9727379267, 0.5371909768], [1.0972090648, -3.0064296408, 0.8007552720000001], [1.6932691381, -2.4312382509, 1.30018199], [0.0895577609, 0.33515987410000003, 3.2302436094], [-0.4852463568, 0.3230925947, 4.016416021], [-0.6944509667000001, 1.8922250289, -0.2479184469], [0.1378519339, -…	53	12	con_1142	-82.0065	-78.3434	310.535	280.036
2	1	[26, 7, 7, 1, 1, 7, 1, 1, 7, 7, 7, 7, 7, 7, 7, 1, 1, 6, 1, 1, 6, 1, 1, 6, 1, 1, 6, 1, 1, 6, 1, 1, 6, 1, 1, 6, 1, 6, 1, 6, 1, 6, 1, 6, 6, 1, 1, 6, 1, 6, 1, 6, 1, 6, 1, 6, 6, 6, 6, 6, 1, 6, 1, 6, 1, 6, 1]	497_0_con_41.xyz	[[1.3777126786, 0.0249399472, 0.573763354], [1.3872934729, -2.0198439279000002, 0.7170394624], [3.4114544793, 0.0233399213, 0.6804061131], [3.7437466236, 0.9595253877000001, 0.4821572833], [3.7154601146, -0.1497395832, 1.6335845865], [1.158864191, 0.2271397157, 2.589560284], [1.5498709979, 1.1158614075, 2.8883264644], [0.1609341919, 0.32208346390000003, 2.7519748564], [1.4779550847, -0.3094927609…	67	497	0_con_41	-102.111	-99.349	480.892	380.691
1	5	[6, 6, 6, 1, 1, 6, 1, 1, 6, 1, 1, 6, 1, 1, 6, 1, 1, 1, 6, 1, 1, 1, 6, 1, 1, 6, 6, 1, 6, 1, 6, 1, 6, 1, 6, 1, 1, 6, 6, 1, 6, 1, 6, 1, 6, 1, 7, 1, 1, 7, 7, 7, 7, 8, 8, 26]	70_con_50.xyz	[[0.7875238035000001, 2.2735623401, -1.3734584203], [1.2659078987, 2.6808485581, 0.0053634343], [0.9044508103000001, 4.0627620542, 0.468622356], [0.2995872411, 4.6487089811, -0.2056100861], [0.6934504108, 4.1983128605, 1.5215551303], [2.3024961608, 3.7669193042, 0.0735703234], [3.0451843638, 3.6896316732, 0.8553056036000001], [2.6519147121, 4.1539177979, -0.8708364817], [-1.0394549785, -2.8463437…	56	70	con_50	-85.3987	-82.7233	127.264	88.9258
2	1	[26, 7, 7, 7, 7, 7, 7, 7, 7, 7, 6, 6, 6, 6, 6, 6, 6, 6, 6, 6, 6, 6, 6, 6, 6, 6, 6, 6, 6, 6, 6, 6, 6, 6, 1, 1, 1, 1, 1, 1, 1, 1, 1, 1, 1, 1, 1, 1, 1, 1, 1, 1, 1, 1, 1, 1, 1, 1, 1, 1, 1, 1, 1, 1, 1, 1, 1, 1, 1, 1, 1, 1, 1]	416_4_con_759.xyz	[[-0.0141526909, 0.012059629, -0.1021186342], [1.9576161208, -2.3346880237, 2.7141357749], [0.963467905, -1.0689021745, 1.2425452742], [0.6463820004, 1.4794080512, 1.0199617674], [-1.4523679390000002, -3.1684074727000002, -2.3756447383], [-0.7080080016, -1.5431266701, -1.1266537456], [-1.6755655894, -0.2533460368, 0.8884383092], [3.4277128979, 0.7266361383000001, -2.3641866943], [1.5977481615, 0.…	73	416	4_con_759	-102.777	-100.107	368.205	258.447
2	1	[26, 7, 7, 7, 7, 7, 7, 7, 7, 6, 6, 6, 6, 6, 6, 6, 6, 6, 6, 6, 6, 6, 6, 6, 6, 6, 6, 6, 6, 6, 6, 6, 6, 6, 6, 1, 1, 1, 1, 1, 1, 1, 1, 1, 1, 1, 1, 1, 1, 1, 1, 1, 1, 1, 1, 1, 1, 1, 1, 1, 1, 1, 1, 1, 1, 1, 1]	519_1_con_1.xyz	[[-0.011013397900000001, -0.9814210013, -0.023304470600000002], [-1.9534810614, 1.5414631577, 2.6906717705], [-0.8461105875, 0.32255978350000003, 1.2473906263], [1.2691910506, -1.0589496962, 1.3754979453], [1.2891431385, -2.3153544371, -0.9099755900000001], [1.9402003449, 1.6718681556, -2.6023773496000002], [0.8282826574000001, 0.38486865060000003, -1.2230868276], [-1.2991943624, -0.9683421979000…	67	519	1_con_1	-99.968	-97.8261	427.544	341.751
2	5	[26, 15, 15, 15, 15, 8, 8, 6, 6, 1, 1, 6, 1, 1, 6, 1, 1, 6, 1, 1, 6, 1, 1, 6, 1, 1, 1, 6, 1, 1, 6, 1, 1, 1, 6, 1, 1, 6, 1, 1, 1, 6, 1, 1, 6, 1, 1, 1, 6, 1, 1, 6, 1, 1, 1, 6, 1, 1, 6, 1, 1, 1, 6, 1, 1, 6, 1, 1, 1, 6, 1, 1, 6, 1, 1, 1, 1, 1]	537_0_con_126.xyz	[[-0.10666110620000001, -0.28255218120000003, 0.5277529729], [0.823705263, 1.9421869248, -0.2415575014], [2.3774138006, -0.8007478517000001, 0.8466247758000001], [-2.5658849494, 0.3288150106, 0.2950666], [-0.4810546315, -1.2356752011, -1.7626257069], [-0.47762792400000004, 1.2631623565, 3.2443318602], [-0.6164889808, -2.3242739931, 1.4651208849000001], [-0.230190427, 0.5215690156, 2.4116395688], …	78	537	0_con_126	-93.4891	-91.0374	38.1205	123.81
2	5	[26, 16, 16, 16, 8, 8, 8, 6, 6, 6, 6, 6, 6, 1, 1, 1, 1, 1, 1, 1, 1, 1, 1, 1, 1, 1, 1, 1, 1, 1, 1, 16, 16, 16, 8, 8, 8, 6, 6, 6, 6, 6, 6, 1, 1, 1, 1, 1, 1, 1, 1, 1, 1, 1, 1, 1, 1, 1, 1, 1, 1]	510_0_con_726.xyz	[[0.0317219701, -0.0340374451, 0.045575749900000004], [0.7269302362000001, 2.728250791, -1.4513912496], [-1.6042184854000001, -2.663970159, 0.8028521835], [-1.7406096155, -1.0079106893, -2.467239825], [0.058097174300000005, 2.0667472816, -0.20262782270000002], [-0.1908009374, -2.0870985954, 0.47147086250000003], [-1.7311903737, -0.1494466573, -1.1610671822], [-0.0751564933, 4.352227673, -1.560542…	61	510	0_con_726	-97.1832	-90.38	170.748	-15.4383
2	1	[26, 7, 7, 7, 7, 7, 7, 7, 7, 7, 6, 6, 6, 6, 6, 6, 6, 6, 6, 6, 6, 6, 6, 6, 6, 6, 6, 6, 6, 6, 6, 6, 6, 6, 1, 1, 1, 1, 1, 1, 1, 1, 1, 1, 1, 1, 1, 1, 1, 1, 1, 1, 1, 1, 1, 1, 1, 1, 1, 1, 1, 1, 1, 1, 1, 1, 1, 1, 1, 1, 1, 1, 1]	416_2_con_1006.xyz	[[-0.129593214, 0.140171221, 0.026870555100000002], [1.9965743147000001, -1.1838445762, -3.301738586], [0.9359196153, -0.4639813146, -1.5373805609], [1.4195713537999999, -0.5797761932000001, 0.9944104054], [-3.3987168041, 1.5519012722999999, -2.1367204112], [-1.6844478287, 0.7629350012, -1.0444050315], [-1.1164915076, -1.5363856935, -0.0320349499], [1.9053151438, 3.776695705, 0.3203738646], [0.77…	73	416	2_con_1006	-102.775	-100.103	367.788	258.966
2	1	[26, 7, 7, 7, 7, 7, 7, 7, 7, 7, 6, 6, 6, 6, 6, 6, 6, 6, 6, 6, 6, 6, 6, 6, 6, 6, 6, 6, 6, 6, 6, 6, 6, 6, 1, 1, 1, 1, 1, 1, 1, 1, 1, 1, 1, 1, 1, 1, 1, 1, 1, 1, 1, 1, 1, 1, 1, 1, 1, 1, 1, 1, 1, 1, 1, 1, 1, 1, 1, 1, 1, 1, 1]	416_5_con_979.xyz	[[-0.0336535246, -0.08431028, 0.0360998716], [-4.1399098082, 0.6252814596, -0.1619792539], [-2.0014800592, 0.1957276842, -0.050587812], [-0.4312503099, -1.2998298979, -1.4727964398], [0.1800823669, 3.3679499595999998, -2.3001520118], [0.132109563, 1.5781680733, -1.0507174378], [0.3776182617, 1.1933002362, 1.5025101778], [4.0543336374, -0.8129674339, 0.1718890689], [1.8976160100000001, -0.50770640…	73	416	5_con_979	-102.772	-100.101	369.453	260.473
2	5	[26, 8, 8, 8, 8, 7, 6, 6, 1, 1, 1, 1, 1, 1, 1, 1, 1, 8, 8, 8, 8, 7, 6, 6, 1, 1, 1, 1, 1, 1, 1, 1, 1]	6_1_con_189.xyz	[[-0.0788977902, 0.8257585098, -0.4396212285], [3.2029839514, 0.1285060831, -0.7435931988000001], [-0.0579549116, -0.9173022501, -1.692177068], [0.060693024000000005, 2.6308361615, 0.8371806895], [1.4601212035, -0.0074181182000000005, 0.6945819034], [4.8036432545, -1.3334949166, 0.5589016529], [2.6239837406, -0.2666706479, 0.29647174530000003], [3.4534776797, -1.1890129916, 1.2014026761], [3.5590…	33	6	1_con_189	-64.3694	-58.5609	0.16362	-101.771
2	1	[26, 16, 16, 16, 8, 8, 8, 6, 6, 6, 6, 6, 6, 1, 1, 1, 1, 1, 1, 1, 1, 1, 1, 1, 1, 1, 1, 1, 1, 1, 1, 16, 16, 16, 8, 8, 8, 6, 6, 6, 6, 6, 6, 1, 1, 1, 1, 1, 1, 1, 1, 1, 1, 1, 1, 1, 1, 1, 1, 1, 1]	510_0_con_191.xyz	[[-0.0991613679, 0.0471357229, -0.0729655793], [1.4332367693, 2.5100051493, 1.5244457994], [-1.3204398371, -0.061625430800000006, 2.7425351541], [-1.5253597041, -2.4560548629, -1.6846584597], [1.0735231586, 1.010937692, 1.2242670377], [-0.9613115296, -0.8817757378000001, 1.450828226], [-1.2379492285, -0.9476071078, -1.3711005398], [1.317328282, 3.4662913612, -0.0137652086], [0.018687081300000002,…	61	510	0_con_191	-97.1447	-90.3354	178.452	-10.5898
0	5	[26, 8, 8, 8, 8, 7, 6, 1, 6, 1, 6, 1, 6, 6, 1, 6, 1, 6, 1, 6, 1, 1, 1, 1, 8, 8, 8, 8, 7, 6, 1, 6, 1, 6, 1, 6, 6, 1, 6, 1, 6, 1, 6, 1, 1, 1, 1]	132_con_412.xyz	[[-2.1544674805, -0.2493928561, 0.0730467145], [-0.9313523441, -1.7618860429, 0.5446676222], [-1.8339839530000002, -3.2557302676, -0.8733123419000001], [-3.8601947791, -1.7505582334, 0.22666954220000002], [-2.4355689407, 0.456275362, 2.2146069729], [3.9309856265, -4.8558190176, 3.2075964093], [4.0473680796, -6.1085200117, 2.7648164512], [4.8588665849, -6.6915616458, 3.1846443479], [3.1931262784, …	47	132	con_412	-91.6148	-86.1	-201.384	-341.76
2	5	[26, 7, 7, 7, 6, 6, 6, 1, 1, 1, 1, 1, 1, 1, 1, 1, 1, 1, 1, 7, 6, 1, 1, 1, 1, 7, 7, 6, 6, 1, 1, 1, 1, 1, 1, 1, 1]	8_4_con_8.xyz	[[0.0238378342, -0.0038715787000000003, -0.0080292017], [-0.18620039200000002, 1.8627185270000002, 1.2648274619], [-1.5841906244000001, 1.1163779098, -1.0810529113], [1.8203931431, -0.7899943355, 1.0875293362], [-0.9438159578, 2.8755187998, 0.4913204835], [-2.0977467015, 2.2107670372, -0.2195401318], [3.0324484733, -0.6410674603000001, 0.2437034382], [-0.2648079336, 3.3221655612, -0.2345206225], …	37	8	4_con_8	-47.0338	-44.9699	348.322	284.806
2	1	[26, 8, 1, 6, 1, 1, 1, 8, 1, 6, 1, 1, 1, 8, 1, 6, 1, 1, 1, 8, 1, 6, 1, 1, 1, 8, 1, 6, 1, 1, 1, 8, 1, 6, 1, 1, 1]	287_con_297.xyz	[[-0.0906626339, -0.0302162093, 0.0591489966], [1.6652367574, -0.28340075940000004, -0.8802280026], [1.6386853121, 0.0973916653, -1.7682307347], [2.980788115, -0.0293431557, -0.3153214003], [3.0195457563, -0.5391774149, 0.6395334056], [3.154716862, 1.0358229293, -0.1844380985], [3.7345021384, -0.44895817260000004, -0.9747384888], [-0.9647538123, -1.4382054998, -1.0981642520000001], [-1.0710570876…	37	287	con_297	-55.883	-51.7894	142.522	75.5945
2	5	[6, 6, 6, 6, 6, 6, 6, 6, 7, 7, 7, 8, 8, 26, 1, 1, 1, 1, 1, 1, 1, 1, 1, 1, 1, 1, 1, 1, 1, 6, 6, 6, 6, 6, 6, 6, 6, 7, 7, 7, 8, 8, 1, 1, 1, 1, 1, 1, 1, 1, 1, 1, 1, 1, 1, 1, 1]	269_con_355.xyz	[[3.0095677414, -1.5164486514000002, 0.2849454949], [3.7516408004, -1.0337124682, -0.9386606718], [2.8812802029, -0.4197100513, -2.0215693561], [3.0945892911, 2.0778827532, -2.1321982839], [2.3904954095, 3.1409749643, -1.6097328392999999], [1.3395196711000001, 2.5651610771, -0.9023589836], [1.0808248107, 0.3712314711, 3.109147393], [0.8627664028, 1.2545602098, 4.3066060763], [1.3860204998, 1.2260…	57	269	con_355	-90.1876	-85.851	219.795	161.57
0	1	[26, 8, 8, 8, 1, 1, 8, 1, 1, 7, 6, 1, 6, 6, 1, 6, 1, 6, 6, 8, 8, 8, 1, 1, 8, 1, 1, 7, 6, 1, 6, 6, 1, 6, 1, 6, 6]	273_con_80.xyz	[[-0.2558547463, -1.0809181755, 0.3889246819], [5.0325058007, -1.0057124897, -0.3269059333], [5.6843727982, 1.0702514116, -1.0151913406], [-1.8839002788, -2.3615708642, 0.6948344022], [-1.7509161014, -3.1900521680000002, 0.2182248846], [-2.6762713402, -1.9426159376, 0.2517524054], [0.5503384462, -1.6753980913, 2.1349606698], [1.1795661655, -0.9995154229000001, 2.4251291893999998], [-0.13814012650…	37	273	con_80	-79.8757	-74.4001	-214.791	-294.481
2	1	[26, 16, 6, 6, 16, 6, 6, 6, 16, 6, 6, 16, 6, 6, 16, 6, 6, 6, 16, 6, 6, 1, 1, 1, 1, 1, 1, 1, 1, 1, 1, 1, 1, 1, 1, 1, 1, 1, 1, 1, 1, 1, 1, 1, 1, 1, 1, 1, 1]	162_1_con_11.xyz	[[-2.2109e-06, 0.15980194320000002, -0.0003332299], [1.2146047532, 1.7190693089, 1.0664660837], [1.8148038962, 0.8558990417000001, 2.5749171965], [2.2703358947, -0.5487547064, 2.2943127243], [1.0714792752, -1.4183685681, 1.1801494754], [2.2277979288, -2.4580161697, 0.2067277964], [3.1863878633000002, -1.7448342428, -0.7207425843], [2.5542266408, -1.1350845069, -1.9506008291999999], [1.420102625, …	49	162	1_con_11	-69.1108	-66.103	477.196	271.038
2	1	[26, 7, 7, 7, 7, 7, 7, 7, 6, 1, 6, 6, 1, 6, 1, 6, 1, 6, 6, 1, 6, 6, 1, 6, 1, 6, 1, 6, 6, 1, 6, 6, 1, 6, 1, 6, 1, 6, 6, 1, 1, 6, 1, 1, 6, 1, 1, 6, 1, 1, 6, 1, 1, 6, 1, 1, 6, 1, 1, 1, 6, 1, 1, 1, 6, 1, 1, 1]	554_3_con_1.xyz	[[-0.16653518080000002, 0.0104584686, -0.0077730674], [-1.0831495904, 1.6768803931, 0.28694628110000003], [0.8125121515, 0.605647621, 1.7318627924], [0.6822890878, -1.8725655791, -0.2649652867], [-1.2972854001, -0.9849180284000001, 1.1885023126], [-1.1887037069, -0.430591598, -1.5730293638], [0.9294247041, 1.0889486315, -1.4079684099], [-3.7224495719, 0.2713493231, -0.090721152], [-0.781381589900…	68	554	3_con_1	-99.3687	-97.5449	413.26	328.812
2	5	[6, 6, 6, 6, 6, 6, 6, 6, 7, 7, 7, 8, 8, 26, 1, 1, 1, 1, 1, 1, 1, 1, 1, 1, 1, 1, 1, 1, 1, 6, 6, 6, 6, 6, 6, 6, 6, 7, 7, 7, 8, 8, 1, 1, 1, 1, 1, 1, 1, 1, 1, 1, 1, 1, 1, 1, 1]	269_con_835.xyz	[[3.0028052672, -0.1951417922, 1.0511762597], [3.8027600574, 0.4479260949, -0.0565635138], [3.1149853539, 0.4625218508, -1.4088279135000001], [2.2528522839000003, 2.7259891107, -2.041525349], [1.0421942576, 3.375568665, -1.9381128294], [0.1812479809, 2.4449862561, -1.3645721661999999], [-1.2547918906, -3.2488467666, 0.8612224009], [-1.4575094191, -4.1408429011, 2.054618928], [0.8152188837000001, …	57	269	con_835	-90.1814	-85.848	222.699	164.012
2	5	[26, 7, 7, 7, 7, 7, 7, 7, 7, 7, 7, 7, 6, 7, 7, 7, 7, 7, 7, 7, 7, 7, 7, 7, 7, 7, 7, 7, 7, 7, 7, 6, 6, 7, 6, 6, 6, 1, 1, 1, 1, 1, 1, 1, 1, 1, 1, 1, 1, 1, 1, 1, 1, 1, 1]	256_con_235.xyz	[[0.0228848336, -0.0499725431, 0.0057675729], [2.6227100775, 1.3036372157, 3.2407599366], [3.3373850835, 1.477002215, 2.1416813953], [2.7676994312, 1.0746373055, 1.0307517668], [1.5902420541, 0.5860648829, 1.421824685], [4.5282088799, 2.1548486864, 2.1493579324], [3.4915283931, -2.1310538873000002, -1.642248935], [2.9101209278, -1.5705664038, -2.6875436127], [1.7830976081, -0.943229241, -2.438148…	55	256	con_235	-119.995	-111.822	946.05	911.911
2	5	[26, 8, 1, 1, 7, 6, 1, 6, 1, 6, 1, 6, 1, 6, 6, 1, 1, 6, 1, 1, 8, 1, 8, 1, 1, 7, 6, 1, 6, 1, 6, 1, 6, 1, 6, 6, 1, 1, 6, 1, 1, 8, 1]	201_con_79.xyz	[[0.1244735483, -0.0216444332, -0.9611372834], [1.6638075661, -0.0745128667, -2.6682371765], [2.5214499086, 0.36188217170000003, -2.5960006995000002], [1.4649940273, -0.0944074892, -3.6126821236], [1.7502691017, 0.5183625204, 0.33960496030000004], [2.0135796324, 1.845671242, 0.3399023144], [1.4462538438, 2.4418515017, -0.3586269865], [2.9376716254, 2.4345887478, 1.1722324845], [3.1076257861, 3.49…	43	201	con_79	-68.7555	-65.7126	214.24	149.042
2	5	[26, 8, 8, 7, 7, 7, 7, 7, 7, 7, 7, 7, 7, 7, 7, 6, 6, 6, 6, 6, 6, 6, 6, 6, 6, 6, 6, 6, 6, 6, 6, 6, 6, 6, 6, 6, 6, 6, 6, 1, 1, 1, 1, 1, 1, 1, 1, 1, 1, 1, 1, 1, 1, 1, 1, 1, 1, 1, 1, 1, 1, 1, 1]	516_0_con_171.xyz	[[0.3254685942, -0.5039283492000001, 1.8316728425000002], [1.6058621594, -0.525906439, 3.6214297253], [1.3741093593, -2.4721747093, 1.5477955502], [0.06431652040000001, 1.6542941561, 1.7306363294], [1.7989251112, 0.1021585669, 0.5001127059], [2.7143865899, -0.5605646106000001, -0.2412082139], [2.619765779, 1.5419428716999999, -0.8903250853], [2.8441501599, 2.7540030882, -1.5540013226], [4.9036070…	63	516	0_con_171	-113.478	-109.236	476.721	441.959
2	1	[26, 7, 7, 7, 7, 7, 7, 7, 7, 7, 6, 6, 6, 6, 6, 6, 6, 6, 6, 6, 6, 6, 6, 6, 6, 6, 6, 6, 6, 6, 6, 6, 6, 6, 1, 1, 1, 1, 1, 1, 1, 1, 1, 1, 1, 1, 1, 1, 1, 1, 1, 1, 1, 1, 1, 1, 1, 1, 1, 1, 1, 1, 1, 1, 1, 1, 1, 1, 1, 1, 1, 1, 1]	416_6_con_41.xyz	[[0.0415735042, -0.15005434950000002, -0.20163523460000002], [-2.1552933864, -1.3756541741000001, 3.1316843933], [-1.041185423, -0.7323405178, 1.3690238934], [-1.4450561192, -0.9795884994, -1.1759961595], [3.1850431036, 1.3406314176, 2.1075442847], [1.5503827017, 0.5256696796, 0.9133516216], [1.0888771405, -1.8066920109, -0.1110060553], [-1.8789164833, 3.5508241153, -0.4298113968], [-0.8450129058…	73	416	6_con_41	-102.781	-100.11	365.909	257.464
2	1	[26, 8, 1, 6, 1, 1, 1, 8, 1, 6, 1, 1, 1, 8, 1, 6, 1, 1, 1, 8, 1, 6, 1, 1, 1, 8, 1, 6, 1, 1, 1, 8, 1, 6, 1, 1, 1]	287_con_260.xyz	[[-0.058918099700000004, 0.0659219967, 0.010669063500000001], [1.7164198542, 0.26733907760000003, -0.8824925945000001], [1.6274208164, 0.7328114706000001, -1.7241476608], [2.8869055665000003, -0.5860517361, -0.9104758871], [3.7187013729, -0.0308928407, -1.333568272], [2.7074315481999998, -1.4862780351, -1.492086389], [3.1200839307, -0.8429850446, 0.1159666409], [-0.8360789918, -1.2199264184, -1.3…	37	287	con_260	-55.8831	-51.7863	141.053	78.1212
2	5	[26, 16, 16, 16, 8, 8, 8, 6, 6, 6, 6, 6, 6, 1, 1, 1, 1, 1, 1, 1, 1, 1, 1, 1, 1, 1, 1, 1, 1, 1, 1, 16, 16, 16, 8, 8, 8, 6, 6, 6, 6, 6, 6, 1, 1, 1, 1, 1, 1, 1, 1, 1, 1, 1, 1, 1, 1, 1, 1, 1, 1]	510_0_con_365.xyz	[[0.0668119565, 0.0065529743, -0.0006909221], [1.2257065916, 2.90718809, 0.8497220062], [-1.3868259202, -1.1691347143, 2.8979644513], [-0.6442900028, -2.8247749434, -1.4422738623], [1.1746841324, 1.3777569474, 1.1551276016], [-0.3498572816, -1.2158897381, 1.7298493783], [-1.0818746306, -1.3648036768, -1.1094721249], [0.2138425528, 3.7021978668, 2.1341310018], [2.8554218837, 3.4126822985, 1.471867…	61	510	0_con_365	-97.1881	-90.3854	169.874	-15.3255
0	5	[26, 16, 7, 7, 6, 6, 1, 6, 1, 6, 6, 6, 6, 1, 6, 1, 6, 1, 6, 1, 6, 1, 6, 1, 8, 1, 8, 1, 8, 8, 8, 1, 8, 8, 1, 1, 1]	180_con_234.xyz	[[0.9154500510000001, -0.6254174858, 0.0528084936], [3.0371312213, 1.1586616391, 1.055932184], [-0.7526963376, -1.7392705560000001, -0.5414342675], [-0.5979605983, 0.9000445478, -0.11007838860000001], [-1.8325141816000001, 0.37236018800000004, -0.3028423857], [-0.4651769294, 2.2069104366, 0.0934995679], [0.5451745672, 2.5601514956, 0.2489285075], [-3.2149656549, -3.0012197706, -1.0008226742], [-4…	37	180	con_234	-78.8385	-73.7306	-203.782	-303.238
2	1	[26, 16, 16, 16, 8, 8, 8, 6, 1, 1, 1, 6, 1, 1, 1, 6, 1, 1, 1, 6, 1, 1, 1, 6, 1, 1, 1, 6, 1, 1, 1, 16, 16, 16, 8, 8, 8, 6, 1, 1, 1, 6, 1, 1, 1, 6, 1, 1, 1, 6, 1, 1, 1, 6, 1, 1, 1, 6, 1, 1, 1]	510_1_con_526.xyz	[[0.1317617945, 0.0107953609, 0.0083803654], [2.4098570494000002, 0.12436776320000001, 2.1111833471], [-2.2281260266, 1.7385003565, 1.1159278517], [-1.6858768457000002, -2.5741513192000003, 0.9309490154000001], [1.2694056823, -0.7376859711, 1.4585002665], [-1.018428958, 0.7902420486, 1.4572868175], [-0.8079308552000001, -1.7325957685, -0.055710086400000004], [1.6107364415, 1.1935219989, 3.3471865…	61	510	1_con_526	-97.1445	-90.3321	172.955	-8.70725
2	1	[26, 7, 7, 7, 7, 7, 7, 7, 7, 7, 6, 6, 6, 6, 6, 6, 6, 6, 6, 6, 6, 6, 6, 6, 6, 6, 6, 6, 6, 6, 6, 6, 6, 6, 1, 1, 1, 1, 1, 1, 1, 1, 1, 1, 1, 1, 1, 1, 1, 1, 1, 1, 1, 1, 1, 1, 1, 1, 1, 1, 1, 1, 1, 1, 1, 1, 1, 1, 1, 1, 1, 1, 1]	416_1_con_672.xyz	[[-0.0648893914, -0.08594569390000001, 0.1535960818], [-1.9328316809000001, 1.3751508726, -3.2781956033], [-0.9999772627000001, 0.5987365178, -1.4660967045], [-1.5727380686, 0.7916522479, 1.0452479653], [3.164627248, -1.7948982753, -1.8536908841000002], [1.4772407226, -0.8580737908, -0.8365188857], [1.0625254004, 1.5121695746000001, 0.1001281621], [-2.3203822533, -3.5972719278, 0.2797407471], [-1…	73	416	1_con_672	-102.776	-100.106	366.91	258.096
2	5	[26, 8, 8, 7, 7, 7, 1, 6, 1, 6, 1, 6, 1, 6, 1, 6, 6, 6, 6, 1, 1, 1, 6, 1, 1, 1, 6, 6, 1, 1, 1, 6, 1, 1, 1, 1, 1, 8, 8, 7, 7, 7, 1, 6, 1, 6, 1, 6, 1, 6, 1, 6, 6, 6, 6, 1, 1, 1, 6, 1, 1, 1, 6, 6, 1, 1, 1, 6, 1, 1, 1, 1, 1]	445_0_con_193.xyz	[[0.204169611, 1.0653211933, 0.2118163778], [1.9667793627, 0.5486368176, 1.0716116258], [1.2882393664, 3.1094449084, 0.5113599942], [1.2504881291, 0.888966652, -1.6806376607], [2.6045701779, -0.4791967361, 0.530107796], [3.7073114356, -1.7114179545, -0.91597295], [3.6139980294000003, -2.2436203855, -1.7685331437], [0.7721687664, 1.5429242681000002, -2.7468628636], [-0.1353763524, 2.105366725, -2.…	73	445	0_con_193	-111.341	-107.027	301.476	238.079
2	1	[26, 7, 7, 1, 7, 1, 7, 7, 7, 1, 7, 1, 7, 7, 7, 1, 7, 1, 7, 6, 1, 1, 6, 1, 1, 6, 1, 1, 6, 6, 6, 1, 1, 6, 1, 1, 6, 1, 1, 6, 1, 1, 6, 1, 1, 6, 1, 1, 6, 6, 6, 1, 1, 6, 1, 1, 6, 1, 1, 6, 1, 1, 6, 1, 1, 6, 1, 1, 6, 6, 6, 1, 1, 6, 1, 1, 6, 1, 1]	590_3_con_25.xyz	[[0.0027119435000000002, 0.009493165900000001, -0.0016089765], [-0.9108099939000001, 1.4094599255, -1.0222126451], [-1.2396479143999999, 3.7534312978, -1.1712807721], [-0.7199332333, 4.6055776415, -1.0380313992], [0.3072983387, 3.9359771481, 1.1896569459], [-0.4046957638, 4.6362175687, 1.05936575], [0.5574390118, 1.583294406, 1.023699493], [1.6889204585000002, 0.1058991608, -1.0113533722], [3.932…	79	590	3_con_25	-114.061	-110.473	376.75	271.256
0	5	[26, 7, 6, 6, 6, 6, 6, 6, 7, 7, 7, 7, 6, 6, 6, 6, 7, 6, 6, 7, 7, 8, 6, 6, 6, 6, 1, 1, 1, 1, 1, 1, 1, 1, 1, 1, 6, 6, 6, 7, 6, 7, 6, 6, 6, 6, 7, 6, 7, 7, 8, 6, 6, 6, 6, 1, 1, 1, 1, 1, 1, 1, 1, 1, 1, 6, 7]	629_0_con_63.xyz	[[-0.0326524501, -0.09632130800000001, 0.6613538468], [3.1499069015, -0.024366662100000002, -0.0198369078], [4.464848954, 0.0322210884, -0.4472764413], [4.8838110056, 1.3638484307, -0.2996789317], [3.7956892299, 2.0977830882, 0.2377151837], [6.1485788975, 1.8753601553, -0.6215480531], [3.7223857037, 3.4575341955, 0.5373551442], [2.6877746058, 1.1999712076, 0.4244169743], [1.473749825, 1.337579045…	67	629	0_con_63	-131.127	-126.469	348.485	272.634
2	1	[6, 1, 6, 1, 6, 1, 6, 1, 6, 6, 1, 1, 6, 1, 1, 6, 6, 1, 6, 1, 6, 1, 6, 1, 6, 1, 1, 6, 6, 1, 6, 1, 6, 1, 6, 1, 6, 1, 6, 1, 6, 1, 6, 1, 6, 6, 1, 1, 7, 7, 7, 7, 7, 7, 1, 1, 26]	66_1_con_17.xyz	[[1.8258829791000002, 0.8640047617000001, -2.4446020182], [1.5588974601999999, -0.0394683824, -2.9720540697], [2.6815109044, 1.7886103741000001, -3.0125862292], [3.1059471635, 1.597218459, -3.9868625213], [2.9682828502, 2.9526015670000003, -2.3184866311], [3.6333363663, 3.6949845226, -2.734766113], [2.3602029692, 3.1623588982, -1.0883419746], [2.5303382441, 4.0762400251, -0.5370930122], [1.518899…	57	66	1_con_17	-86.051	-84.5857	415.787	355.308
0	5	[26, 16, 16, 16, 8, 1, 1, 8, 8, 8, 8, 7, 1, 7, 7, 7, 7, 7, 1, 6, 1, 6, 1, 6, 6, 6, 6, 1, 6, 1, 6, 1, 6, 1, 6, 6, 1, 6, 1, 6, 6, 6, 6, 1, 6, 1, 6, 1, 6, 1, 6]	286_con_142.xyz	[[0.8179274893, -0.9240275204, 0.1232684421], [-0.45907009390000003, 4.038224114, 0.0823819913], [2.0468178327, 0.4372893772, 4.7366962106], [2.6660644981, -2.6234180725, 0.9413003951000001], [2.4050034275, 0.4702151377, 0.661532667], [2.940488071, 0.41122931020000003, -0.1425624218], [2.8849974176, -0.2177224379, 1.2447433955], [1.1163351601, -2.419763856, 1.3262333065], [2.6494822972, -2.100586…	51	286	con_142	-107.622	-101.989	-5.32523	-52.5616
2	1	[26, 15, 15, 15, 15, 8, 8, 6, 6, 1, 1, 6, 1, 1, 6, 1, 1, 6, 1, 1, 6, 1, 1, 6, 1, 1, 1, 6, 1, 1, 6, 1, 1, 1, 6, 1, 1, 6, 1, 1, 1, 6, 1, 1, 6, 1, 1, 1, 6, 1, 1, 6, 1, 1, 1, 6, 1, 1, 6, 1, 1, 1, 6, 1, 1, 6, 1, 1, 1, 6, 1, 1, 6, 1, 1, 1, 1, 1]	537_0_con_191.xyz	[[-0.042755834400000005, 0.0475277266, 0.0608298341], [1.8544586849, 1.2308358429, -0.4524111632], [-1.1155083266, 2.0533267402, -0.2583049397], [-1.9156101211, -1.1060249395, 0.61754242], [1.0128138562, -1.9528041575000001, 0.4326371103], [-0.3154029645, -0.8687756385000001, -2.6266637539], [0.3375697522, 0.6866436796000001, 2.0513148618], [-0.2356233718, -0.4576569113, -1.5435005632], [-0.27437…	78	537	0_con_191	-93.5165	-91.1133	-29.8574	7.60746
2	1	[26, 16, 16, 16, 8, 8, 8, 6, 1, 1, 1, 6, 1, 1, 1, 6, 1, 1, 1, 6, 1, 1, 1, 6, 1, 1, 1, 6, 1, 1, 1, 16, 16, 16, 8, 8, 8, 6, 1, 1, 1, 6, 1, 1, 1, 6, 1, 1, 1, 6, 1, 1, 1, 6, 1, 1, 1, 6, 1, 1, 1]	510_1_con_406.xyz	[[-0.0552596823, 0.0394205287, -0.1035839409], [-1.089510282, 2.470981277, 1.9691940999000002], [1.2557288998, -0.6304421235000001, 2.5787830568], [-2.8082354309, -1.7798198269, 0.3597674534], [-1.0212271458, 1.0562119452, 1.3171061434], [0.5309455538, -1.2411967998, 1.322234497], [-1.7493393324, -0.9606533247000001, -0.4531027996], [0.5761903204000001, 2.9390774048, 2.5468883889000002], [0.79106…	61	510	1_con_406	-97.1449	-90.3314	177.074	-11.3714
2	5	[6, 1, 6, 1, 6, 1, 6, 1, 6, 6, 1, 1, 6, 1, 1, 6, 1, 1, 6, 1, 1, 6, 6, 1, 6, 1, 6, 1, 6, 1, 6, 6, 1, 1, 1, 6, 6, 1, 1, 1, 7, 7, 1, 7, 1, 7, 7, 7, 26]	247_con_10.xyz	[[-2.8163164555, 0.3445058474, -1.3543398542], [-2.2210909648, 0.8706630507, -2.0856413164], [-4.1886092164, 0.2544238729, -1.4771723975], [-4.6878444878, 0.7103786804000001, -2.3190051741], [-4.8979838007000005, -0.4377303857, -0.5067402737], [-5.9721082255, -0.5345683693000001, -0.5745386637000001], [-4.2080849633, -1.0152562416, 0.5472512427], [-4.7320960458, -1.5716250202, 1.3114608028], [-2.…	49	247	con_10	-72.2634	-70.675	383.248	365.55
2	1	[26, 8, 8, 8, 8, 8, 8, 7, 7, 7, 7, 7, 7, 6, 1, 1, 6, 1, 1, 6, 6, 6, 1, 6, 6, 1, 1, 1, 6, 1, 6, 6, 6, 1, 1, 6, 1, 1, 6, 1, 1, 6, 1, 1, 6, 6, 6, 1, 6, 6, 1, 1, 1, 6, 1, 6, 6, 6, 1, 1, 6, 1, 1]	603_0_con_3.xyz	[[0.0106283229, 0.03032384, 0.0322836242], [1.8157971121, 3.5947237481, 0.5307797813], [5.9898970298, 0.3372456928, 0.150796816], [2.0647884349, -3.4054120747, -0.4029805159], [-1.9526716369, -0.4864366033, 3.5108151555], [-5.9742078952, -0.1987082574, 0.0580007432], [-1.8898568551000001, 0.43721155180000004, -3.4945077696], [0.2999394849, 1.9520751278000001, 0.2881733658], [1.9036447176, 0.09116…	63	603	0_con_3	-114.372	-109.089	212.556	142.049
2	5	[26, 8, 1, 8, 1, 8, 1, 7, 7, 7, 7, 7, 7, 6, 1, 1, 6, 6, 1, 1, 1, 6, 1, 1, 6, 6, 1, 1, 1, 6, 1, 1, 6, 6, 1, 1, 1, 6, 6, 1, 1, 6, 1, 1, 1, 6, 6, 1, 1, 6, 1, 1, 1]	12_con_108.xyz	[[0.1615055074, -0.161434942, 0.1455126022], [0.37361072040000004, 1.9641102721, 2.2972996694], [0.058932782700000005, 2.8097544253, 2.6648078625], [0.4410814294, -2.6920782298, -1.5348955527], [0.1171186745, -3.2306435047, -2.2792228675], [-0.3406503119, -2.0530530677, 2.4976766285], [-0.9946142907000001, -2.5412508658, 3.0288949893], [-0.4306394744, 1.5870391534000001, 1.2579589016], [-0.356971…	53	12	con_108	-81.9995	-78.349	315.402	280.37
2	1	[26, 8, 1, 1, 7, 7, 1, 1, 8, 6, 6, 1, 6, 6, 1, 1, 1, 7, 7, 1, 1, 8, 6, 6, 1, 6, 6, 1, 1, 1, 8, 1, 1, 7, 8, 6, 6, 6, 7, 1, 1, 1, 6, 1, 1, 1, 7, 8, 6, 6, 6, 7, 1, 1, 1, 6, 1, 1, 1]	133_con_50.xyz	[[-0.0006479541, -0.0002549965, -0.0002532631], [0.1548119956, 0.0257796052, -2.0172911317], [-0.6922418623000001, -0.3474844539, -2.377725909], [0.8617199854, -0.5933047072000001, -2.2520320697000002], [-1.3068370329, 1.4692579093, -0.0660887331], [-1.2476598262, 2.5556361318, -2.1591970166], [-0.3578803473, 2.1336170586, -2.3689441114], [-1.41237636, 3.4384969351, -2.6105500569], [-2.1004297107…	59	133	con_50	-104.813	-98.6534	240.765	134.322
2	1	[26, 7, 8, 6, 1, 6, 1, 6, 1, 7, 8, 6, 1, 6, 1, 6, 1, 7, 8, 6, 1, 6, 1, 6, 1, 7, 8, 6, 1, 6, 1, 6, 1, 7, 8, 6, 1, 6, 1, 6, 1, 7, 8, 6, 1, 6, 1, 6, 1]	90_con_11.xyz	[[-0.0370939346, 0.0008524097000000001, -0.0199671886], [-0.0713412254, 1.9433697481, -0.2643154223], [-1.3009457628, 2.5738392837, -0.4680707981], [-1.0724744624, 3.8979582017, -0.5658632328000001], [-1.9434544383999999, 4.5093602842, -0.7260069347], [0.2501140531, 4.1587205608, -0.4400217046], [0.7421902586, 5.1133654184, -0.4751412613], [0.8370211101, 2.8963265071, -0.2518750623], [1.872595102…	49	90	con_11	-96.9574	-91.7899	389.362	320.847
2	5	[26, 16, 16, 16, 8, 8, 8, 6, 1, 1, 1, 6, 1, 1, 1, 6, 1, 1, 1, 6, 1, 1, 1, 6, 1, 1, 1, 6, 1, 1, 1, 16, 16, 16, 8, 8, 8, 6, 1, 1, 1, 6, 1, 1, 1, 6, 1, 1, 1, 6, 1, 1, 1, 6, 1, 1, 1, 6, 1, 1, 1]	510_1_con_740.xyz	[[0.0796617897, 0.19751665870000001, 0.0804055989], [-2.0403330147, 2.2040988934, 1.4238053975], [2.1216323358, -0.478663757, 2.79587075], [-2.280163231, -1.8705090864, 0.8105866797], [-0.7289914014000001, 2.0448731547, 0.5851056626000001], [1.5365365575, 0.37369329840000004, 1.6291584669999999], [-1.3898840779000001, -0.7232188207, 1.3922300458], [-1.5292920005, 1.9995821363, 3.1538650388], [-2.…	61	510	1_con_740	-97.1836	-90.3809	171.559	-13.9657
2	1	[26, 7, 7, 7, 7, 7, 7, 7, 7, 7, 6, 6, 6, 6, 6, 6, 6, 6, 6, 6, 6, 6, 6, 6, 6, 6, 6, 6, 6, 6, 6, 6, 6, 6, 1, 1, 1, 1, 1, 1, 1, 1, 1, 1, 1, 1, 1, 1, 1, 1, 1, 1, 1, 1, 1, 1, 1, 1, 1, 1, 1, 1, 1, 1, 1, 1, 1, 1, 1, 1, 1, 1, 1]	416_0_con_148.xyz	[[0.0654532407, 0.030596050700000002, 0.120364703], [-0.1782954435, -3.6526787068, 2.0926464225], [-0.1245988252, -1.7379138925, 1.0428256354], [-0.33089548560000004, -1.0924010315000001, -1.4663528459], [-4.0042783968, 0.8437012879, 0.0041350983], [-1.8533064653, 0.5000572685, 0.1056770213], [0.1956485962, 1.7301413301, -0.8573623861], [4.1678221694, -0.7164080515, 0.17133070490000002], [2.02958…	73	416	0_con_148	-102.778	-100.107	367.196	257.948
2	5	[26, 16, 16, 16, 8, 8, 8, 6, 1, 1, 1, 6, 1, 1, 1, 6, 1, 1, 1, 6, 1, 1, 1, 6, 1, 1, 1, 6, 1, 1, 1, 16, 16, 16, 8, 8, 8, 6, 1, 1, 1, 6, 1, 1, 1, 6, 1, 1, 1, 6, 1, 1, 1, 6, 1, 1, 1, 6, 1, 1, 1]	510_1_con_352.xyz	[[0.0016559510000000001, 0.0156186879, -0.0781474538], [-1.5751686158, 2.4795680486, 1.292643508], [0.8433135401, -0.9386920449, 2.9353977318], [-2.8911285375, -1.8281043216000001, 0.5580910532000001], [-0.7100832753, 1.1920545792000001, 1.5197748294], [0.8012371826, -1.3335393013, 1.4167231354], [-1.7787336103, -1.1346838176, -0.28033281050000003], [-1.8560701383, 3.0908418169, 2.977852015], [-2…	61	510	1_con_352	-97.1853	-90.3826	169.364	39.2253
2	1	[26, 7, 7, 7, 7, 7, 7, 7, 1, 6, 1, 6, 6, 6, 8, 6, 1, 6, 6, 6, 1, 6, 6, 1, 6, 6, 1, 7, 1, 6, 1, 6, 1, 6, 1, 6, 1, 8, 6, 1, 6, 1, 6, 1, 8, 6, 1, 6, 1, 7, 1, 6, 1, 6, 1, 6, 1, 6, 6, 1, 6, 1, 6, 6, 1, 6, 1, 6, 1, 1, 1, 6, 1, 1, 1, 6, 1, 1, 1]	405_0_con_16.xyz	[[-0.5502598808, 0.8311820766, -0.37408137340000003], [-2.4446273179, 0.26369148400000003, -0.3242085046], [1.3007185087, 1.6224507819, -0.2090647102], [0.3975949582, -0.8916093221, 0.0155093943], [-0.6256458114, 1.4074026561, 1.4822724566], [-1.3620371099, 2.4982022506, -0.9364917292], [-0.3134018859, 0.1998810313, -2.1814338162], [0.3788709333, 2.3264499594, 3.2087037617], [1.0822762479, 2.7576…	79	405	0_con_16	-132.584	-128.47	367.466	302.987
2	5	[26, 16, 8, 7, 7, 7, 7, 6, 6, 6, 6, 6, 1, 1, 1, 1, 1, 1, 1, 1, 1, 1, 1, 1, 16, 6, 7, 7, 8, 1, 1, 1, 1, 6, 7, 7, 1, 6, 6, 6, 1, 1, 1, 1, 1, 1, 1]	224_con_227.xyz	[[-0.2120114719, 0.045836128100000005, 0.8513432892], [-1.0234867578, 2.2525632127, 0.5445768556], [-1.7284737737, -0.5114116469000001, 2.3617449747], [-1.9602222356999999, -0.4639261999, -0.6053022855], [-2.8105166138, 0.6337134990000001, -0.7651407137], [-3.5000311279, 2.6249896928, -0.6139852140000001], [-4.4698293115, 1.9583869789000001, -1.3008999757], [-2.4657565085, 1.8589724865, -0.266474…	47	224	con_227	-78.5799	-74.0381	447.541	322.534
2	5	[26, 16, 16, 16, 8, 8, 8, 6, 1, 1, 1, 6, 1, 1, 1, 6, 1, 1, 1, 6, 1, 1, 1, 6, 1, 1, 1, 6, 1, 1, 1, 16, 16, 16, 8, 8, 8, 6, 1, 1, 1, 6, 1, 1, 1, 6, 1, 1, 1, 6, 1, 1, 1, 6, 1, 1, 1, 6, 1, 1, 1]	510_1_con_345.xyz	[[-0.0694370479, -0.3466329597, -0.0582168942], [-1.42564175, 2.3625828161, 1.1663729311], [1.8195153491, -0.3841068765, 2.5778225256000002], [-2.9940118916, -1.6901914878, 1.136959664], [-0.11150959240000001, 1.7100799045000001, 0.6146854184], [0.6099215759000001, -1.001393192, 1.8114965989], [-2.0553689847, -0.5070804218, 0.7228448857], [-1.4877102946, 1.9170294708000002, 2.924420522], [-2.3399…	61	510	1_con_345	-97.1839	-90.3819	168.656	-13.2992
2	5	[6, 1, 6, 1, 6, 1, 6, 1, 6, 6, 1, 6, 6, 6, 1, 6, 6, 1, 1, 6, 1, 1, 6, 1, 1, 6, 1, 1, 1, 6, 1, 6, 1, 6, 1, 6, 6, 1, 6, 6, 1, 6, 6, 6, 1, 6, 1, 1, 6, 1, 1, 6, 1, 1, 6, 1, 1, 1, 26, 7, 1, 1, 7, 7, 7, 7, 7, 7, 7, 7, 7, 7, 7, 7, 7, 1, 1]	409_0_con_964.xyz	[[-1.9554013384000002, -0.4171308261, 3.605192539], [-1.6547682523, -1.4371037538, 3.7726163156], [-2.8283083203, 0.3836564964, 4.3551311731], [-3.3612252451, 0.1164164105, 5.24940309], [-2.8630586501, 1.5909153836, 3.7072966618], [-3.4003729264, 2.4928918564, 3.9342200206], [-2.2583111897, 3.6764177184999998, 1.550030514], [-2.981907177, 4.0248704425, 2.2702501429], [-1.8520993701, 4.5146166405,…	77	409	0_con_964	-124.434	-120.732	520.746	514.569
2	1	[26, 8, 1, 6, 1, 1, 1, 8, 1, 6, 1, 1, 1, 8, 1, 6, 1, 1, 1, 8, 1, 6, 1, 1, 1, 8, 1, 6, 1, 1, 1, 8, 1, 6, 1, 1, 1]	287_con_61.xyz	[[-0.0032506495, -0.0273899675, -0.06767278780000001], [1.750008578, -0.4922353185, -0.9479876469], [1.9237666252, -1.4392976952, -0.8879882776], [3.0197619146, 0.1989468053, -0.729049583], [2.8835492346000002, 1.2230246791, -1.0543891374], [3.7789202012, -0.272508966, -1.3451671664], [3.3001933836, 0.1697738527, 0.3183798047], [-0.9131705485, -1.504701901, -1.0999411107000001], [-1.8605176525, -…	37	287	con_61	-55.8836	-51.788	146.281	76.1296
2	5	[26, 16, 16, 16, 8, 8, 8, 6, 1, 1, 1, 6, 1, 1, 1, 6, 1, 1, 1, 6, 1, 1, 1, 6, 1, 1, 1, 6, 1, 1, 1, 16, 16, 16, 8, 8, 8, 6, 1, 1, 1, 6, 1, 1, 1, 6, 1, 1, 1, 6, 1, 1, 1, 6, 1, 1, 1, 6, 1, 1, 1]	510_1_con_401.xyz	[[-0.0455245023, -0.1261774485, 0.176550344], [-1.2135773905, 3.0222483609, 1.095040856], [1.5912110537, -0.30812069540000003, 3.1755800349], [-2.7345142182, -1.8970556816, 1.2884227232], [-0.7878722014, 1.9096953550000002, 0.08030210210000001], [0.9332336659, 0.4410678704, 1.9707179256], [-1.6082111783, -0.8237800009, 1.3314836391], [-1.9031279291, 2.1802521279000002, 2.5476514291], [-1.19066544…	61	510	1_con_401	-97.1862	-90.3838	175.858	-16.0795
2	1	[26, 7, 7, 7, 7, 7, 7, 7, 7, 7, 6, 6, 6, 6, 6, 6, 6, 6, 6, 6, 6, 6, 6, 6, 6, 6, 6, 6, 6, 6, 6, 6, 6, 6, 1, 1, 1, 1, 1, 1, 1, 1, 1, 1, 1, 1, 1, 1, 1, 1, 1, 1, 1, 1, 1, 1, 1, 1, 1, 1, 1, 1, 1, 1, 1, 1, 1, 1, 1, 1, 1, 1, 1]	416_1_con_818.xyz	[[-0.0707693155, -0.1257867316, -0.0397683558], [-1.9400159875, 1.0776897599, -3.5720916747], [-1.0250793807, 0.405299477, -1.7085325259], [-1.7178079955, 0.5903701147, 0.7825893247], [3.3452257635000002, -1.6333682255, -1.8847818324], [1.5549592521, -0.7964779086, -0.9615770526], [0.9024061347000001, 1.5721982664, -0.1775889605], [-1.9554793575, -3.8201960453, 0.3354039475], [-0.9100155785, -1.9…	73	416	1_con_818	-102.775	-100.106	368.483	258.591
2	5	[26, 7, 7, 7, 7, 7, 7, 7, 7, 6, 6, 6, 6, 6, 6, 6, 6, 6, 6, 6, 6, 6, 6, 6, 6, 6, 6, 6, 6, 6, 6, 6, 6, 6, 6, 1, 1, 1, 1, 1, 1, 1, 1, 1, 1, 1, 1, 1, 1, 1, 1, 1, 1, 1, 1, 1, 1, 1, 1, 1, 1, 1, 1, 1, 1, 1, 1]	519_0_con_50.xyz	[[-1.4154281923, -0.051682325200000004, -0.0375462633], [1.8030588539, 0.1695663473, 2.9142086254], [0.12901743970000001, 0.1011676734, 1.502666607], [-1.8741606449, -1.6461867467, 1.2846576948], [-2.6941843733, -1.5175569654999999, -1.2478000267], [1.9944156656, -0.056736137000000006, -2.7617809409], [0.21872207070000002, -0.10353102930000001, -1.4815372673], [-1.8757858843, 1.5252765915, -1.361…	67	519	0_con_50	-99.9546	-97.8267	441.049	394.929
2	5	[26, 15, 15, 15, 15, 8, 8, 6, 6, 1, 1, 6, 1, 1, 6, 1, 1, 6, 1, 1, 6, 1, 1, 6, 1, 1, 1, 6, 1, 1, 6, 1, 1, 1, 6, 1, 1, 6, 1, 1, 1, 6, 1, 1, 6, 1, 1, 1, 6, 1, 1, 6, 1, 1, 1, 6, 1, 1, 6, 1, 1, 1, 6, 1, 1, 6, 1, 1, 1, 6, 1, 1, 6, 1, 1, 1, 1, 1]	537_0_con_224.xyz	[[0.23184813410000002, -0.4995029253, -0.1104739901], [1.3034325951999999, 1.6956051444, -0.8110727640000001], [1.8562049025, -0.1335890938, 1.8278894003000001], [-1.9506502710000002, 0.1640158626, 1.0573192917], [-1.3907030492999999, -0.8205809271000001, -2.0866134563], [-0.5939037115, -3.3078487587, 1.0707621889], [1.8917590655, -1.5248514089, -1.3525602608], [-0.2030216997, -2.3961018513, 0.50…	78	537	0_con_224	-93.4926	-91.0418	41.9598	126.523
1	1	[26, 17, 15, 15, 8, 8, 7, 7, 1, 7, 1, 6, 6, 1, 6, 1, 6, 1, 6, 6, 1, 6, 1, 1, 1, 6, 1, 1, 1, 6, 1, 6, 1, 1, 1, 6, 1, 1, 1, 6, 1, 6, 1, 1, 1, 6, 1, 1, 1, 6, 1, 6, 1, 1, 1, 6, 1, 1, 1, 6, 6]	495_1_con_73.xyz	[[-0.0452393305, 0.3646844487, -0.0267274518], [0.0512594597, 2.6723216758, -0.2376508928], [-2.2639752663, 0.1766231872, -0.2013173935], [2.1606726851, 0.0861658787, 0.3057775434], [0.39180553490000003, 0.2753508168, -2.9270937655], [-0.31657319230000003, 1.0696525633, 2.8023098362], [-0.1126705667, -1.6255522286000001, -0.0206723696], [-2.2858273895, -1.4549420325, -0.7794708760000001], [-3.157…	61	495	1_con_73	-89.2041	-86.9498	-117.831	-133.679
1	1	[26, 17, 15, 15, 15, 15, 8, 6, 6, 6, 6, 6, 6, 6, 6, 6, 6, 6, 6, 6, 6, 6, 6, 6, 6, 6, 6, 6, 1, 1, 1, 1, 1, 1, 1, 1, 1, 1, 1, 1, 1, 1, 1, 1, 1, 1, 1, 1, 1, 1, 1, 1, 1, 1, 1, 1, 1, 1, 1, 1, 1, 1, 1, 1, 1, 1, 1, 1]	555_0_con_18.xyz	[[-0.0073810102, -0.0162258714, 0.06841861340000001], [0.1055875264, 0.12611068, -2.2745497236], [1.5229957957, -1.6523323705, 0.0937446594], [-1.5175262064, -1.6546331783000001, -0.1630459046], [1.5209241599999999, 1.620877646, 0.1769600868], [-1.5192283878000001, 1.6207199695, -0.1556290893], [-0.21429666960000002, -0.1264026311, 2.9268783769], [-0.1323535499, -0.0804060566, 1.7668834921], [3.0…	68	555	0_con_18	-88.2551	-87.0806	-209.012	-115.366
2	5	[26, 7, 7, 7, 7, 7, 7, 7, 1, 6, 1, 6, 6, 6, 8, 6, 1, 6, 6, 6, 1, 6, 6, 1, 6, 6, 1, 7, 1, 6, 1, 6, 1, 6, 1, 6, 1, 8, 6, 1, 6, 1, 6, 1, 8, 6, 1, 6, 1, 7, 1, 6, 1, 6, 1, 6, 1, 6, 6, 1, 6, 1, 6, 6, 1, 6, 1, 6, 1, 1, 1, 6, 1, 1, 1, 6, 1, 1, 1]	405_0_con_542.xyz	[[-0.9973425545000001, -0.2332264194, 0.055010225700000005], [1.2338723341, 0.1497251005, -0.4279864732], [-1.8475150814, 1.8449283829, 0.1423163909], [-0.6005609961, -2.3016640572, 0.5102128799], [-3.1190483166, -0.5823717696, -0.0176375675], [-0.9372029887000001, -0.030903893, -2.0741688772], [-1.0010489081, -0.21732146870000002, 2.1736566844], [-5.1255970487999996, 0.3011115183, 0.148741601200…	79	405	0_con_542	-132.565	-128.461	384.939	372.917
2	5	[26, 16, 16, 16, 8, 8, 8, 6, 6, 6, 6, 6, 6, 1, 1, 1, 1, 1, 1, 1, 1, 1, 1, 1, 1, 1, 1, 1, 1, 1, 1, 16, 16, 16, 8, 8, 8, 6, 6, 6, 6, 6, 6, 1, 1, 1, 1, 1, 1, 1, 1, 1, 1, 1, 1, 1, 1, 1, 1, 1, 1]	510_0_con_692.xyz	[[-0.0107725289, -0.2558560116, 0.021520833], [1.3807991581999999, 2.087274924, 1.7399082024], [-1.9255519521000002, -0.9177686342, 2.5357361344], [-1.1248735192, -3.1177894351, -1.4622899756], [0.2719246751, 1.7282836925, 0.7010290311], [-0.4456365969, -0.8795271798000001, 2.0322634535], [-0.14078284970000002, -2.2061728592, -0.6761908636], [2.8007085122, 2.6528865019, 0.7595132840000001], [0.84…	61	510	0_con_692	-97.1813	-90.3793	169.066	-12.1464
2	1	[26, 8, 8, 8, 7, 7, 7, 6, 1, 6, 1, 6, 1, 6, 1, 6, 1, 6, 1, 6, 1, 6, 1, 6, 1, 6, 1, 6, 1, 6, 1, 6, 1, 6, 1, 6, 1, 8, 8, 8, 7, 7, 7, 6, 1, 6, 1, 6, 1, 6, 1, 6, 1, 6, 1, 6, 1, 6, 1, 6, 1, 6, 1, 6, 1, 6, 1, 6, 1, 6, 1, 6, 1]	462_1_con_17.xyz	[[0.0460599535, 0.15552829440000002, -0.1570389714], [-1.5685976018, 0.1281246832, 0.9389013839], [-0.9335929970000001, 1.3427178937, -1.3862840156], [-0.6086060571, -1.4819227194, -1.0327912167], [-2.2480896288, -0.8983557837, 1.4148788003], [-2.1783812224, 1.293536633, -1.825488654], [0.0112664088, -2.6308867588, -1.2205288888], [-3.5902544988000002, -0.7314719902, 1.5630662712999999], [-3.9618…	73	462	1_con_17	-128.688	-123.663	447.632	361.324
2	5	[26, 7, 1, 7, 7, 1, 7, 7, 7, 6, 1, 1, 6, 1, 1, 6, 1, 1, 6, 1, 1, 6, 1, 1, 6, 1, 1, 6, 1, 1, 6, 1, 1, 6, 1, 1, 6, 1, 1, 6, 1, 1, 6, 6, 1, 6, 1, 6, 1, 6, 1, 6, 1, 1, 6, 6, 1, 6, 1, 6, 1, 6, 1]	427_1_con_1.xyz	[[-0.0100846406, -0.3768668249, 0.0369871026], [1.1936216124, -1.5609241424, 1.4376266931], [0.7026620867000001, -2.446187779, 1.5162237799], [-1.6829230938, -0.9400778901, 1.5904639155], [-1.2475645638, -1.7253587791, -1.1722152489], [-0.7772944281, -2.6236619199, -1.1189792650000001], [1.6401094451, -1.2129284323, -1.4110083994], [-1.4539728787000001, 1.1595124631, -0.2360839331], [1.479109087,…	63	427	1_con_1	-86.1743	-84.4202	378.74	334.139
2	1	[26, 17, 17, 8, 8, 7, 7, 7, 1, 7, 1, 7, 7, 7, 7, 6, 6, 6, 6, 6, 1, 6, 6, 6, 6, 1, 6, 6, 6, 6, 1, 6, 6, 1, 6, 1, 6, 1, 6, 1, 6, 6, 1, 6, 1, 6, 1, 6, 1, 6, 1, 6, 1, 6, 1, 6, 1, 6, 1, 6, 1, 6, 1, 6, 1, 6, 1, 6, 1, 6, 1, 6, 1, 6, 1]	579_0_con_36.xyz	[[-0.2347871272, -0.5006947724, 0.25100452030000003], [4.4948215815, 1.2834180828, 2.4356208972], [-0.5689180313000001, 0.1341383366, -4.2997655629], [0.26793676380000003, 1.1044249046, 1.2689671712], [-0.5282042781, 0.5561201364, -1.3443173981], [1.6040839398, -0.5606983367, -0.0085973395], [-2.0443855877, -0.2551774449, 0.395412994], [2.2839141904, 0.4676639769, 0.546693691], [3.3116150852, 0.4…	75	579	0_con_36	-135.672	-133.399	430.424	386.379
2	1	[26, 7, 7, 7, 7, 7, 7, 7, 7, 7, 6, 6, 6, 6, 6, 6, 6, 6, 6, 6, 6, 6, 6, 6, 6, 6, 6, 6, 6, 6, 6, 6, 6, 6, 1, 1, 1, 1, 1, 1, 1, 1, 1, 1, 1, 1, 1, 1, 1, 1, 1, 1, 1, 1, 1, 1, 1, 1, 1, 1, 1, 1, 1, 1, 1, 1, 1, 1, 1, 1, 1, 1, 1]	416_1_con_196.xyz	[[0.1227827628, 0.0054673904, -0.0784563623], [-3.8751784042, 1.1440084117, -0.0806269777], [-1.7587822959000001, 0.6185182657, -0.11706360360000001], [0.3698600658, 1.7331598791, 0.8214322509], [4.1444332692, -1.087528992, -0.061191672], [2.0550184336, -0.4552389402, -0.07918275550000001], [0.6237273976000001, 0.8808085560000001, -1.7669127762999999], [-0.38354457550000004, -3.733158644, -1.8906…	73	416	1_con_196	-102.778	-100.108	367.115	257.433
2	5	[26, 8, 8, 7, 7, 7, 1, 6, 1, 6, 1, 6, 1, 6, 1, 6, 6, 6, 6, 1, 1, 1, 6, 1, 1, 1, 6, 6, 1, 1, 1, 6, 1, 1, 1, 1, 1, 8, 8, 7, 7, 7, 1, 6, 1, 6, 1, 6, 1, 6, 1, 6, 6, 6, 6, 1, 1, 1, 6, 1, 1, 1, 6, 6, 1, 1, 1, 6, 1, 1, 1, 1, 1]	445_0_con_130.xyz	[[0.0832617939, 0.3818290138, 1.2465246853], [1.8526674070000002, 0.9876776500000001, 0.5656530128], [-1.6311607444, -0.1548488979, 2.7131530825], [1.1922465284000001, -1.4844800176000001, 1.752254522], [2.4545831251, 0.1739581819, -0.2857833931], [3.1156189992, -1.6360746779, -1.3262697591000001], [3.5882641722, -2.5247398368000002, -1.3080867894], [0.839107487, -2.223009574, 2.8094692048], [0.0…	73	445	0_con_130	-111.339	-107.022	306.341	206.658
2	1	[26, 15, 15, 15, 15, 8, 8, 6, 6, 1, 1, 6, 1, 1, 6, 1, 1, 6, 1, 1, 6, 1, 1, 6, 1, 1, 1, 6, 1, 1, 6, 1, 1, 1, 6, 1, 1, 6, 1, 1, 1, 6, 1, 1, 6, 1, 1, 1, 6, 1, 1, 6, 1, 1, 1, 6, 1, 1, 6, 1, 1, 1, 6, 1, 1, 6, 1, 1, 1, 6, 1, 1, 6, 1, 1, 1, 1, 1]	537_0_con_153.xyz	[[0.0651708211, -0.0656875641, 0.0594879195], [1.9506642681000002, 1.1685729501, -0.32483462560000004], [-0.9593745385, 2.0002283792, 0.10657390700000001], [-1.8409260714000002, -1.3414591057, 0.3179798334], [1.2099934235, -2.0433317238, 0.168965585], [-0.2135938102, -0.3020591537, -2.7721929887], [0.27656054420000004, 0.1354535251, 2.1394381062], [-0.10889572310000001, -0.198863577, -1.620771190…	78	537	0_con_153	-93.5171	-91.1157	-31.9339	1.31932
2	5	[26, 8, 1, 6, 1, 1, 1, 7, 7, 1, 1, 6, 1, 6, 1, 6, 1, 6, 6, 1, 6, 1, 6, 1, 6, 6, 8, 1, 6, 1, 1, 1, 7, 7, 1, 1, 6, 1, 6, 1, 6, 1, 6, 6, 1, 6, 1, 6, 1, 6, 6]	173_con_16.xyz	[[1.2363951637000001, 0.000680569, 0.0013367772], [2.7201196464, -0.2180061194, 1.5828361484], [2.3620333718, -0.5557883256, 2.4129995669], [3.9799910321, 0.4473486323, 1.8514201307], [4.3069413793999995, 0.8893146493, 0.9174243574000001], [4.7210128999, -0.2708843527, 2.1919100532], [3.8518121868, 1.2277265136, 2.5979922459], [-0.2664778883, 0.6318562551, -1.3762709411], [1.2149503183, 2.1761478…	51	173	con_16	-79.5553	-77.275	336.506	291.01
2	1	[26, 16, 16, 16, 8, 8, 8, 6, 6, 6, 6, 6, 6, 1, 1, 1, 1, 1, 1, 1, 1, 1, 1, 1, 1, 1, 1, 1, 1, 1, 1, 16, 16, 16, 8, 8, 8, 6, 6, 6, 6, 6, 6, 1, 1, 1, 1, 1, 1, 1, 1, 1, 1, 1, 1, 1, 1, 1, 1, 1, 1]	510_0_con_454.xyz	[[-0.10922000300000001, -0.0257592069, -0.012019757800000001], [1.3376760354, 2.1935376895, 1.6303152456999999], [-1.9090545590999999, -0.3557261037, 2.7321147255], [-1.8986517862999999, -2.0892481112, -1.4763557743], [0.6435360291000001, 1.7942235687, 0.2760813942], [-1.4991042799, 0.3089106095, 1.37159217], [-0.771900334, -1.8592205882, -0.40546235950000004], [2.7772092801, 3.1634525350000002, …	61	510	0_con_454	-97.1443	-90.3318	173.046	-8.56387
0	1	[26, 7, 7, 7, 7, 7, 7, 7, 7, 6, 1, 6, 1, 6, 1, 6, 1, 6, 6, 6, 6, 1, 1, 1, 6, 1, 1, 1, 6, 1, 1, 1, 6, 6, 7, 7, 7, 7, 7, 7, 7, 7, 6, 1, 6, 1, 6, 1, 6, 1, 6, 6, 6, 6, 1, 1, 1, 6, 1, 1, 1, 6, 1, 1, 1, 6, 6]	595_0_con_58.xyz	[[-0.08191974, 1.0640436377, 0.3918478208], [0.9628746437000001, 0.45417897420000003, 1.9344411353000002], [1.1147112793, -0.0994345009, -0.5149949588], [1.345053097, -0.421232323, -1.7623986716000002], [2.4120513982, -1.1998058673, -1.7132619948999999], [2.8879414555, -1.4084634847, -0.4917152053], [-0.9462632948, 1.5047522394000001, -1.3252529281], [-2.1215332518, 0.06432252520000001, -2.921337…	67	595	0_con_58	-118.738	-114.601	315.085	238.943
2	5	[6, 6, 6, 6, 6, 6, 6, 6, 7, 7, 7, 8, 8, 26, 1, 1, 1, 1, 1, 1, 1, 1, 1, 1, 1, 1, 1, 1, 1, 6, 6, 6, 6, 6, 6, 6, 6, 7, 7, 7, 8, 8, 1, 1, 1, 1, 1, 1, 1, 1, 1, 1, 1, 1, 1, 1, 1]	269_con_376.xyz	[[2.1339150293999998, -0.6637814026000001, -2.3123669677], [2.5642180316000003, 0.7642524772, -2.1254439464], [3.249223266, 0.96533484, -0.7657355217], [2.8821098166, 2.9081445269, 0.7700687390000001], [1.9085841357, 3.2609678119, 1.6810585934], [0.9432642253, 2.26719577, 1.5790076586000001], [2.1583219015, -1.0543931272, 2.7784540951], [1.2462777126, -1.0411478467, 3.9741909004], [1.2870464926, …	57	269	con_376	-90.1847	-85.8488	222.889	164.33
2	5	[26, 7, 7, 7, 7, 7, 7, 7, 7, 7, 7, 7, 6, 7, 7, 7, 7, 7, 7, 7, 7, 7, 7, 7, 7, 7, 7, 7, 7, 7, 7, 6, 6, 7, 6, 6, 6, 1, 1, 1, 1, 1, 1, 1, 1, 1, 1, 1, 1, 1, 1, 1, 1, 1, 1]	256_con_69.xyz	[[0.0248590386, 0.0167998319, 0.0008353167], [3.6584038706, 0.35190662850000004, 2.3825032523000003], [3.0165143105, 1.4846030665, 2.6079951126000003], [1.8749177646000001, 1.6205094907, 1.9741167785], [1.7458252655000002, 0.487331459, 1.2853579053], [3.5722657778, 2.5043897915, 3.3359757488], [2.1516685528, -1.7312177697000002, -3.3696722102], [2.6318764827, -2.377079719, -2.3211956948], [2.1701…	55	256	con_69	-119.997	-111.826	944.184	910.971
2	5	[26, 15, 6, 1, 1, 6, 1, 1, 16, 6, 1, 1, 6, 1, 1, 16, 6, 1, 1, 6, 1, 1, 6, 6, 1, 6, 1, 6, 1, 6, 1, 6, 1, 15, 6, 1, 1, 6, 1, 1, 16, 16, 6, 6, 1, 1, 1, 1, 6, 1, 1, 6, 6, 6, 1, 6, 1, 6, 1, 6, 1, 6, 1, 1, 1]	454_0_con_71.xyz	[[-1.099202579, -0.035128322000000003, 0.055547600600000004], [0.6479636603000001, 1.4265355915, 0.9701644407000001], [1.2027995196, 2.4378518556, -0.4655794889], [1.8368613614, 3.2637814918, -0.1452688955], [1.8111883715000001, 1.7823636653000001, -1.084051966], [0.0455456925, 3.0071726393, -1.2644557434], [0.4081360888, 3.4392340933, -2.1922651061], [-0.46603704630000004, 3.7944842466, -0.72013…	65	454	0_con_71	-91.3324	-89.1061	332.507	326.876
2	5	[26, 8, 1, 6, 1, 1, 1, 8, 1, 6, 1, 1, 1, 8, 1, 6, 1, 1, 1, 8, 1, 6, 1, 1, 1, 8, 1, 6, 1, 1, 1, 8, 1, 6, 1, 1, 1]	287_con_169.xyz	[[0.0361206154, -0.0734401747, 0.0244383157], [1.7530018257000002, -0.5846819297, -1.2862545037], [2.5805695949, -0.7170510436, -0.8080587392], [1.7726475828, -1.4166066616, -2.4780742229], [1.7070876497, -2.470533852, -2.2183028225], [2.6801981221, -1.2272161427000001, -3.0434497456], [0.9141762885, -1.1312651541, -3.0733238757], [-1.6578958008, 0.4600042347, 1.3621838277], [-2.500311409, 0.5708…	37	287	con_169	-55.9118	-51.8277	126.073	61.7383
1	1	[26, 17, 15, 15, 15, 15, 8, 6, 6, 6, 6, 6, 6, 6, 6, 6, 6, 6, 6, 6, 6, 6, 6, 6, 6, 6, 6, 6, 1, 1, 1, 1, 1, 1, 1, 1, 1, 1, 1, 1, 1, 1, 1, 1, 1, 1, 1, 1, 1, 1, 1, 1, 1, 1, 1, 1, 1, 1, 1, 1, 1, 1, 1, 1, 1, 1, 1, 1]	555_0_con_43.xyz	[[0.0016276249000000001, -0.0022009016, -0.0729393582], [0.0423789911, 0.1109283338, 2.2759722984], [1.5105426424, -1.6513712936, -0.136803705], [-1.4853767577, -1.6709841279000002, 0.0349717082], [1.5277872311, 1.6201625070999999, -0.0260363834], [-1.5167275658000001, 1.6208454702, 0.14446691450000002], [-0.124101213, 0.06631022610000001, -2.938334517], [-0.0735336857, 0.0328825692, -1.776462412…	68	555	0_con_43	-88.2548	-87.0795	-212.937	-115.951
2	1	[26, 8, 6, 1, 7, 6, 1, 1, 1, 6, 1, 1, 1, 8, 6, 1, 7, 6, 1, 1, 1, 6, 1, 1, 1, 8, 6, 1, 7, 6, 1, 1, 1, 6, 1, 1, 1, 8, 6, 1, 7, 6, 1, 1, 1, 6, 1, 1, 1, 8, 6, 1, 7, 6, 1, 1, 1, 6, 1, 1, 1, 8, 6, 1, 7, 6, 1, 1, 1, 6, 1, 1, 1]	440_2_con_69.xyz	[[-0.0070952482, 0.0696752444, -0.1062892653], [1.3120484353, 0.0565514442, 1.3281350397], [1.7793460705, 1.104868364, 1.8354637326], [1.4523937651, 2.0817902903, 1.4861219627], [2.6833195608000002, 1.1195701534, 2.8059015466], [3.1965129866, 2.3736877915, 3.335772759], [2.9967174834, 2.4413823669, 4.4033646193], [2.7217854954, 3.2120555489, 2.8364958161000002], [4.2718692397, 2.435859761, 3.1800…	73	440	2_con_69	-110.273	-104.469	147.292	-8.67086
2	5	[6, 1, 6, 1, 6, 1, 6, 1, 6, 6, 1, 6, 6, 6, 1, 6, 6, 1, 1, 6, 1, 1, 6, 1, 1, 6, 1, 1, 1, 6, 1, 6, 1, 6, 1, 6, 6, 1, 6, 6, 1, 6, 6, 6, 1, 6, 1, 1, 6, 1, 1, 6, 1, 1, 6, 1, 1, 1, 26, 7, 1, 1, 7, 7, 7, 7, 7, 7, 7, 7, 7, 7, 7, 7, 7, 1, 1]	409_0_con_1038.xyz	[[-2.0939730164, -0.4616028549, 3.5014523424], [-1.8190503584000002, -1.4946526723, 3.6279186839], [-3.0207685509, 0.3036446497, 4.2224129012], [-3.633615984, -0.010859613800000001, 5.0474210677], [-2.9833024767, 1.5511451299, 3.6544804236], [-3.527858705, 2.44605134, 3.8919653996], [-2.1416227069, 3.7690446497, 1.7185760046], [-2.9090222563, 4.0899647903, 2.4055477347], [-1.6288161955, 4.6667314…	77	409	0_con_1038	-124.434	-120.733	519.991	515.677
2	5	[26, 8, 1, 8, 1, 8, 1, 7, 7, 7, 7, 7, 7, 6, 1, 1, 6, 6, 1, 1, 1, 6, 1, 1, 6, 6, 1, 1, 1, 6, 1, 1, 6, 6, 1, 1, 1, 6, 6, 1, 1, 6, 1, 1, 1, 6, 6, 1, 1, 6, 1, 1, 1]	12_con_1159.xyz	[[0.1300964484, -0.0759575805, 0.0100055811], [0.2359114363, 1.1535674709000001, -2.9360882671], [0.9000460321, 0.4524424247, -2.8863997133], [-0.3454518654, -2.7363912508, -1.4894191022], [-0.9962887731000001, -3.3738820307, -1.8334000891], [0.3179080714, -1.9711049027, 2.5783826603], [0.9724357107, -2.2820943123, 1.9381074163], [-0.4242967774, 1.0756635504, -1.7217228884], [-1.0068970918, -1.69…	53	12	con_1159	-82.0067	-78.3438	311.529	281.473
1	1	[26, 17, 7, 7, 7, 1, 1, 7, 1, 1, 7, 6, 1, 1, 6, 1, 1, 6, 1, 1, 6, 1, 1, 6, 1, 1, 6, 1, 1, 6, 6, 1, 1, 6, 1, 1, 1, 6, 1, 1, 1, 6, 1, 1, 6, 1, 1, 1, 6, 1, 1]	257_con_20.xyz	[[0.2727103694, 0.2432543088, 0.0339150185], [0.3637378365, 2.5790883997, 0.1297633081], [0.1120423596, -1.5894571305, -0.0494514078], [2.2595899396, -0.0469240197, -0.0242155182], [0.43573570770000003, 0.4775484874, -1.9667321292], [-0.2119354522, -0.006023986, -2.5766277603], [0.2558245417, 1.4700096013000001, -2.0749827187], [0.6016548061, 0.37343234350000004, 2.0554332152], [0.3518141832, 1.3…	51	257	con_20	-67.1533	-65.7035	153.764	23.7924
1	5	[26, 8, 8, 8, 1, 7, 7, 7, 7, 6, 1, 1, 6, 6, 1, 6, 1, 6, 1, 6, 6, 1, 1, 1, 6, 1, 1, 6, 6, 1, 6, 1, 6, 1, 6, 6, 1, 1, 1, 6, 1, 1, 6, 6, 1, 6, 1, 6, 1, 6, 6, 1, 1, 1, 6, 6, 1, 6, 6, 1, 6, 1, 6, 1, 6, 1, 6, 1]	559_0_con_2.xyz	[[-0.4925366635, 0.08082806420000001, -0.0627443028], [0.7414527075, -0.9795917751000001, -1.1865267282], [1.0557506833, 1.1780419096, -1.564810301], [3.1865479834, 0.7981047269, -3.1261755987], [2.6205156439, 1.5383306293999999, -2.859677109], [-1.1512911419, 2.0406412601, 0.6232857562], [-2.0063724987, -0.5904652606, 1.2388365828], [-2.2112255122, 0.4757451153, -1.436239965], [0.985592024600000…	68	559	0_con_2	-107.583	-104.745	97.1736	45.1352
2	1	[26, 7, 7, 7, 7, 7, 7, 7, 7, 7, 6, 6, 6, 6, 6, 6, 6, 6, 6, 6, 6, 6, 6, 6, 6, 6, 6, 6, 6, 6, 6, 6, 6, 6, 1, 1, 1, 1, 1, 1, 1, 1, 1, 1, 1, 1, 1, 1, 1, 1, 1, 1, 1, 1, 1, 1, 1, 1, 1, 1, 1, 1, 1, 1, 1, 1, 1, 1, 1, 1, 1, 1, 1]	416_5_con_419.xyz	[[-0.0259682881, 0.0371277377, -0.0563596208], [-3.3908926382, 1.0153114501, -2.3096216342], [-1.6149074674000001, 0.4587807526, -1.1736746009], [-0.711406127, -1.7825834359, -0.2680279258], [1.3374140106, 3.9382116139, 0.5185352035], [0.5511751518, 1.9267009962000001, 0.21009147020000002], [-1.159226542, 0.4679902132, 1.4969681484000001], [2.4048978623, -0.7891282713000001, -3.341921977], [1.183…	73	416	5_con_419	-102.778	-100.107	367.594	257.757
2	1	[26, 8, 6, 1, 7, 6, 1, 1, 1, 6, 1, 1, 1, 8, 6, 1, 7, 6, 1, 1, 1, 6, 1, 1, 1, 8, 6, 1, 7, 6, 1, 1, 1, 6, 1, 1, 1, 8, 6, 1, 7, 6, 1, 1, 1, 6, 1, 1, 1, 8, 6, 1, 7, 6, 1, 1, 1, 6, 1, 1, 1, 8, 6, 1, 7, 6, 1, 1, 1, 6, 1, 1, 1]	440_2_con_176.xyz	[[0.006327679100000001, -0.0592963753, -0.034763710600000004], [0.5898036204, 1.0149915671, 1.5356827953], [1.3804796516, 1.2176910175, 2.4817357489000003], [1.2566614837, 2.1504060925, 3.0382717464], [2.3713112764, 0.464084606, 2.9449311098], [3.1720212211, 0.9244525157000001, 4.0744809739], [3.0986945195, 0.216178953, 4.8971744476], [2.8253107144, 1.8938529249, 4.4162530795], [4.2163438543, 1.0…	73	440	2_con_176	-110.263	-104.471	137.268	-0.21221
2	1	[26, 8, 8, 7, 7, 7, 6, 1, 1, 6, 6, 1, 1, 1, 6, 1, 1, 6, 6, 1, 1, 1, 6, 6, 1, 1, 1, 8, 8, 7, 7, 7, 6, 1, 1, 6, 6, 1, 1, 1, 6, 1, 1, 6, 6, 1, 1, 1, 6, 6, 1, 1, 1]	34_con_9.xyz	[[0.0114918169, 0.0034184237, 0.048126368700000005], [-0.5370607654, 2.8130070917000003, -0.542996699], [2.8489092072, 0.7418228888, 0.5692040634000001], [-1.1449353367, 1.5545934587999999, -0.4289481482], [1.5543246014, 1.2444804299, 0.3748956456], [-0.3666830292, 0.1344199775, 1.8957486481], [0.1797777156, 3.1713405287, 0.6253359460000001], [-0.43962972570000003, 3.0581480928, 1.5188568046], [0…	53	34	con_9	-87.7279	-83.5114	306.314	202.25
2	1	[26, 8, 1, 8, 1, 8, 1, 7, 7, 7, 7, 7, 7, 6, 1, 1, 6, 6, 1, 1, 1, 6, 1, 1, 6, 6, 1, 1, 1, 6, 1, 1, 6, 6, 1, 1, 1, 6, 6, 1, 1, 6, 1, 1, 1, 6, 6, 1, 1, 6, 1, 1, 1]	12_con_155.xyz	[[-0.0116042863, 0.15408616320000001, -0.0242140038], [0.618924766, 1.9489299822000001, -2.1895270521], [0.4336813299, 2.1544494172, -3.1235047253], [0.1245368714, -0.5142534506, 2.8681558691999998], [0.7044567466, 0.245790375, 2.7191766512], [-0.9682174541, 2.7041778795, 1.0645400498], [-0.0178409123, 2.7988695013, 0.9058415780000001], [-0.0719006675, 0.8207386381, -1.8314304463000002], [-0.3522…	53	12	con_155	-82.0276	-78.3521	303.184	213.148
1	5	[26, 17, 15, 15, 15, 15, 8, 6, 6, 6, 6, 6, 6, 6, 6, 6, 6, 6, 6, 6, 6, 6, 6, 6, 6, 6, 6, 6, 1, 1, 1, 1, 1, 1, 1, 1, 1, 1, 1, 1, 1, 1, 1, 1, 1, 1, 1, 1, 1, 1, 1, 1, 1, 1, 1, 1, 1, 1, 1, 1, 1, 1, 1, 1, 1, 1, 1, 1]	555_0_con_106.xyz	[[-0.5144222436, -0.7162075888, -0.4706443477], [-1.239345498, -2.8088854833, -0.12099662900000001], [1.7196562682, -1.4402948681, -1.2602375199], [0.8316653355, -0.5318341631, 1.7291985002999999], [-2.495271452, 0.39075860970000004, 0.4991972472], [0.15531729190000002, 1.933333414, -0.7349022763], [-1.1841960157, -0.4480026915, -3.5190342705], [-1.0540158938, -0.4725604048, -2.3813927301], [2.88…	68	555	0_con_106	-88.2088	-86.9858	-151.712	35.5002
2	5	[26, 15, 15, 7, 7, 1, 1, 7, 1, 1, 7, 6, 1, 1, 6, 1, 6, 1, 1, 6, 1, 1, 6, 1, 1, 6, 1, 6, 1, 1, 6, 1, 1, 6, 6, 1, 6, 1, 6, 1, 6, 1, 6, 1, 6, 6, 1, 6, 1, 6, 1, 6, 1, 6, 1, 6, 6, 1, 6, 1, 6, 1, 6, 1, 6, 1, 6, 6, 1, 6, 1, 6, 1, 6, 1, 6, 1]	635_0_con_43.xyz	[[0.0235543128, 1.7038322099, 0.0275496195], [0.7839490083, -0.0303778489, 1.6337049257], [-0.7524403022, 0.0651328424, -1.6813799912], [-2.1359352017, 2.0568987479, -0.021196836], [-0.37781335380000003, 3.1386878354, 1.770060041], [-0.4816314084, 2.6026490896, 2.6262258191], [0.3772415713, 3.7904837155, 1.9467901706], [0.38859576560000003, 3.2982764202, -1.5626565837], [-0.2121908905, 3.16132284…	77	635	0_con_43	-108.336	-106.979	315.92	360.974
2	1	[26, 7, 7, 7, 7, 7, 7, 7, 7, 7, 6, 6, 6, 6, 6, 6, 6, 6, 6, 6, 6, 6, 6, 6, 6, 6, 6, 6, 6, 6, 6, 6, 6, 6, 1, 1, 1, 1, 1, 1, 1, 1, 1, 1, 1, 1, 1, 1, 1, 1, 1, 1, 1, 1, 1, 1, 1, 1, 1, 1, 1, 1, 1, 1, 1, 1, 1, 1, 1, 1, 1, 1, 1]	416_3_con_618.xyz	[[-0.0248086533, 0.1092203855, -0.0103425346], [-2.1292023204, 3.7132565255000003, -0.3349979951], [-1.0458366759, 1.8208684607999999, -0.2126703627], [0.7417880998, 0.7006327299, -1.7171371184000002], [-2.7827213239, -2.1663900669, -2.116544967], [-1.3180917156, -1.0123184571, -0.9864687078000001], [0.9723186606, -1.5714070194, 0.0432649209], [2.6517352791, 2.3186445353, 2.2938214823], [1.261829…	73	416	3_con_618	-102.776	-100.106	367.404	257.518
2	5	[26, 8, 8, 8, 8, 8, 8, 8, 7, 7, 1, 1, 1, 1, 1, 1, 1, 1, 1, 1, 1, 1, 1, 1, 1, 1, 1, 1, 6, 6, 6, 6, 6, 6, 6, 6, 6, 6]	72_con_9.xyz	[[-3.4287453967, 0.0849991147, 0.10944986520000001], [-1.8524675350000002, -0.179844627, -0.9883910086000001], [7.6806616773, 0.09189133020000001, 0.43434654170000003], [-4.3099981556, 1.1198499436, -1.6671063985], [-3.1407697209, 2.1646607878, 0.7469351028], [-2.8009392189, -0.8665580177000001, 1.9643839773], [-4.0120680502, -2.0372317657, -0.3621896304], [-5.4062358309, 0.0653894738, 1.06366784…	38	72	con_9	-72.1052	-67.2297	202.062	117.817
2	1	[26, 7, 7, 7, 7, 7, 7, 7, 7, 7, 6, 6, 6, 6, 6, 6, 6, 6, 6, 6, 6, 6, 6, 6, 6, 6, 6, 6, 6, 6, 6, 6, 6, 6, 1, 1, 1, 1, 1, 1, 1, 1, 1, 1, 1, 1, 1, 1, 1, 1, 1, 1, 1, 1, 1, 1, 1, 1, 1, 1, 1, 1, 1, 1, 1, 1, 1, 1, 1, 1, 1, 1, 1]	416_0_con_365.xyz	[[0.023038605, 0.1485276451, -0.08921598110000001], [-2.5870689023, -0.4108285796, 3.1305616495], [-1.1879565063, -0.1442334378, 1.4729667975], [0.0228148261, -1.827809936, -0.08928971520000001], [-3.486081326, 0.5530571181, -2.3183599393], [-1.6235174854, 0.3853239755, -1.1910703512], [-0.006359005, 2.1363060404, -0.1707828484], [2.64439052, 0.4880311808, -3.2948209985], [1.3072347064, 0.2576614…	73	416	0_con_365	-102.776	-100.107	368.093	258.494
2	5	[26, 17, 7, 7, 7, 7, 7, 1, 1, 6, 1, 6, 1, 6, 1, 6, 1, 6, 6, 6, 6, 6, 1, 6, 1, 6, 6, 1, 6, 1, 6, 1, 1, 1, 8, 1, 17, 7, 7, 7, 7, 7, 1, 1, 6, 1, 6, 1, 6, 1, 6, 1, 6, 6, 6, 6, 6, 1, 6, 1, 6, 6, 1, 6, 1, 6, 1, 1, 1, 8, 1]	464_0_con_838.xyz	[[0.5413394854, 1.8550022197, 1.5107997809], [-5.6634549017, -3.4346064334, -4.2490314408], [-1.0072235905, 3.1071444839, 2.3622666958], [-1.2022106177, 1.1759267297, 0.5751467046000001], [-1.4801822445, 0.1828653926, -0.3088161245], [-3.3581292546, 1.1245600797, 0.3625306766], [-4.6881273231, 1.5462469645999999, 0.444540572], [-5.0575368388, 1.6135120201, -0.4972854076], [-5.2280850726, 0.847111…	71	464	0_con_838	-126.226	-123.081	449.82	428.788
2	5	[26, 15, 15, 15, 15, 8, 8, 6, 6, 1, 1, 6, 1, 1, 6, 1, 1, 6, 1, 1, 6, 1, 1, 6, 1, 1, 1, 6, 1, 1, 6, 1, 1, 1, 6, 1, 1, 6, 1, 1, 1, 6, 1, 1, 6, 1, 1, 1, 6, 1, 1, 6, 1, 1, 1, 6, 1, 1, 6, 1, 1, 1, 6, 1, 1, 6, 1, 1, 1, 6, 1, 1, 6, 1, 1, 1, 1, 1]	537_0_con_170.xyz	[[0.2836132369, -0.447238309, -0.22611885140000001], [1.1507949389, 1.8921085079000002, -0.5540228181], [2.1018204831, -0.4205209609, 1.6909439001000002], [-1.7102492436999999, 0.2095144015, 1.0867776175], [-1.5595228030000001, -0.9496123239, -1.9641210586], [-0.0967062354, -3.3618593859, 0.8729474733], [1.9751186839, -1.0794219428, -1.7176337492], [0.1373464422, -2.3567083763, 0.3804505518000000…	78	537	0_con_170	-93.4894	-91.0379	50.2532	131.767
2	1	[26, 17, 8, 7, 7, 6, 1, 6, 6, 1, 6, 1, 1, 1, 17, 8, 7, 7, 6, 1, 6, 6, 1, 6, 1, 1, 1, 8, 1, 1, 8, 1, 1]	296_con_19.xyz	[[0.0051342805, 0.0032191896, -0.0020390353], [5.5403481726, -0.27427457, 0.6480147601], [0.5191615943, 1.4424023139, 1.371178037], [1.8542453434000001, -0.0075119888, -0.7206188348], [4.4542988138, -0.0261826681, -1.7254407892999999], [2.9172973421, -0.12313806020000001, 0.0938397631], [2.7445934888, -0.2319950516, 1.1537319024000001], [4.2125113724, -0.1280116886, -0.43161608890000003], [2.0980…	33	296	con_19	-66.5501	-63.6433	267.997	183.636
2	1	[26, 7, 7, 7, 7, 7, 7, 7, 7, 7, 6, 6, 6, 6, 6, 6, 6, 6, 6, 6, 6, 6, 6, 6, 6, 6, 6, 6, 6, 6, 6, 6, 6, 6, 1, 1, 1, 1, 1, 1, 1, 1, 1, 1, 1, 1, 1, 1, 1, 1, 1, 1, 1, 1, 1, 1, 1, 1, 1, 1, 1, 1, 1, 1, 1, 1, 1, 1, 1, 1, 1, 1, 1]	416_4_con_1289.xyz	[[-0.1027327552, -0.0913373016, 0.0524063322], [-3.4003932378, -1.2050806535, -2.2410191786], [-1.6722297453000001, -0.5746012066, -1.0698503096], [-1.0263261924, 1.6324690977, 0.1061098753], [1.76205508, -3.8258122098, 0.036501737], [0.7254532297, -1.9056592054000001, 0.042139118600000004], [-1.0955898802, -0.8719645106, 1.5717038025], [2.0593811391, 1.4304329494, -3.1698677025], [0.9787979516, …	73	416	4_con_1289	-102.775	-100.104	367.647	259.011
1	1	[26, 15, 15, 15, 15, 7, 7, 1, 6, 6, 1, 1, 1, 6, 1, 1, 1, 6, 1, 1, 1, 6, 1, 1, 6, 1, 1, 1, 6, 1, 1, 1, 6, 1, 1, 6, 1, 1, 1, 6, 1, 1, 6, 1, 1, 1, 6, 1, 1, 6, 1, 1, 1, 6, 1, 1, 6, 1, 1, 6, 1, 1, 1, 6, 1, 1, 6, 1, 1, 1]	608_0_con_114.xyz	[[0.4814546075, -0.0233177813, 0.0468313727], [2.2155860766, -1.372621485, 0.3168986652], [2.2383346445, 1.3081995411, 0.2536260801], [-1.0429912862, 1.5455585354, 0.2077101281], [-1.1028097262, -1.5538099539, 0.0707325681], [-3.2667256038, 0.08510453230000001, -0.5164542028], [0.4935074949, -0.0088183357, -1.8231025964], [0.4400301146, -0.0356211559, 1.5506837068000001], [0.48580733530000003, -0…	70	608	0_con_114	-81.9325	-80.3137	-79.011	-53.9023
2	5	[6, 6, 6, 6, 6, 6, 6, 6, 7, 7, 7, 8, 8, 26, 1, 1, 1, 1, 1, 1, 1, 1, 1, 1, 1, 1, 1, 1, 1, 6, 6, 6, 6, 6, 6, 6, 6, 7, 7, 7, 8, 8, 1, 1, 1, 1, 1, 1, 1, 1, 1, 1, 1, 1, 1, 1, 1]	269_con_817.xyz	[[2.4894459484, -1.218176629, -1.7664032009000001], [3.7330251917, -0.6757019919, -1.1054111259], [3.5207555813, -0.09018758830000001, 0.277996181], [3.5965340531, 2.4142778973, 0.3748334494], [2.6571265862, 3.4232031801, 0.36341841410000003], [1.4313269465, 2.7741765598, 0.2609119522], [0.0465251199, -1.804181225, 2.7050349167], [0.6494895058, -1.9090499406, 4.0777813965], [1.5957938613, 1.44435…	57	269	con_817	-90.1855	-85.8461	218.324	152.133
1	5	[26, 17, 6, 1, 1, 6, 6, 6, 6, 1, 6, 1, 6, 6, 1, 1, 1, 6, 6, 1, 1, 1, 6, 6, 1, 6, 1, 6, 1, 6, 1, 6, 6, 1, 6, 1, 6, 1, 6, 1, 6, 1, 1, 6, 1, 1, 6, 1, 1, 6, 1, 1, 1, 8, 1, 8, 1, 8, 8, 8, 8, 8, 7, 7, 7, 7, 1]	621_0_con_30.xyz	[[-0.0154710009, -1.8156945310000001, -0.3470445444], [0.0175362742, -3.9795183774, 0.3053422065], [1.4064005952, 0.895106731, -1.4622421509], [1.5023777437999999, 1.6809797101, -2.2125216739], [2.2934333189, 0.2733826578, -1.5254111248000002], [1.3291552615, 1.5489904609, -0.0863349243], [0.07035997150000001, 2.4674424892, -0.0448734821], [-1.1473855965, 1.554158715, -0.3024937156], [-1.27524620…	67	621	0_con_30	-119.6	-114.397	-117.844	-157.979
2	5	[26, 16, 16, 16, 8, 8, 8, 6, 1, 1, 1, 6, 1, 1, 1, 6, 1, 1, 1, 6, 1, 1, 1, 6, 1, 1, 1, 6, 1, 1, 1, 16, 16, 16, 8, 8, 8, 6, 1, 1, 1, 6, 1, 1, 1, 6, 1, 1, 1, 6, 1, 1, 1, 6, 1, 1, 1, 6, 1, 1, 1]	510_1_con_731.xyz	[[-0.0195223404, -0.0401321817, 0.1397982684], [-0.8106821634, 3.0280788167, 1.5723993753999999], [2.0666971238, -0.9702336579, 2.6636971033], [-2.7804486581, -1.4490774338999999, 1.5719298026000001], [0.1567540022, 1.8597189863999999, 1.180144094], [1.201894814, -1.2092890307, 1.3848355818], [-1.7069707176, -0.3335541012, 1.362428364], [-2.2895725732, 2.8920783215, 0.5302251236000001], [-2.69690…	61	510	1_con_731	-97.1862	-90.383	175.332	-15.941
2	1	[26, 16, 16, 16, 8, 8, 8, 6, 1, 1, 1, 6, 1, 1, 1, 6, 1, 1, 1, 6, 1, 1, 1, 6, 1, 1, 1, 6, 1, 1, 1, 16, 16, 16, 8, 8, 8, 6, 1, 1, 1, 6, 1, 1, 1, 6, 1, 1, 1, 6, 1, 1, 1, 6, 1, 1, 1, 6, 1, 1, 1]	510_1_con_350.xyz	[[-0.006849576600000001, -0.1095069057, -0.0047367013], [-1.2939618231, 2.461374932, 1.0595453323], [1.3323274597, -1.2535922707, 2.7866195245], [-2.7913574067, -1.7658134598, 0.6050992193], [-0.1629747241, 1.3897982021, 1.2888641607], [0.5446351540000001, -1.3793575731, 1.4431724029000002], [-1.9361458747, -0.533118136, 0.1553945955], [-1.7805089604000002, 2.9287732553, 2.7434598117], [-2.315405…	61	510	1_con_350	-97.1436	-90.334	176.665	-9.09208
2	1	[26, 7, 7, 7, 7, 7, 7, 7, 7, 7, 6, 6, 6, 6, 6, 6, 6, 6, 6, 6, 6, 6, 6, 6, 6, 6, 6, 6, 6, 6, 6, 6, 6, 6, 1, 1, 1, 1, 1, 1, 1, 1, 1, 1, 1, 1, 1, 1, 1, 1, 1, 1, 1, 1, 1, 1, 1, 1, 1, 1, 1, 1, 1, 1, 1, 1, 1, 1, 1, 1, 1, 1, 1]	416_4_con_1117.xyz	[[-0.0255280619, -0.11043915400000001, 0.14128061590000002], [-4.1188822922, -0.9054794610000001, 0.0546578637], [-1.9897009964, -0.4272883717, 0.10734567360000001], [-0.4972132448, 1.1504618375, -1.3039322441], [0.20924829420000002, -3.4086839092, -2.4267120939], [0.1482153096, -1.6992397656, -1.0686026218], [0.3336165169, -1.4782348776, 1.5128878323000001], [4.0132849274, 0.8289268428000001, 0.…	73	416	4_con_1117	-102.775	-100.106	367.728	258.001
2	5	[6, 6, 6, 6, 6, 6, 6, 6, 7, 7, 7, 8, 8, 26, 1, 1, 1, 1, 1, 1, 1, 1, 1, 1, 1, 1, 1, 1, 1, 6, 6, 6, 6, 6, 6, 6, 6, 7, 7, 7, 8, 8, 1, 1, 1, 1, 1, 1, 1, 1, 1, 1, 1, 1, 1, 1, 1]	269_con_430.xyz	[[2.469311524, -1.0143594506, -1.4603891489], [2.9067303944000003, 0.34162182080000003, -1.9589585937], [1.8906516459, 1.4550490106, -1.777947364], [2.462576663, 3.0353873022, 0.0874493613], [2.080701442, 3.1684770576, 1.4057846502], [1.1746923881, 2.1362134339, 1.6254818813], [2.2213485909, -1.8115760697, 2.2299060202], [3.29494869, -0.7639809318, 2.346606068], [1.0071534831, 1.40478844, 0.51477…	57	269	con_430	-90.1873	-85.8483	219.845	163.955
0	5	[26, 16, 7, 7, 7, 6, 6, 6, 6, 6, 6, 6, 6, 6, 6, 6, 6, 6, 6, 6, 6, 6, 6, 6, 1, 1, 1, 1, 1, 1, 1, 1, 1, 1, 1, 1, 1, 1, 7, 6, 6, 6, 6, 6, 6, 1, 1, 6, 6, 6, 6, 6, 6, 1, 1, 1, 1, 1, 1, 1, 6, 6, 7, 7, 6, 16, 6, 6, 6, 6, 1, 1, 1, 1, 1]	599_0_con_85.xyz	[[0.2666817953, 1.1417401217, -1.5048198779000002], [-2.9693212324, 0.9609613488000001, -4.8399922121], [0.7024435734000001, 0.9207513026, 0.7229848120000001], [-1.445640149, 1.9440446135, -0.4507652405], [-0.6889291288, 1.1533557597, -3.2368066947], [6.5909413644, -1.2948886807, 2.4679427043], [1.8439066036, 0.2761787944, 1.1969886866000001], [3.0978395282, 0.7346028906000001, 0.7874498028], [4.…	75	599	0_con_85	-124.902	-122.873	207.408	195.724
0	5	[26, 8, 1, 1, 8, 1, 1, 7, 7, 6, 1, 7, 6, 1, 6, 7, 7, 7, 7, 8, 1, 1, 8, 1, 1, 7, 7, 6, 1, 7, 6, 1, 6, 7, 7, 7, 7]	195_con_836.xyz	[[-0.056943832800000004, 0.7616344521, 1.6276045873], [-0.0478260506, 2.8309346939, 0.8667706236], [-0.8134301397, 3.2546073466, 0.4648141732], [0.6497485110000001, 2.7335157415999998, 0.1648360441], [-1.5430189998000001, 1.3999485671, 3.1708209291], [-2.3398745036, 0.8610988728000001, 3.0903900472], [-1.1896838245999999, 1.1965849982, 4.0461507798], [1.5771297632999999, 0.5264807913, 0.361488686…	37	195	con_836	-85.4791	-79.2977	162.557	66.2183
0	5	[26, 7, 7, 6, 6, 8, 1, 1, 8, 1, 1, 7, 7, 7, 6, 6, 8, 1, 1, 8, 1, 1, 7]	212_con_352.xyz	[[0.0751933973, 0.0224252182, -0.4399245316], [1.9659765406, 0.1243293184, 0.0183172437], [5.463703093, 0.062091120900000005, 2.974581854], [4.8220966150999995, -0.0958458759, 2.0124521767], [3.0295643203, -0.06893597430000001, 0.5131783123], [0.8092727914000001, -1.3419013879000001, -2.2153316982], [1.6785013153000001, -1.0609761742, -2.5220491756], [0.1823197355, -1.10463458, -2.910948010600000…	23	212	con_352	-53.6472	-49.6166	-3.38374	-93.7632
2	1	[26, 16, 16, 16, 8, 8, 8, 6, 1, 1, 1, 6, 1, 1, 1, 6, 1, 1, 1, 6, 1, 1, 1, 6, 1, 1, 1, 6, 1, 1, 1, 16, 16, 16, 8, 8, 8, 6, 1, 1, 1, 6, 1, 1, 1, 6, 1, 1, 1, 6, 1, 1, 1, 6, 1, 1, 1, 6, 1, 1, 1]	510_1_con_450.xyz	[[0.0414897628, -0.0142732286, -0.0694882621], [-0.5809945717, 2.4661913618, 1.5503151203], [1.5568361925, -1.2255828108, 2.3457539129000002], [-2.5356646207, -1.9755476625, 0.7447299033], [-1.1800775537, 1.4689909225, 0.4792157346], [0.41528472110000003, -0.2479486716, 1.871611053], [-1.3718214229, -1.4262299183, -0.1400600847], [-1.1572519841, 4.0916556351, 0.9821422127], [-0.5810518016, 4.3545…	61	510	1_con_450	-97.1414	-90.3312	172.59	-8.86337
2	1	[26, 16, 16, 16, 8, 8, 8, 6, 1, 1, 1, 6, 1, 1, 1, 6, 1, 1, 1, 6, 1, 1, 1, 6, 1, 1, 1, 6, 1, 1, 1, 16, 16, 16, 8, 8, 8, 6, 1, 1, 1, 6, 1, 1, 1, 6, 1, 1, 1, 6, 1, 1, 1, 6, 1, 1, 1, 6, 1, 1, 1]	510_1_con_669.xyz	[[-0.1394891077, 0.1133026924, -0.057042723100000005], [-1.364969276, 2.097469834, 2.0401301191], [1.402394893, -1.1800606975, 2.3343398726], [-2.4357551144, -1.7571046576, 1.4381793772], [-0.3445904951, 1.8803773339, 0.8653909703], [1.4761601031, -0.33849819880000004, 1.0084125482], [-1.3192828138000001, -0.6576661196, 1.3342454134000001], [-0.9296999523, 3.7583361686, 2.6146658073999998], [0.04…	61	510	1_con_669	-97.1412	-90.3306	178.595	-7.09915
2	5	[26, 7, 7, 7, 7, 7, 6, 7, 6, 6, 1, 6, 1, 6, 1, 6, 1, 6, 1, 1, 6, 1, 1, 6, 1, 6, 6, 1, 6, 1, 1, 6, 1, 1, 6, 1, 1, 6, 1, 6, 1, 6, 6, 1, 6, 1, 6, 1, 6, 1, 6, 1, 6, 1, 6, 1, 1, 6, 1, 6, 1]	406_0_con_2.xyz	[[-0.0889864779, -0.0360655363, 0.0380288165], [-1.4342015264, -1.4189703246, 0.9324652123], [-1.4879900771, 1.6306339779, 0.0092283834], [-1.4324718427, -0.5757656130000001, -1.6727036535000002], [1.4415799053, -1.5412380601, -0.1691049987], [1.3958725672, 1.1113853927, 1.042799519], [-2.4932290691, 1.5391920336, -0.8762433238], [1.1054176209, 0.7793222702, -1.675561684], [-2.0963306291, -2.1826…	61	406	0_con_2	-91.3391	-89.9111	408.002	397.019
1	5	[26, 16, 7, 7, 7, 7, 7, 7, 6, 6, 6, 6, 6, 6, 6, 6, 6, 6, 6, 6, 6, 6, 6, 6, 6, 6, 6, 1, 1, 1, 1, 1, 1, 1, 1, 1, 1, 1, 1, 1, 1, 1, 1, 1, 1, 1, 1, 1, 1, 1, 1, 1]	142_con_2.xyz	[[-0.1667289627, -0.0126527585, 0.503930027], [3.0377562318, -1.7437561108000001, 2.9675762044000003], [-1.8037692684, -0.8583536785, 1.7419671668], [-0.168710722, -2.1776271049, -0.1487663582], [-1.9535642355, -0.1030686012, -0.9771077681], [1.2682422, -0.0448005054, -1.1038485503], [-0.8070443391000001, 1.9623599879, 0.42301156970000003], [1.0969425787, 0.0081809544, 1.989898426], [-1.784448188…	52	142	con_2	-79.129	-77.0891	215.433	193.074
0	5	[26, 8, 1, 1, 8, 1, 1, 7, 7, 6, 1, 7, 6, 1, 6, 7, 7, 7, 7, 8, 1, 1, 8, 1, 1, 7, 7, 6, 1, 7, 6, 1, 6, 7, 7, 7, 7]	195_con_837.xyz	[[-0.0841092497, -0.0999733225, -1.9058140442], [1.2380554121, 0.1871160264, -3.7169325895], [1.0368304019, -0.3638639788, -4.4821848328], [2.180142334, 0.0692852914, -3.5451088107], [-0.5030678751000001, 2.0415306781, -1.9795596318], [0.1892761832, 2.3141038516, -1.3177242124], [-0.23589049110000002, 2.4753127627, -2.7983107477], [1.5330403906, 0.4360355388, -0.7340883316], [1.6077328227, 1.7600…	37	195	con_837	-85.4783	-79.2951	165	68.6836
2	5	[26, 8, 1, 8, 1, 8, 1, 7, 7, 7, 7, 7, 7, 6, 1, 1, 6, 6, 1, 1, 1, 6, 1, 1, 6, 6, 1, 1, 1, 6, 1, 1, 6, 6, 1, 1, 1, 6, 6, 1, 1, 6, 1, 1, 1, 6, 6, 1, 1, 6, 1, 1, 1]	12_con_1049.xyz	[[0.156681428, 0.1560027898, 0.10357252500000001], [-0.5917506281, 3.1587057571, 0.7284122465], [0.3576514937, 3.039402447, 0.8690983847], [0.5786318387, 0.8435863998, -2.9672110910000002], [1.1801631476, 1.3934614903, -2.4459501008], [0.2435808499, -0.0432419073, 3.139827413], [-0.16168291910000002, -0.3768379678, 3.9605728336], [-1.0349444132, 1.8893287809000001, 0.3900215795], [-0.196801465400…	53	12	con_1049	-82.005	-78.3429	311.851	280.599
2	5	[26, 16, 8, 7, 7, 7, 7, 6, 6, 6, 6, 1, 1, 1, 1, 1, 1, 1, 1, 1, 1, 16, 6, 7, 7, 8, 1, 1, 1, 1, 6, 7, 7, 1, 6, 6, 1, 1, 1, 1, 1]	307_con_319.xyz	[[-0.5665131614000001, -1.1171334596, 0.139744055], [-0.8451471929000001, 0.9151739772, 1.1597239146], [-1.1067490865, -2.6645505758, 1.5904352759], [-2.9339187879, -1.0374756824, -0.037355185900000004], [-3.3936433975, 0.2046067937, 0.41674222860000004], [-3.3304578469, 2.117517369, 1.3125072371], [-4.644116877, 1.8968131211, 1.0281221106], [-2.5327311112, 1.1120589285, 0.9613354928000001], [-4.…	41	307	con_319	-72.1714	-67.6917	474.507	355.47
0	5	[26, 8, 1, 1, 7, 7, 7, 7, 7, 7, 7, 6, 1, 6, 1, 6, 6, 1, 6, 1, 6, 1, 6, 1, 6, 6, 8, 1, 1, 7, 7, 7, 7, 7, 7, 7, 6, 1, 6, 1, 6, 6, 1, 6, 1, 6, 1, 6, 1, 6, 6]	235_con_167.xyz	[[0.33397709130000003, 2.0748153764, 1.6207759868], [-1.011924816, 3.7686403187, 1.1832274749], [-0.5642517017, 4.2220591901, 0.45853520600000003], [-1.7515265593, 3.2795802091, 0.7630810140000001], [-2.294000893, -0.3403493801, -0.9792931417], [-1.0576429337, 0.9689546477000001, 0.2433177266], [-2.2876018545, 1.5740594095, 0.0838855666], [-1.9175245829, -2.5372613621999998, -1.6010281022], [-0.8…	51	235	con_167	-103.624	-98.9441	227.06	166.275
2	1	[26, 8, 1, 6, 1, 1, 1, 8, 1, 6, 1, 1, 1, 8, 1, 6, 1, 1, 1, 8, 1, 6, 1, 1, 1, 8, 1, 6, 1, 1, 1, 8, 1, 6, 1, 1, 1]	287_con_76.xyz	[[0.0046775620000000006, -0.0770560136, 0.040393099], [1.7761482605999999, -0.2441572544, -0.8956056097], [2.2209114498, -1.0768488741, -0.693574947], [2.7953250233, 0.8025875440000001, -0.8933938115000001], [3.5738371098, 0.5258964632, -1.5975355043000001], [3.2041240415, 0.9337941589000001, 0.1029649682], [2.3103307847, 1.7113811908, -1.2226718113], [-0.5330828213000001, -1.4817393541000001, -1…	37	287	con_76	-55.8819	-51.7881	140.62	77.4075
2	5	[26, 7, 7, 7, 7, 7, 7, 7, 7, 7, 7, 7, 6, 7, 7, 7, 7, 7, 7, 7, 7, 7, 7, 7, 7, 7, 7, 7, 7, 7, 7, 6, 6, 7, 6, 6, 6, 1, 1, 1, 1, 1, 1, 1, 1, 1, 1, 1, 1, 1, 1, 1, 1, 1, 1]	256_con_464.xyz	[[0.022456935100000002, -0.0582126898, -0.09539393560000001], [3.454841509, 1.7735121109, 1.8399281233], [2.7976448387, 1.1455856136, 2.8001831862], [1.7095171184, 0.5186134821, 2.4258294766], [1.6312746979, 0.7589181485000001, 1.1167214115], [3.3014264527, 1.0405102311, 4.0692435003], [2.50471086, -1.4259118864, -3.4266920575], [3.1644297846000002, -1.7908942506, -2.3418068596], [2.585273554, -1…	55	256	con_464	-119.995	-111.823	945.733	911.287
2	1	[6, 1, 6, 1, 6, 1, 6, 1, 6, 6, 1, 6, 6, 6, 1, 6, 6, 1, 1, 6, 1, 1, 6, 1, 1, 6, 1, 1, 1, 6, 1, 6, 1, 6, 1, 6, 6, 1, 6, 6, 1, 6, 6, 6, 1, 6, 1, 1, 6, 1, 1, 6, 1, 1, 6, 1, 1, 1, 26, 7, 1, 1, 7, 7, 7, 7, 7, 7, 7, 7, 7, 7, 7, 7, 7, 1, 1]	409_0_con_351.xyz	[[-1.965411682, -1.123186927, 3.0873727946], [-1.5681372076, -2.1225247701, 3.1097083143], [-3.0232145877, -0.5661949908, 3.8226829355], [-3.6338981387000002, -1.0569466258, 4.5582392572], [-3.1205728374, 0.7388672470000001, 3.4162604013], [-3.7871253077, 1.5254119948, 3.7185464282], [-2.3465434128, 3.2882869904, 1.7434093283], [-3.1844892894, 3.5059553155, 2.3877474315000002], [-1.817158475, 4.2…	77	409	0_con_351	-124.457	-120.746	512.285	462.199
2	5	[26, 7, 7, 7, 7, 6, 1, 1, 6, 1, 1, 6, 1, 6, 6, 1, 6, 1, 6, 1, 1, 6, 1, 6, 1, 1, 7, 7, 7, 7, 7, 7, 6, 6, 1, 1, 1, 1, 6, 6, 1, 1, 1, 1, 6, 6, 1, 1, 6, 6, 6, 6, 1, 1, 6, 6, 1, 1, 6, 6, 1, 1, 1, 1, 6, 6, 1, 1, 6, 6, 1, 1, 1, 1]	439_0_con_79.xyz	[[-0.09865777760000001, 0.2817693154, -0.5261530403], [-0.2924943015, 0.5402137417, -3.3513626679], [-0.8003210116, -1.478630836, -1.468635253], [0.7838809613000001, -1.3442703477, 0.6529166399], [0.8393391647, -3.5289149962, 1.0244686786], [-0.7424179504, -0.7791065572, -3.776103763], [0.1304323419, -1.3994377724, -3.9668552893999998], [-1.3120833338, -0.7427601931000001, -4.7103820287], [-1.574…	74	439	0_con_79	-110.496	-107.824	493.312	484.305
2	1	[26, 7, 7, 1, 7, 1, 7, 7, 7, 1, 7, 1, 7, 7, 7, 1, 7, 1, 7, 6, 1, 1, 6, 1, 1, 6, 1, 1, 6, 6, 6, 1, 1, 6, 1, 1, 6, 1, 1, 6, 1, 1, 6, 1, 1, 6, 1, 1, 6, 6, 6, 1, 1, 6, 1, 1, 6, 1, 1, 6, 1, 1, 6, 1, 1, 6, 1, 1, 6, 6, 6, 1, 1, 6, 1, 1, 6, 1, 1]	590_1_con_48.xyz	[[-0.0041244673, -0.0122558022, -0.0139302513], [1.4168520533, -0.8735709686, 1.0502551037], [3.7659438464, -1.1782177781, 1.1892617962], [4.5340408543, -1.3394907533, 0.5586816429], [3.9574910689, 0.5653084727000001, -1.0043585126], [4.7077219857, 0.5943752504, -0.334184382], [1.5861936173, 0.5780994423, -1.0253099211], [0.0646741072, 1.7004659320000002, 0.9437378546], [-0.6239981792, 3.96600915…	79	590	1_con_48	-114.06	-110.472	375.004	269.873
2	5	[26, 17, 7, 7, 7, 7, 7, 1, 1, 6, 1, 6, 1, 6, 1, 6, 1, 6, 6, 6, 6, 6, 1, 6, 1, 6, 6, 1, 6, 1, 6, 1, 1, 1, 8, 1, 17, 7, 7, 7, 7, 7, 1, 1, 6, 1, 6, 1, 6, 1, 6, 1, 6, 6, 6, 6, 6, 1, 6, 1, 6, 6, 1, 6, 1, 6, 1, 1, 1, 8, 1]	464_0_con_448.xyz	[[1.0834015788, 1.5085182808000002, 1.7413228003999999], [-6.166675824, -2.3015733698, -3.9985954828], [-0.18020608030000002, 3.0583914697, 2.6155837402], [-0.8033456593, 1.1617279753, 0.8760997916000001], [-1.2818760556, 0.26798497120000003, -0.024783379100000003], [-2.8243379922000003, 1.7831816684000001, 0.4070759272], [-4.0464211535, 2.4517131093, 0.5231451656], [-4.2180822749, 2.976551579999…	71	464	0_con_448	-126.222	-123.08	454.584	434.204
2	1	[6, 6, 6, 6, 6, 6, 6, 6, 7, 7, 7, 8, 8, 26, 1, 1, 1, 1, 1, 1, 1, 1, 1, 1, 1, 1, 1, 1, 1, 6, 6, 6, 6, 6, 6, 6, 6, 7, 7, 7, 8, 8, 1, 1, 1, 1, 1, 1, 1, 1, 1, 1, 1, 1, 1, 1, 1]	269_con_274.xyz	[[2.7157186956, -1.6340470678, -0.3732533554], [3.2057376291, -0.6603543466, -1.4072958885], [2.1026267225, 0.006574951000000001, -2.2116090052], [1.8056165786, 2.4685677129, -1.9477076546], [1.0806251999, 3.2932167949, -1.1219537564], [0.3754210317, 2.4418856357, -0.2761345035], [1.6082587985, 1.1048234396, 2.5815971337], [2.9729581912, 1.2115819438, 1.9617487728], [0.6512933045, 1.1554333563, -…	57	269	con_274	-90.1604	-85.8127	225.25	151.58
1	5	[26, 17, 15, 15, 8, 8, 7, 7, 1, 7, 1, 6, 6, 1, 6, 1, 6, 1, 6, 6, 1, 6, 1, 1, 1, 6, 1, 1, 1, 6, 1, 6, 1, 1, 1, 6, 1, 1, 1, 6, 1, 6, 1, 1, 1, 6, 1, 1, 1, 6, 1, 6, 1, 1, 1, 6, 1, 1, 1, 6, 6]	495_1_con_94.xyz	[[-0.028044891000000002, -0.52040748, -0.4060828005], [0.2029685302, -0.2390486991, -2.5864149202], [-2.4065201683, -0.005226716, -0.1601689031], [2.3119950367, -0.21773060530000002, 0.2658161656], [-0.16100357510000002, -3.58529331, -1.081288126], [0.19009739620000002, -2.6237630549, 2.5803773647], [0.0433889269, 1.6403088843, 0.0698299502], [-2.2782383248, 1.7028043933, -0.0054783501], [-3.1025…	61	495	1_con_94	-89.1458	-86.8653	-17.9611	22.8536
2	1	[6, 6, 1, 6, 1, 6, 1, 6, 6, 1, 1, 6, 1, 1, 6, 1, 1, 1, 6, 7, 7, 8, 26, 1, 1, 1, 6, 6, 1, 6, 1, 6, 1, 6, 6, 1, 1, 6, 1, 1, 6, 1, 1, 1, 6, 7, 7, 8, 1, 1, 1]	157_con_1.xyz	[[-2.550026624, 1.0721500104, 0.0963960309], [-3.9279485166, 1.1239824613, 0.06292440960000001], [-4.4504087774, 2.0075905573, 0.4002461811], [-4.6276796157, 0.0271138839, -0.42865956790000004], [-5.7068678737, 0.0415334661, -0.4624964816], [-3.9305579698, -1.0753609717, -0.9027014416], [-4.4564703292, -1.9203792843, -1.3244520757], [-2.5492296131, -1.0752519815000001, -0.8340956989], [-1.6872494…	51	157	con_1	-76.3934	-74.048	318.867	242.158
0	5	[26, 8, 1, 1, 8, 1, 1, 7, 7, 6, 1, 7, 6, 1, 6, 7, 7, 7, 7, 8, 1, 1, 8, 1, 1, 7, 7, 6, 1, 7, 6, 1, 6, 7, 7, 7, 7]	195_con_751.xyz	[[-0.0830482773, 0.8679137309, -0.9525189152], [0.5487987842000001, -0.9767701246, -1.8172095811000002], [1.4254013723, -1.4162637828, -1.6424911667000002], [-0.166915124, -1.5941874316, -1.5662905577], [2.9280356076, -2.1137081943, -1.3368784951000001], [3.2422728386, -2.8496149555, -1.8698086346], [3.6889502874, -1.8807838751000001, -0.7182523278], [1.4078379172, 1.0150850008, 0.4332275021], [2…	37	195	con_751	-85.4844	-79.2959	139.217	56.3016
1	5	[6, 6, 6, 1, 1, 6, 1, 1, 6, 1, 1, 6, 1, 1, 6, 1, 1, 1, 6, 1, 1, 1, 6, 1, 1, 6, 6, 1, 6, 1, 6, 1, 6, 1, 6, 1, 1, 6, 6, 1, 6, 1, 6, 1, 6, 1, 7, 1, 1, 7, 7, 7, 7, 8, 8, 26]	70_con_24.xyz	[[1.6810010218, 2.4051501248, 1.1630826559], [1.1241708444, 2.9545661621, -0.1326240634], [1.7431370218, 4.2049967295, -0.6828781219000001], [2.5773786094, 4.6075720792, -0.1299852944], [1.8027468662000001, 4.2920937069, -1.7586249675999999], [0.40007180670000003, 4.2695620743, -0.054712493800000005], [-0.4561737883, 4.4079975855, -0.7019391545], [0.3221650652, 4.7203092226, 0.9225231685], [-2.05…	56	70	con_24	-85.4044	-82.729	135.37	92.9377
2	1	[26, 7, 7, 7, 7, 7, 7, 7, 7, 7, 6, 6, 6, 6, 6, 6, 6, 6, 6, 6, 6, 6, 6, 6, 6, 6, 6, 6, 6, 6, 6, 6, 6, 6, 1, 1, 1, 1, 1, 1, 1, 1, 1, 1, 1, 1, 1, 1, 1, 1, 1, 1, 1, 1, 1, 1, 1, 1, 1, 1, 1, 1, 1, 1, 1, 1, 1, 1, 1, 1, 1, 1, 1]	416_4_con_420.xyz	[[-0.013360884000000002, -0.12231491350000001, 0.059165932500000004], [-3.1796061304, 2.3999943728, -1.0675941592], [-1.5520685552, 1.0468978096, -0.5170634653], [0.4404690068, 0.0532695732, -1.8747473191], [-1.7172196542, -3.6991088728, -1.2207728029], [-0.8114278189, -1.8569373254000001, -0.4838193203], [1.5180656111, -1.2766508993999999, 0.46346071050000004], [1.6119033151000002, 3.4470178558,…	73	416	4_con_420	-102.776	-100.107	369.275	259.519
2	5	[26, 17, 7, 7, 7, 7, 7, 1, 1, 6, 1, 6, 1, 6, 1, 6, 1, 6, 6, 6, 6, 6, 1, 6, 1, 6, 6, 1, 6, 1, 6, 1, 1, 1, 8, 1, 17, 7, 7, 7, 7, 7, 1, 1, 6, 1, 6, 1, 6, 1, 6, 1, 6, 6, 6, 6, 6, 1, 6, 1, 6, 6, 1, 6, 1, 6, 1, 1, 1, 8, 1]	464_0_con_385.xyz	[[0.0096323059, 0.1307255615, -0.3351856519], [-9.6605230579, -0.5801409615, -2.3806515446], [-0.12371671370000001, 1.7874187594, 1.0409262946], [-2.0253343387, 0.5775903678000001, -0.28362855260000003], [-3.1191351712, 0.0378311428, -0.8754748886], [-3.7468691485, 1.6703933692000001, 0.46408138120000003], [-4.5893235986, 2.5901494813, 1.0778133886], [-4.3997884081, 3.5244126911, 0.74038481], [-4…	71	464	0_con_385	-126.226	-123.081	449.122	430.524
1	5	[26, 8, 8, 8, 1, 7, 7, 7, 7, 6, 1, 6, 1, 6, 1, 6, 1, 6, 6, 1, 1, 6, 1, 1, 1, 6, 1, 1, 6, 1, 1, 6, 1, 1, 1, 6, 1, 1, 6, 6, 1, 6, 1, 6, 1, 6, 1, 6, 6, 6, 1, 6, 1, 6, 1, 6, 1, 6, 1, 6, 6, 1, 6, 1, 6, 1, 6, 1, 6, 1, 6]	503_0_con_228.xyz	[[-1.0044549125, -0.4349506194, -0.2761182853], [0.5245410335, -0.2933187584, -1.4178343733], [2.7016999682, -0.1385572252, -1.8953503761000001], [0.8215746223, -0.41195920150000004, 1.1112768726], [1.0641345396, -0.9156239746, 1.8970173913], [-1.5101294694, 1.5841146694, -0.029001966100000002], [-2.3678474502, -0.42966739340000004, 1.5878836319], [-1.5144087428000002, -2.627650848, -0.0674617823…	71	503	0_con_228	-110.73	-107.855	115.492	71.2209
2	5	[6, 6, 6, 6, 6, 6, 6, 6, 7, 7, 7, 8, 8, 26, 1, 1, 1, 1, 1, 1, 1, 1, 1, 1, 1, 1, 1, 1, 1, 6, 6, 6, 6, 6, 6, 6, 6, 7, 7, 7, 8, 8, 1, 1, 1, 1, 1, 1, 1, 1, 1, 1, 1, 1, 1, 1, 1]	269_con_499.xyz	[[2.4853731204000002, -0.6422249382, -1.7504631942], [2.7048114877, 0.7145898554, -2.3721591826], [1.6484492511000002, 1.7479385449, -2.0254763318], [2.3087561745, 3.3077712282, -0.1642269637], [2.1570705162, 3.2981200285, 1.2049853005], [1.4505227474, 2.1305314584, 1.4847513401999999], [0.9849888738, -1.8464645888, 2.9414946146], [2.1128379507, -2.6318288513, 3.5514671185], [1.1760809986, 1.4578…	57	269	con_499	-90.1837	-85.8473	215.828	162.286
2	1	[26, 7, 7, 7, 7, 7, 7, 7, 7, 7, 6, 6, 6, 6, 6, 6, 6, 6, 6, 6, 6, 6, 6, 6, 6, 6, 6, 6, 6, 6, 6, 6, 6, 6, 1, 1, 1, 1, 1, 1, 1, 1, 1, 1, 1, 1, 1, 1, 1, 1, 1, 1, 1, 1, 1, 1, 1, 1, 1, 1, 1, 1, 1, 1, 1, 1, 1, 1, 1, 1, 1, 1, 1]	416_3_con_540.xyz	[[0.1828035134, 0.0158842225, -0.0136504962], [-3.1477780848, 1.238965033, -2.1970755489], [-1.3984204608, 0.5517610331, -1.0906095262], [-0.5676203401000001, -1.7895488295000002, -0.34993397330000003], [1.7244185515, 3.8325869912, 0.6307319265], [0.8436408574, 1.8666081439000002, 0.2920553144], [-0.8340180020000001, 0.4138165212, 1.6018543027], [2.4960682849, -0.8452656, -3.3886865132], [1.34337…	73	416	3_con_540	-102.777	-100.106	368.185	258.839
1	1	[26, 15, 15, 15, 6, 8, 6, 8, 8, 8, 8, 8, 6, 1, 1, 1, 6, 1, 6, 1, 1, 6, 1, 1, 6, 1, 1, 6, 1, 1, 6, 1, 1, 6, 1, 1, 6, 1, 1, 6, 1, 1, 6, 1, 1, 1, 6, 1, 1, 1, 6, 1, 1, 6, 1, 1, 6, 1, 1, 6, 1, 1, 1, 6, 1, 1, 1]	538_0_con_56.xyz	[[-0.8372115630000001, -0.33039560960000003, 0.1838545115], [0.9838045195, 0.1783324732, -1.071236382], [-1.5885878747, 1.7395365744, 0.1151335618], [-0.1709095859, -2.4184121129, 0.11319552940000001], [-1.9636632897, -0.7188669457, -1.121717118], [-2.7424865625, -1.0147903812, -1.9174482978], [-0.1086042482, -0.0398524499, 1.7585071443], [0.29883616, 0.1504132545, 2.8211757491], [-1.4597547573, …	67	538	0_con_56	-99.6038	-94.9993	-301.392	-342.108
2	1	[26, 16, 6, 6, 16, 6, 6, 6, 16, 6, 6, 16, 6, 6, 16, 6, 6, 6, 16, 6, 6, 1, 1, 1, 1, 1, 1, 1, 1, 1, 1, 1, 1, 1, 1, 1, 1, 1, 1, 1, 1, 1, 1, 1, 1, 1, 1, 1, 1]	162_1_con_8.xyz	[[0.0048053392000000006, 0.1622173945, -0.020879760600000002], [1.2168392654, 1.7040404737000001, 1.0696596052], [1.7510756027, 0.8313169892000001, 2.5951999256000002], [2.2079486308, -0.5737187624, 2.3212150542], [1.027243037, -1.4257649785, 1.1750343075], [2.1936457244, -2.4808735307, 0.2278721418], [3.1742704668, -1.7836775297, -0.6885983235], [2.567500186, -1.1721163323, -1.9305087093000002],…	49	162	1_con_8	-69.1111	-66.1038	478.156	271.142
2	1	[26, 8, 1, 1, 7, 7, 1, 1, 8, 6, 6, 1, 6, 6, 1, 1, 1, 7, 7, 1, 1, 8, 6, 6, 1, 6, 6, 1, 1, 1, 8, 1, 1, 7, 8, 6, 6, 6, 7, 1, 1, 1, 6, 1, 1, 1, 7, 8, 6, 6, 6, 7, 1, 1, 1, 6, 1, 1, 1]	133_con_79.xyz	[[0.2062352506, -0.1073185301, 0.5893010206], [1.7252366170000002, 0.7635958927000001, 1.6457684299], [1.3670299627, 1.5342686641, 2.1510538834], [2.4166813567, 1.0951748951, 1.060391044], [-1.0359947341, 1.2997370329, 1.1698311403], [-0.054172750900000004, 2.2012599241, 3.1109471166000002], [-0.2044654451, 1.4219607453, 3.7391486163], [-0.0308004781, 3.0514002405, 3.6561193256999998], [-2.037861…	59	133	con_79	-104.81	-98.6526	255.389	134.392
2	5	[26, 8, 1, 6, 1, 1, 1, 8, 1, 6, 1, 1, 1, 8, 1, 6, 1, 1, 1, 8, 1, 6, 1, 1, 1, 8, 1, 6, 1, 1, 1, 8, 1, 6, 1, 1, 1]	287_con_96.xyz	[[0.0444292416, -0.0762572001, 0.035994452100000005], [1.5347640305999999, -0.7897399453, -1.2648699398], [1.7872783475, -1.7158340485, -1.1665941486], [2.4030071085999998, -0.1514635846, -2.2457652751], [2.1382871469999998, 0.8974944298, -2.2570613649], [2.2356907957, -0.5881532729, -3.2260021914], [3.4424617179, -0.2694467211, -1.9543842221], [-1.437569585, 0.41053577010000003, 1.4524180601], […	37	287	con_96	-55.9118	-51.8281	126.322	61.7744
2	5	[26, 7, 7, 7, 7, 7, 7, 7, 1, 6, 1, 6, 6, 6, 8, 6, 1, 6, 6, 6, 1, 6, 6, 1, 6, 6, 1, 7, 1, 6, 1, 6, 1, 6, 1, 6, 1, 8, 6, 1, 6, 1, 6, 1, 8, 6, 1, 6, 1, 7, 1, 6, 1, 6, 1, 6, 1, 6, 6, 1, 6, 1, 6, 6, 1, 6, 1, 6, 1, 1, 1, 6, 1, 1, 1, 6, 1, 1, 1]	405_0_con_37.xyz	[[0.3572687466, 0.8859776796000001, 0.3062705307], [2.6324557662, 0.8248239851, 0.2397075955], [-1.7123326643999999, 0.9064114067000001, 1.0346776037], [-0.5557895873, -0.7076670769000001, -1.0025512758], [0.493682355, -0.3160055393, 2.0333312209], [0.9166118406, 2.7134073659, 1.2952053552], [0.1693770557, 1.8326689009, -1.5757070428], [-0.5864767399, -1.2992069006, 3.6741482864], [-1.3305053944,…	79	405	0_con_37	-132.567	-128.465	380.5	371.165
1	1	[26, 15, 15, 15, 15, 7, 7, 1, 6, 6, 1, 1, 1, 6, 1, 1, 1, 6, 1, 1, 1, 6, 1, 1, 6, 1, 1, 1, 6, 1, 1, 1, 6, 1, 1, 6, 1, 1, 1, 6, 1, 1, 6, 1, 1, 1, 6, 1, 1, 6, 1, 1, 1, 6, 1, 1, 6, 1, 1, 6, 1, 1, 1, 6, 1, 1, 6, 1, 1, 1]	608_0_con_217.xyz	[[0.5499528136, 0.0246149719, 0.0905037669], [2.3147030332, -1.2653530694000001, 0.3263109692], [2.2967787031, 1.3885071257, 0.2670397265], [-1.0620214868, 1.4596168747, 0.5086761815], [-0.8824640172, -1.6292413533999999, 0.1741200823], [-2.9905688331, 0.0173590972, -0.6905057009000001], [0.4113309002, 0.1282391464, -1.7668958531999999], [0.6439621010000001, -0.029060431600000002, 1.6026877078], …	70	608	0_con_217	-81.9282	-80.3109	-80.5081	-47.8062
2	1	[26, 7, 7, 7, 6, 6, 6, 6, 1, 1, 1, 1, 1, 1, 1, 1, 1, 1, 1, 1, 1, 7, 7, 7, 6, 6, 6, 6, 1, 1, 1, 1, 1, 1, 1, 1, 1, 1, 1, 1, 1]	105_1_con_10.xyz	[[-3.91853e-05, 3.28514e-05, 3.32749e-05], [-0.7232450358, -1.1142150547, -1.5531376933], [-1.8890592717999999, 0.7735394827000001, 0.0168789422], [-0.8085595698, -1.297372078, 1.3449922052], [-2.1720457196, -0.8357893921, -1.7800701343], [-2.4640891709, 0.5754479755, -1.3405388718], [-2.7556299319, 0.1311851567, 1.0596129699], [-1.9141673233, -0.6099701807, 2.0668114725], [-0.2294342878, -0.8957…	41	105	1_con_10	-52.3296	-50.2694	355.988	249.986
2	5	[26, 8, 8, 8, 8, 7, 6, 6, 1, 1, 1, 1, 1, 1, 1, 1, 1, 8, 8, 8, 8, 7, 6, 6, 1, 1, 1, 1, 1, 1, 1, 1, 1]	6_1_con_124.xyz	[[0.0007623576000000001, 0.6263218383, -0.168614972], [3.4343947683, 0.39949358630000004, -0.49617199310000004], [-0.2281073934, 0.1729837196, -2.2962010825], [-1.4386153472, 2.2578046029, -0.287542409], [1.5537788592, -0.7087589946, 0.100710666], [5.0801350551, -1.4312290207, 0.11357924350000001], [2.7955072424000003, -0.5818335351, -0.0494438655], [3.6438051397, -1.7921172707, 0.3668769921], [3…	33	6	1_con_124	-64.3722	-58.5609	-1.40232	-99.8049
2	5	[26, 8, 1, 8, 1, 8, 1, 7, 7, 7, 7, 7, 7, 6, 1, 1, 6, 6, 1, 1, 1, 6, 1, 1, 6, 6, 1, 1, 1, 6, 1, 1, 6, 6, 1, 1, 1, 6, 6, 1, 1, 6, 1, 1, 1, 6, 6, 1, 1, 6, 1, 1, 1]	12_con_1020.xyz	[[0.1001230927, 0.24718096950000001, -0.0641412828], [-1.1451535375, 3.0808707098, -0.6918856524], [-0.1882588289, 3.1286125774, -0.8234454065], [0.2439072712, 0.0340638844, -3.0944759767], [-0.088441401, -0.3749480114, -3.9138387181], [0.3380704586, 1.063209421, 2.9956460342], [0.8379088255, 1.7042715091, 2.4712505049], [-1.3676789122000002, 1.7512050380000002, -0.3695832204], [-0.40494465360000…	53	12	con_1020	-82.0047	-78.3424	312.027	280.697
2	5	[26, 8, 7, 6, 1, 6, 1, 6, 1, 7, 8, 6, 1, 6, 1, 6, 1, 7, 8, 6, 1, 6, 1, 6, 1, 7, 8, 6, 1, 6, 1, 6, 1, 7, 8, 6, 1, 6, 1, 6, 1, 7, 8, 6, 1, 6, 1, 6, 1]	90_2_con_26.xyz	[[-0.0083568194, -0.0406656103, -0.058391167300000005], [-0.8381409874, -2.7280091026, -1.3056540921], [-1.3585114381, -1.6274455606, -0.6252400204], [-1.8094788061, -3.6514733398, -1.3945086896], [-1.5444028118, -4.5603077595, -1.9067795544], [-2.9452968455, -3.2063882627, -0.8002212478], [-3.8878669368, -3.7147238289, -0.7119538414000001], [-2.604165624, -1.9285424956, -0.3310294104], [-3.20882…	49	90	2_con_26	-96.9446	-91.789	408.392	398.77
1	1	[26, 15, 6, 6, 6, 6, 15, 6, 6, 15, 6, 6, 6, 6, 15, 6, 6, 6, 6, 6, 6, 6, 6, 1, 1, 1, 1, 1, 1, 1, 1, 1, 1, 1, 1, 1, 1, 1, 1, 1, 1, 1, 1, 1, 1, 1, 1, 1, 1, 1, 1, 1, 1, 1, 1, 1, 1, 1, 1, 1, 1, 1]	573_0_con_9.xyz	[[-0.0470083725, 0.0423273531, -0.08680193900000001], [-1.4120694635, -1.6962606245, 0.24894379360000002], [-2.0404340275, -2.5514365822, -1.2465333798], [-0.9621127959, -3.0979073441, 1.3371421971], [-2.9754105602000003, -1.1139983407, 1.0705714887], [-3.2043957514, 0.3465744542, 0.7576512131], [-1.5986866551999999, 1.2261206914, 0.9804467808], [-2.0289118986, 2.9294890898, 0.4587511842], [-1.46…	62	573	0_con_9	-72.1901	-71.2775	-54.7051	-37.755
0	5	[26, 8, 8, 8, 8, 7, 6, 1, 6, 1, 6, 1, 6, 6, 1, 6, 1, 6, 1, 6, 1, 1, 1, 1, 8, 8, 8, 8, 7, 6, 1, 6, 1, 6, 1, 6, 6, 1, 6, 1, 6, 1, 6, 1, 1, 1, 1]	132_con_8.xyz	[[-3.2177910266, 0.0192567082, 0.0539868547], [-1.5789746786999999, -1.0906572339, 0.5964865384], [-1.8939176723000002, -2.6900404171, -0.9464684649], [-3.8137516234, 0.6582116010000001, 2.0684049307], [-2.7842594134, -0.3224147726, -2.1861919402], [4.6819556875, -0.8626052892, 1.4654812139], [5.340793894, -1.7658212598, 0.7373194959], [6.4219124782, -1.7469510618, 0.8135833442], [4.70776507, -2.…	47	132	con_8	-91.6162	-86.1086	-232.331	-337.021
1	5	[6, 6, 1, 6, 1, 6, 6, 1, 6, 1, 6, 6, 1, 6, 1, 6, 1, 1, 6, 1, 1, 6, 1, 6, 6, 1, 6, 1, 6, 1, 6, 1, 1, 6, 1, 1, 6, 1, 1, 6, 1, 1, 6, 6, 1, 1, 6, 1, 6, 1, 6, 1, 6, 1, 7, 7, 7, 7, 7, 7, 8, 8, 17, 26]	543_0_con_17.xyz	[[-3.7620668931, 1.0326491874000001, -0.6875052452], [-3.4755560478, 2.4476380159, -1.0543019976], [-3.956474847, 3.2731124457, -0.5561930915000001], [-2.6001459662, 2.4592258112, -2.0564851359], [-2.1835899259, 3.2972679765, -2.5899633349], [-2.2414808777, 1.0537892002, -2.4004772746], [1.4671593589, 3.8884083248, -1.808963482], [1.911196866, 4.7971795896, -2.1899987311], [1.8431648717, 2.654135…	64	543	0_con_17	-105.522	-103.115	152.077	115.875
2	1	[26, 7, 7, 7, 7, 7, 7, 6, 6, 6, 6, 6, 6, 6, 6, 6, 6, 6, 6, 6, 6, 6, 6, 6, 6, 1, 1, 1, 1, 1, 1, 1, 1, 1, 1, 1, 1, 1, 1, 1, 1, 1, 1, 1, 1, 1, 1, 1, 1]	278_con_17.xyz	[[0.36967141800000003, 0.0418435756, -0.0546307], [0.9868927123000001, -1.4783410333, -1.2436270372], [1.9488970889, -0.5299941078, 1.0827726202], [-0.8596529826, -1.2310291827, 0.9161479824000001], [-1.2619749766, 0.44052616310000003, -1.1731767971], [-0.15935699890000002, 1.5870520873, 1.1387236864], [1.443729902, 1.4630737536, -1.0238865271], [1.8065479284000001, -2.393258126, -0.456354827], […	49	278	con_17	-72.3808	-70.6478	422.525	335.796
2	1	[26, 8, 1, 6, 1, 1, 1, 7, 7, 1, 1, 6, 1, 6, 1, 6, 1, 6, 6, 1, 6, 1, 6, 1, 6, 6, 8, 1, 6, 1, 1, 1, 7, 7, 1, 1, 6, 1, 6, 1, 6, 1, 6, 6, 1, 6, 1, 6, 1, 6, 6]	173_con_20.xyz	[[0.025602065900000002, -0.8160413535000001, -0.1723814185], [-0.9612610995, -2.6016171585, -0.4447498641], [-1.4087653159, -2.7955625509, 0.3894898845], [-1.8886515207999999, -2.9032367457, -1.5143239575], [-2.2163500102, -3.935531256, -1.4313936178], [-1.3499777701, -2.7859019112, -2.4486445415], [-2.7525625761, -2.2412201352, -1.487130923], [1.1539862492, 0.7007026993000001, 0.0977640705000000…	51	173	con_20	-79.5601	-77.2692	343.662	263.337
2	5	[26, 8, 8, 7, 7, 6, 1, 6, 1, 6, 1, 6, 1, 6, 1, 6, 1, 7, 8, 6, 6, 6, 1, 1, 1, 7, 8, 6, 6, 6, 1, 1, 1, 7, 8, 6, 6, 6, 1, 1, 1, 7, 8, 6, 6, 6, 1, 1, 1]	90_3_con_23.xyz	[[-0.0379020247, 0.0245435193, 0.0173792055], [-2.5121594229, 0.42011236690000003, 1.8152699343], [2.7039913977000003, 0.9314700452, -1.1457090646], [-2.1226834108, 0.1099703451, 0.5099060821], [2.0905800676, -0.1356636394, -0.4939487578], [-3.2328089868, -0.0075436981, -0.18697963250000002], [-3.1770940420000002, -0.2542091796, -1.2340928963], [-4.3651278475, 0.2180888196, 0.6103382245], [-5.398…	49	90	3_con_23	-96.947	-91.7906	406.41	398.034
0	5	[26, 7, 8, 1, 6, 1, 6, 1, 8, 1, 1, 7, 8, 1, 7, 6, 8, 6, 1, 6, 1, 8, 6, 6, 1, 6, 1, 6, 1, 1, 7, 6, 1, 6, 1, 8, 1, 1, 7, 7, 6, 8, 6, 1, 6, 1, 8, 6, 6, 1, 6, 1, 6]	268_con_76.xyz	[[-1.8530690854, 1.0787812248, 0.1227654219], [0.20278399360000002, 0.7653747243, -0.1770939477], [-3.6732062153, 1.7485681996, 0.39300779410000003], [-4.0832649127, 1.1523737358, 1.7540525806], [1.2185948611, 0.6520444818000001, 0.6547270938], [1.1626538392, 0.6613466535, 1.7272176781000002], [1.9861864441, 0.5371044272000001, -1.3650553007], [2.6776478623, 0.46495501770000003, -2.1849702063], […	53	268	con_76	-108.534	-102.022	-91.6125	-208.948
2	5	[26, 8, 1, 6, 1, 1, 1, 8, 1, 6, 1, 1, 1, 8, 1, 6, 1, 1, 1, 8, 1, 6, 1, 1, 1, 8, 1, 6, 1, 1, 1, 8, 1, 6, 1, 1, 1]	287_con_309.xyz	[[-0.0024275936000000002, -0.022747934900000003, -0.0498484459], [1.3651179078, -0.6372539102, -1.6033064015], [1.0577487521, -1.1826051897, -2.3367598506], [2.7312546749, -0.21930682340000002, -1.8798110505999999], [3.3989088674, -1.0751478013, -1.8367878703], [2.9999321917, 0.49354208120000004, -1.1107716474], [2.7917564064000002, 0.25350364000000003, -2.8560294337], [-1.5145284408, 0.596590299…	37	287	con_309	-55.9119	-51.8292	127.322	62.132
1	1	[26, 15, 15, 15, 15, 7, 7, 1, 6, 6, 1, 1, 1, 6, 1, 1, 1, 6, 1, 1, 1, 6, 1, 1, 6, 1, 1, 1, 6, 1, 1, 1, 6, 1, 1, 6, 1, 1, 1, 6, 1, 1, 6, 1, 1, 1, 6, 1, 1, 6, 1, 1, 1, 6, 1, 1, 6, 1, 1, 6, 1, 1, 1, 6, 1, 1, 6, 1, 1, 1]	608_0_con_116.xyz	[[0.5558762279, -0.0537570689, 0.11371278280000001], [2.3265785975, -1.3595779451, 0.2682028474], [2.2813509187, 1.2981177362, 0.3122887485], [-0.9690967839, 1.4938569014, 0.43835180090000003], [-1.0020447522, -1.5713058455, 0.1949623081], [-2.7107425399, 0.20243150440000002, -1.1679183167], [0.4481885607, 0.0180822544, -1.7483616304], [0.6470239581, -0.1357038306, 1.6242505383], [0.3606908472, 0…	70	608	0_con_116	-81.9313	-80.3136	-80.0766	-53.6896
0	5	[8, 1, 8, 1, 1, 8, 1, 1, 6, 1, 1, 1, 6, 1, 1, 8, 8, 8, 8, 26, 16, 8, 6, 8, 7, 1, 7, 6, 1, 7, 1, 6, 1, 7, 1, 1, 6, 6, 6, 6]	156_con_96.xyz	[[-1.8965555385, 3.3262946579, 0.2764228698], [-1.0903071368, 2.8307276829, 0.500641949], [2.0849592718, -2.5810406014, -0.8605664766000001], [1.5529991159, -3.0531836155, -1.5113222323], [2.6085805792, -1.9089063771, -1.3816184259], [0.3820061759, -2.5686208563, 1.9580950769], [-0.0841753326, -1.7951934554000002, 2.3396926347], [1.2079835104, -2.6008577989, 2.4573110910000002], [-3.4296423148, -…	40	156	con_96	-89.3896	-82.3152	-297.69	-360.678
2	5	[26, 8, 8, 8, 8, 7, 6, 6, 1, 1, 1, 1, 1, 1, 1, 1, 1, 8, 8, 8, 8, 7, 6, 6, 1, 1, 1, 1, 1, 1, 1, 1, 1]	6_0_con_141.xyz	[[0.0120070281, -0.79253997, 0.0855314565], [2.9841830698000003, -0.13861004030000001, -1.1306844005], [-1.224458392, -2.5789959834, 0.0919051578], [1.4044499036, 0.8005632982, 0.18779638880000002], [0.4781643964, -1.219085733, -1.9906633162], [4.7089496931, 1.7258300891, -0.8965441518], [2.5154721042, 0.7658253444, -0.3876350682], [3.4296549299, 1.9760002456999999, -0.1488802169], [-1.2699839192…	33	6	0_con_141	-64.3696	-58.5598	-2.50461	-98.1347
2	5	[26, 7, 1, 1, 7, 7, 1, 1, 7, 7, 1, 1, 7, 6, 1, 1, 6, 6, 1, 6, 1, 6, 1, 6, 1, 6, 1, 1, 6, 6, 1, 6, 1, 6, 1, 6, 1, 6, 1, 1, 6, 6, 1, 6, 1, 6, 1, 6, 1]	2_17_con_40.xyz	[[-0.2301778058, -0.2437942129, 0.2906969962], [-1.9846260996, -1.1513918105, 1.380135018], [-2.3737230669000002, -1.8829943796, 0.7959867002000001], [-1.7535599016, -1.6105193314, 2.2530191839], [-1.8955349229, 1.09569754, -0.1526937196], [0.2924381925, 0.9987150864000001, 2.0804313303], [-0.4551797119, 1.1444481646, 2.7479206319], [1.0489739827, 0.5794505114, 2.6107310364], [1.381666009, 1.0214…	49	2	17_con_40	-72.3272	-70.69	390.708	359.532
2	5	[26, 8, 8, 8, 8, 7, 6, 6, 1, 1, 1, 1, 1, 1, 1, 1, 1, 8, 8, 8, 8, 7, 6, 6, 1, 1, 1, 1, 1, 1, 1, 1, 1]	6_1_con_122.xyz	[[-0.1091362699, -0.9023280543000001, 0.0726284249], [3.1257037798, -0.1059209203, 0.5425265821], [-1.3749423765, -2.4770963597, 1.1245320249], [-0.1411953617, 0.2313572855, 1.892829781], [1.3041737882, 0.4202933927, -0.6942691522000001], [4.5635170685, 1.851359159, -0.16127091640000002], [2.469628871, 0.6009972657, -0.2593105383], [3.1935149025, 1.8518898079000001, -0.7777798276], [3.2739996306,…	33	6	1_con_122	-64.3694	-58.561	-0.09513	-101.499
2	1	[26, 8, 8, 8, 8, 7, 7, 7, 7, 7, 7, 6, 1, 6, 1, 1, 1, 6, 1, 1, 1, 6, 1, 1, 1, 6, 1, 1, 6, 6, 1, 6, 1, 6, 1, 1, 6, 1, 1, 6, 1, 1, 6, 6, 1, 6, 1, 6, 1, 1, 1, 6, 1, 6, 1, 1, 1, 6, 1, 1, 1]	572_0_con_221.xyz	[[0.1082512011, -0.31734769760000003, -0.2143886599], [-1.2325815626, -0.7097784156, 1.7648112753], [1.7243950767, 1.8520335693, 1.2452312079], [-1.3997631243, 2.1740236049, -1.0805255316], [1.154645414, -0.0258393973, -1.8760220683000002], [-1.9551569389, 0.9354554151000001, 3.2260401317], [1.3290887078, -1.9684483668000001, 0.340822034], [1.3190599154, 0.5346575772000001, 0.9968472425], [-1.128…	61	572	0_con_221	-95.3546	-91.0471	299.736	204.313
2	1	[26, 7, 7, 7, 6, 6, 6, 1, 1, 1, 1, 1, 1, 1, 1, 1, 1, 1, 1, 7, 6, 1, 1, 1, 1, 7, 7, 6, 6, 1, 1, 1, 1, 1, 1, 1, 1]	8_4_con_3.xyz	[[0.0017015992, 0.011483918400000001, -0.0011906289], [1.0207904882, 1.4767755178, -1.1392849996], [1.7821486539, 0.11193118290000001, 1.1362547568], [-0.7889923415000001, -1.5872324067, 1.1494583149], [2.1760838713, 1.9920969873, -0.3550104133], [2.8255728939, 0.837201056, 0.3614323498], [-0.11953263600000001, -2.8548835943, 0.7485459971], [1.8017741085, 2.7218128359, 0.36154317690000004], [2.89…	37	8	4_con_3	-47.0365	-44.955	358.443	241.439
2	1	[6, 1, 6, 1, 6, 1, 6, 1, 6, 6, 1, 1, 6, 1, 1, 6, 6, 1, 6, 1, 6, 1, 6, 1, 6, 1, 1, 6, 6, 1, 6, 1, 6, 1, 6, 1, 6, 1, 6, 1, 6, 1, 6, 1, 6, 6, 1, 1, 7, 7, 7, 7, 7, 7, 1, 1, 26]	66_3_con_2.xyz	[[1.5453478660000002, -2.335102545, -0.7891504101], [0.7014199775000001, -2.9048140269, -0.4309741735], [2.7542203759, -2.9408108819, -1.0723759775], [2.8610900415, -4.0076018964, -0.9437627542], [3.8112562912, -2.1579761942, -1.5073205055], [4.7729757694, -2.5991944843, -1.7249850135], [3.614352711, -0.7929830827000001, -1.6593558099], [4.4183266485, -0.15528282740000002, -1.9984586211000002], […	57	66	3_con_2	-86.0468	-84.5834	418.278	355.481
2	1	[26, 7, 1, 1, 7, 1, 7, 1, 1, 7, 1, 1, 7, 1, 7, 1, 1, 6, 1, 1, 6, 1, 1, 6, 1, 1, 6, 1, 1, 6, 1, 1, 6, 1, 1, 6, 1, 1, 6, 1, 1]	105_con_9.xyz	[[-0.021176768500000002, -0.0839159204, 0.3003574262], [-0.8549638532, -1.8200720784, -0.3735214767], [-0.1737241762, -2.3401578608999998, -0.91841885], [-1.1505853297, -2.4835592323, 0.3382490247], [-1.3895008964, 0.7843161961, -0.9427177790000001], [-1.0129833323, 1.5788824865, -1.449645869], [-1.4710566643, 0.2052106807, 1.6893812361], [-2.1037632804, -0.5856920565, 1.7864239472], [-1.12410963…	41	105	con_9	-52.3321	-50.2739	363.349	252.127
2	1	[26, 7, 7, 7, 7, 7, 7, 7, 7, 7, 6, 6, 6, 6, 6, 6, 6, 6, 6, 6, 6, 6, 6, 6, 6, 6, 6, 6, 6, 6, 6, 6, 6, 6, 1, 1, 1, 1, 1, 1, 1, 1, 1, 1, 1, 1, 1, 1, 1, 1, 1, 1, 1, 1, 1, 1, 1, 1, 1, 1, 1, 1, 1, 1, 1, 1, 1, 1, 1, 1, 1, 1, 1]	416_3_con_358.xyz	[[0.0269039823, -0.0509260941, -0.0945531166], [-4.0407793043, 0.8193295527000001, 0.2182328959], [-1.9241809235, 0.3104082379, 0.0467682654], [-0.5723876233, -1.0869587003, -1.6595186699000002], [0.2307658339, 3.5422528790000003, -2.2236006243], [0.18581330040000002, 1.6741690378, -1.0936367205], [0.6256305274, 1.1088994117, 1.4040338909], [4.0505639759, -1.031224027, -0.40773401140000004], [1.9…	73	416	3_con_358	-102.777	-100.108	368.652	257.681
2	1	[26, 7, 7, 7, 7, 7, 7, 6, 1, 6, 1, 6, 1, 6, 1, 6, 6, 6, 1, 6, 1, 6, 6, 6, 1, 6, 1, 6, 1, 6, 1, 6, 1, 6, 1, 6, 1, 6, 1, 6, 6, 6, 1, 6, 1, 6, 6, 6, 1, 6, 1, 6, 1, 6, 1, 6, 1, 6, 1, 6, 1, 6, 1, 6, 6, 6, 1, 6, 1, 6, 6, 6, 1, 6, 1, 6, 1, 6, 1]	557_0_con_7.xyz	[[-0.3470151554, 0.046916027400000004, -0.2573184333], [-0.36291153730000003, -1.8860221168, 0.0622370238], [1.1747267908, -0.0832834808, 1.0407507146], [-1.7691681366, -0.2150789103, -1.5870588565000001], [0.8017159490000001, -0.4607948069, -1.8493508511], [-0.3854157708, 1.9259756855, -0.7825133396], [-1.6024864633, 0.6999678128, 1.1390491861], [-1.3144660889, -2.7639798517000003, -0.2843253056…	79	557	0_con_7	-126.283	-125.243	487.534	428.927
1	5	[26, 16, 7, 7, 7, 7, 7, 7, 7, 7, 6, 6, 6, 6, 6, 6, 6, 6, 6, 6, 6, 6, 6, 6, 6, 6, 6, 6, 1, 1, 1, 1, 1, 1, 1, 1, 1, 1, 1, 1, 1, 1, 1, 1, 1, 1, 1, 1, 1, 1, 1, 1, 1, 1, 1]	214_con_48.xyz	[[0.21388433310000002, -0.2564947481, -0.1319343063], [2.5908537959, 1.0064118109, 3.6243187144], [-1.7667410739, -2.6810921861, 2.8724362539], [-0.8045679535, -1.4735731118, 1.3295214412], [-1.8452341661, 0.19089709700000002, -0.5172844458], [-1.0608888385, 3.9962409989000003, -1.277050645], [1.0708489867, 0.8001648507, -1.9132089814], [0.9323525471, -1.8703671513, -1.3398329365000001], [1.77647…	55	214	con_48	-84.526	-81.8672	233.123	200.033
1	1	[6, 6, 1, 6, 1, 6, 6, 1, 6, 1, 6, 6, 1, 6, 1, 6, 1, 1, 6, 1, 1, 6, 1, 6, 6, 1, 6, 1, 6, 1, 6, 1, 1, 6, 1, 1, 6, 1, 1, 6, 1, 1, 6, 6, 1, 1, 6, 1, 6, 1, 6, 1, 6, 1, 7, 7, 7, 7, 7, 7, 8, 8, 17, 26]	543_0_con_27.xyz	[[4.4092632123, 1.1063122582, -1.1308346052], [5.213310044, 0.43593734110000004, -2.1927777183], [5.7111121265, 0.9951623765000001, -2.9678723025], [5.1801683503, -0.8797939894000001, -1.9903798845], [5.6440337629, -1.6691589533, -2.5588004185], [4.3495485364, -1.1605287481, -0.7831875324], [-0.2552756841, -3.7559231948000003, 3.0717377097], [-0.0348396933, -4.6177124184, 3.6846806934], [-0.52966…	64	543	0_con_27	-105.526	-103.1	147.403	67.5655
2	5	[26, 16, 8, 7, 7, 7, 7, 6, 6, 6, 6, 1, 1, 1, 1, 1, 1, 1, 1, 1, 1, 16, 6, 7, 7, 8, 1, 1, 1, 1, 6, 7, 7, 1, 6, 6, 1, 1, 1, 1, 1]	307_con_232.xyz	[[-0.4133678588, -1.7312042587, -0.3458076825], [-0.9674250591, -0.9475610292000001, 1.7519924508], [0.9457038621, -3.257648666, 0.4222243574], [-2.3329092799, -0.5244563976000001, -1.0013161695], [-2.8051617117000003, 0.22471057860000002, 0.0829118148], [-2.9850257014, 0.9089843461, 2.0738814356], [-3.9675539413000003, 1.5512703737, 1.3828435849], [-2.2542094949, 0.0887753081, 1.3230428354], [-3…	41	307	con_232	-72.1744	-67.6961	469.5	363.189
2	5	[26, 7, 7, 1, 1, 7, 1, 1, 7, 7, 7, 7, 7, 7, 7, 1, 1, 6, 1, 1, 6, 1, 1, 6, 1, 1, 6, 1, 1, 6, 1, 1, 6, 1, 1, 6, 1, 6, 1, 6, 1, 6, 1, 6, 6, 1, 1, 6, 1, 6, 1, 6, 1, 6, 1, 6, 6, 6, 6, 6, 1, 6, 1, 6, 1, 6, 1]	497_0_con_81.xyz	[[1.1427853510000001, -0.42065173040000003, -0.034384373], [3.1421958733, -1.5729093481, -0.28625148240000003], [0.6958082288, -1.2717393418, -1.9889815275], [0.6971337451, -2.279100902, -1.8730235896], [-0.2621695638, -1.0438654374, -2.22678478], [1.7487442677, 0.6227442484, 1.7834730776], [1.218384712, 1.4845445163, 1.8469504069], [1.4419831303000001, 0.0574455425, 2.5685486086], [0.8573967859,…	67	497	0_con_81	-102.091	-99.3474	472.902	477.177
2	1	[26, 7, 7, 7, 7, 7, 7, 7, 7, 7, 6, 6, 6, 6, 6, 6, 6, 6, 6, 6, 6, 6, 6, 6, 6, 6, 6, 6, 6, 6, 6, 6, 6, 6, 1, 1, 1, 1, 1, 1, 1, 1, 1, 1, 1, 1, 1, 1, 1, 1, 1, 1, 1, 1, 1, 1, 1, 1, 1, 1, 1, 1, 1, 1, 1, 1, 1, 1, 1, 1, 1, 1, 1]	416_6_con_1121.xyz	[[0.067290578, 0.014693828300000001, -0.0038263371], [-2.2212210108, -1.3646108851, 3.1916969665], [-1.0725739765, -0.6160170825, 1.4962164863], [-1.4307069582, -0.6681366425, -1.0544117107], [3.2826555905, 1.329728306, 2.3047673327], [1.5946557981, 0.5960454583, 1.1331928], [1.0198699044, -1.7004856039, 0.0893915896], [-1.7726014421, 3.7450292750000003, -0.22533830300000002], [-0.7604179085, 1.8…	73	416	6_con_1121	-102.775	-100.105	367.486	258.455
1	1	[6, 6, 1, 6, 1, 6, 6, 1, 6, 1, 6, 6, 1, 6, 1, 6, 1, 1, 6, 1, 1, 6, 1, 6, 6, 1, 6, 1, 6, 1, 6, 1, 1, 6, 1, 1, 6, 1, 1, 6, 1, 1, 6, 6, 1, 1, 6, 1, 6, 1, 6, 1, 6, 1, 7, 7, 7, 7, 7, 7, 8, 8, 17, 26]	543_0_con_22.xyz	[[4.3706764216, -1.993143571, -0.419196033], [5.3445872302, -2.888238425, 0.2690957976], [5.5862446038, -3.8674328336, -0.11033214100000001], [5.8087018653, -2.2671967985, 1.3513414203], [6.5237959884, -2.6098014518, 2.0809223585], [5.1728126703, -0.9199734292, 1.4457356487], [0.044983473, -4.2114565795, -0.24269961480000002], [0.3014243068, -5.2531755404, -0.3701985352], [-0.2888776611, -3.43041…	64	543	0_con_22	-105.532	-103.106	143.635	60.1331
2	5	[26, 7, 7, 7, 7, 6, 1, 6, 1, 1, 1, 7, 7, 7, 7, 6, 1, 6, 1, 1, 1, 7, 7, 7, 7, 6, 1, 6, 1, 1, 1, 7, 7, 7, 7, 6, 1, 6, 1, 1, 1, 7, 7, 7, 7, 6, 1, 6, 1, 1, 1, 7, 7, 7, 7, 6, 1, 6, 1, 1, 1]	513_0_con_33.xyz	[[0.0702474341, -0.0686519932, 0.0535777531], [1.4527576651, 1.3099795483, 1.0399453705], [2.79941731, 1.1638163964000001, 0.9393401103000001], [3.3946232377, 2.147245891, 1.5153280815999999], [2.4305680594, 2.9569348304, 2.0018581711], [1.240413022, 2.4304865263, 1.7044624532000001], [0.2804865837, 2.836150885, 1.9676259379], [2.7662174534, 4.1920637547, 2.699059908], [3.1118343254, 4.9319857179…	61	513	0_con_33	-116.818	-110.372	742.995	675.68
2	5	[26, 8, 8, 8, 8, 7, 6, 6, 1, 1, 1, 1, 1, 1, 1, 1, 1, 8, 8, 8, 8, 7, 6, 6, 1, 1, 1, 1, 1, 1, 1, 1, 1]	6_0_con_103.xyz	[[0.0754194162, 0.0047660819, 0.26646955980000003], [3.005551147, -1.1697318212, -1.101299975], [0.1909249164, -1.0788943733, 2.1634696193], [2.1682277787, 0.3499017092, 0.34978828440000004], [0.37904307190000003, -1.619888905, -1.0657417266], [5.432406944, -0.4374138529, -0.9496504910000001], [3.0862051179, -0.2068831404, -0.2982377121], [4.4975437750000005, 0.3618731576, -0.08640187390000001], …	33	6	0_con_103	-64.3707	-58.5599	-2.04191	-105.363
2	1	[26, 16, 16, 16, 8, 8, 8, 6, 6, 6, 6, 6, 6, 1, 1, 1, 1, 1, 1, 1, 1, 1, 1, 1, 1, 1, 1, 1, 1, 1, 1, 16, 16, 16, 8, 8, 8, 6, 6, 6, 6, 6, 6, 1, 1, 1, 1, 1, 1, 1, 1, 1, 1, 1, 1, 1, 1, 1, 1, 1, 1]	510_0_con_13.xyz	[[-0.0473248241, 0.0348191826, 0.1193778597], [0.9481732818, 3.0057132105, 1.2152287171], [-1.7708268698, -0.46812715120000004, 2.8830143498], [-0.7991784340000001, -3.047655075, -0.9000314485], [0.5221092004, 1.9525509832, 0.13618744730000001], [-1.0934686118, 0.4004267542, 1.7706469687], [-0.5290487893, -1.9060715105, 0.13796173820000002], [-0.5618718955, 3.6038087463, 2.0435968323], [1.6754666…	61	510	0_con_13	-97.1449	-90.3313	176.905	-11.4298
2	1	[26, 7, 7, 7, 7, 6, 1, 1, 6, 1, 1, 6, 1, 6, 6, 1, 6, 1, 6, 1, 1, 6, 1, 6, 1, 1, 7, 7, 7, 7, 7, 7, 6, 6, 1, 1, 1, 1, 6, 6, 1, 1, 1, 1, 6, 6, 1, 1, 6, 6, 6, 6, 1, 1, 6, 6, 1, 1, 6, 6, 1, 1, 1, 1, 6, 6, 1, 1, 6, 6, 1, 1, 1, 1]	439_0_con_59.xyz	[[0.0374855387, -0.077709503, 0.1840908481], [-0.2568024117, 0.1340155003, 3.6804206133], [1.4132230769, -0.8382591784000001, 1.3416045182], [1.6154968591999999, 0.48557724420000004, -0.8132215896], [3.816757781, 0.48282431010000004, -1.0074380713], [0.8445757237, -0.7710649573, 3.7763430031], [0.6867564899, -1.4863019717000001, 4.5900194528], [1.7352459883, -0.2028227844, 4.0433447801], [1.15816…	74	439	0_con_59	-110.507	-107.832	477.82	404.317
2	5	[26, 15, 15, 15, 15, 8, 8, 6, 6, 1, 1, 6, 1, 1, 6, 1, 1, 6, 1, 1, 6, 1, 1, 6, 1, 1, 1, 6, 1, 1, 6, 1, 1, 1, 6, 1, 1, 6, 1, 1, 1, 6, 1, 1, 6, 1, 1, 1, 6, 1, 1, 6, 1, 1, 1, 6, 1, 1, 6, 1, 1, 1, 6, 1, 1, 6, 1, 1, 1, 6, 1, 1, 6, 1, 1, 1, 1, 1]	537_0_con_345.xyz	[[-0.14909921980000002, -0.2515005669, 0.5035217483000001], [1.0244255907, 2.027391909, 0.20466871150000002], [2.2962066741, -1.0345073825, 0.5737906162], [-2.5249606023, 0.6071136322, 0.1265526741], [-0.6603039813, -1.4353038237, -1.6592983220000002], [0.1764328862, 0.7881611859000001, 3.4420135812], [-1.0995981609, -2.1863951608, 1.4317881043], [-0.0333783291, 0.27047326650000003, 2.4448871256]…	78	537	0_con_345	-93.4945	-91.044	36.9894	124.863
2	1	[6, 6, 6, 6, 6, 6, 6, 6, 7, 7, 7, 8, 8, 26, 1, 1, 1, 1, 1, 1, 1, 1, 1, 1, 1, 1, 1, 1, 1, 6, 6, 6, 6, 6, 6, 6, 6, 7, 7, 7, 8, 8, 1, 1, 1, 1, 1, 1, 1, 1, 1, 1, 1, 1, 1, 1, 1]	269_con_204.xyz	[[2.6390373898, -1.5508265279, -0.3362450892], [3.0732707411, -0.7353649236, -1.5261331024], [1.9619892614, 0.0105984815, -2.2427592866], [1.9959648815, 2.4967087371, -1.9234509575], [1.4501419479, 3.3705767293, -1.012411483], [0.7025725032, 2.5833118086, -0.1412007926], [2.1019748918, 0.33179226900000003, 2.7046974231], [2.9674894942, 1.3731185481, 2.0633053924], [0.7812832081000001, 1.289741983…	57	269	con_204	-90.1701	-85.822	226.413	150.396
2	5	[26, 7, 1, 1, 7, 7, 1, 1, 7, 7, 1, 1, 7, 6, 1, 1, 6, 6, 1, 6, 1, 6, 1, 6, 1, 6, 1, 1, 6, 6, 1, 6, 1, 6, 1, 6, 1, 6, 1, 1, 6, 6, 1, 6, 1, 6, 1, 6, 1]	2_9_con_54.xyz	[[0.2745850036, -0.2857906816, 0.0792800827], [1.4078252136, -2.2201662784, 0.3661777497], [1.9840297546, -2.4008429547, -0.44821148780000003], [2.0550316629, -2.2062766941, 1.1453995271], [-1.096026071, -1.8477574142000002, -0.6176760126], [1.0691157251, -0.0232119236, -1.9968605687], [0.8739673982, -0.7911306397000001, -2.6286047296], [0.6210136886000001, 0.7850052662, -2.413301978], [2.0580992…	49	2	9_con_54	-72.3276	-70.6909	393.959	361.503
2	5	[26, 8, 1, 8, 1, 8, 1, 7, 7, 7, 7, 7, 7, 6, 1, 1, 6, 6, 1, 1, 1, 6, 1, 1, 6, 6, 1, 1, 1, 6, 1, 1, 6, 6, 1, 1, 1, 6, 6, 1, 1, 6, 1, 1, 1, 6, 6, 1, 1, 6, 1, 1, 1]	12_con_1116.xyz	[[-0.004892377900000001, 0.0310829203, -0.2712236509], [-0.09549271690000001, 2.79251513, -1.6759478277], [0.7874423228, 2.6750140905, -1.2885642483], [-0.3377454153, -2.0372379283, -2.6890821787], [0.3290227761, -1.4001857741000001, -2.9793562825], [0.9924343547000001, -0.9102292383, 2.5119660097], [1.6459108514, -1.1575578737, 1.8416174404], [-0.8356432517, 1.780325579, -1.0963088178], [-0.9209…	53	12	con_1116	-82.0051	-78.346	328.725	283.749
2	5	[26, 8, 1, 8, 1, 8, 1, 7, 7, 7, 7, 7, 7, 6, 1, 1, 6, 6, 1, 1, 1, 6, 1, 1, 6, 6, 1, 1, 1, 6, 1, 1, 6, 6, 1, 1, 1, 6, 6, 1, 1, 6, 1, 1, 1, 6, 6, 1, 1, 6, 1, 1, 1]	12_con_548.xyz	[[0.18720164420000002, 0.12075300630000001, 0.121874518], [-0.3437381674, 3.2253172194, 0.0323333463], [0.48876697950000003, 3.0532366588, 0.4959887687], [1.2415498965, -2.6979387322, 0.5955559049], [1.1086838279, -3.6582206478, 0.4989184232], [0.1933479605, 0.19920505160000002, 3.1959504688], [-0.3342642195, 0.1244320284, 4.0111051481], [-0.8548380428000001, 1.9709607795, -0.2270164372], [0.1458…	53	12	con_548	-82.0026	-78.3465	312.815	279.889
2	5	[26, 8, 1, 8, 1, 8, 1, 7, 7, 7, 7, 7, 7, 6, 1, 1, 6, 6, 1, 1, 1, 6, 1, 1, 6, 6, 1, 1, 1, 6, 1, 1, 6, 6, 1, 1, 1, 6, 6, 1, 1, 6, 1, 1, 1, 6, 6, 1, 1, 6, 1, 1, 1]	12_con_525.xyz	[[0.18253991460000002, -0.015283610100000001, -0.0084765189], [-0.16679924470000002, 2.9111343964, -0.7698249615], [-0.7279636792, 3.7074198241, -0.7589443291], [0.3265560455, -0.4136609726, -3.0547346739], [-0.1529806327, -0.6656300363000001, -3.864023119], [1.1267208197, -3.000745674, 0.3430803765], [1.7984077978, -2.5037853830000003, -0.1461280082], [-0.8416869688, 1.8638407947000002, -0.20156…	53	12	con_525	-82.0027	-78.3462	312.401	279.804
2	5	[26, 7, 7, 7, 7, 7, 7, 7, 7, 7, 6, 6, 6, 6, 6, 6, 6, 6, 6, 6, 6, 6, 6, 6, 6, 6, 6, 6, 6, 6, 6, 1, 1, 1, 1, 1, 1, 1, 1, 1, 1, 1, 1, 1, 1, 1, 1, 1, 1, 1, 1, 1, 1, 1, 1, 1, 1, 1, 1, 1, 1, 1, 1, 1]	592_0_con_11.xyz	[[0.08873271540000001, -0.09561383350000001, 0.2867545889], [1.9904521466, -1.6122479777, -3.3458542662], [1.0713251467, -0.8035439139, -1.5366056499], [2.2286309324999998, -0.0933129313, 0.841431366], [-4.1093374926, -0.2068136828, -1.0350763386], [-1.9961722292, -0.195871298, -0.4658600201], [-0.5344836694, -2.1363661669, 0.8386196795], [0.9548559834, 4.1260426589, -0.4434584857], [0.406492628,…	64	592	0_con_11	-93.1695	-90.6138	391.429	343.635
2	1	[26, 16, 16, 16, 8, 8, 8, 6, 1, 1, 1, 6, 1, 1, 1, 6, 1, 1, 1, 6, 1, 1, 1, 6, 1, 1, 1, 6, 1, 1, 1, 16, 16, 16, 8, 8, 8, 6, 1, 1, 1, 6, 1, 1, 1, 6, 1, 1, 1, 6, 1, 1, 1, 6, 1, 1, 1, 6, 1, 1, 1]	510_1_con_470.xyz	[[-0.0037326042, -0.030211255500000003, 0.08289356810000001], [-1.8923081809000002, 2.2176149709, 1.2646453007], [2.1256364833, -0.5549803910000001, 2.5886509970000002], [-2.2993109636, -2.0098452067, 1.5087826895], [-0.419849529, 1.7324393486, 1.0486140449], [1.7169657655, -0.087963385, 1.1547921667], [-1.0868877697000001, -1.0156933736, 1.5303142974], [-2.2265420749000002, 2.0247001833, 3.04484…	61	510	1_con_470	-97.1463	-90.3362	173.482	-12.4169
0	5	[26, 8, 1, 1, 7, 7, 7, 7, 7, 7, 7, 7, 7, 7, 6, 1, 6, 1, 6, 6, 6, 1, 6, 1, 6, 1, 6, 1, 6, 1, 6, 6, 8, 1, 1, 7, 7, 7, 7, 7, 7, 7, 7, 7, 7, 6, 1, 6, 1, 6, 6, 6, 1, 6, 1, 6, 1, 6, 1, 6, 1, 6, 6]	451_0_con_104.xyz	[[3.6395848441, 0.1002309967, 0.8517873746], [4.8241644459, 1.7729561346, 1.7732124696], [4.1216280573, 2.4458850007, 1.8404289461], [4.9212383517, 1.4251652501, 2.6688734058], [1.0933874722, -2.1839198038, -1.6434689433], [2.6200172938, -1.5655148752999999, -0.2149340149], [3.259409141, -2.0193909596, -1.3565802702], [-0.9334065873, -1.1483058018, -1.9197204804], [-2.8187692527, 0.146881482, -2.…	63	451	0_con_104	-132.272	-126.093	360.353	293.433
2	5	[6, 1, 6, 1, 6, 1, 6, 6, 6, 1, 6, 1, 6, 6, 1, 6, 1, 6, 1, 6, 6, 1, 1, 1, 6, 1, 6, 1, 6, 1, 6, 6, 6, 1, 6, 1, 6, 6, 1, 6, 1, 6, 1, 6, 6, 1, 1, 1, 7, 7, 7, 7, 7, 7, 7, 7, 7, 7, 8, 8, 8, 8, 26]	467_0_con_32.xyz	[[-0.47251916650000003, 0.23034627470000002, -2.7692707015], [0.5583284903, 0.1120252188, -3.0565831262], [-1.5857913779000001, 0.5150016599, -3.5684875151], [-1.6123428240000002, 0.6612967019, -4.6328807595], [-2.6496465063, 0.5810769624000001, -2.7099617103], [-3.6822367116, 0.7890682928, -2.8995077648], [-2.8173731425, 0.1840852239, -0.2178005174], [-4.1305481872, 0.5559457732, 0.0960533229], …	63	467	0_con_32	-119.666	-114.838	407.445	419.767
2	1	[26, 7, 7, 7, 6, 1, 6, 1, 7, 1, 6, 1, 6, 1, 6, 1, 7, 1, 6, 1, 6, 1, 6, 1, 7, 1, 6, 1, 7, 6, 1, 6, 1, 7, 1, 6, 1, 7, 6, 1, 6, 1, 7, 1, 6, 1, 7, 6, 1, 6, 1, 7, 1, 6, 1]	20_con_20.xyz	[[0.010458975, 0.0977452904, 0.0816981628], [1.4783973577, 1.0898931665, -0.9644488768], [0.0652415341, 1.4810805288, 1.5270128297999999], [1.4545931918, -1.0312158642, 1.014385118], [1.9251930846, 0.7934215130000001, -2.2398253516], [1.5114088298000001, -0.0196148697, -2.8021837004], [2.9102229863, 1.6691505168, -2.5875532626], [3.4994125923, 1.7669447674, -3.4802984371], [3.0607407027, 2.507034…	55	20	con_20	-91.5038	-88.344	437.951	363.529
2	1	[26, 7, 7, 7, 7, 7, 7, 7, 7, 7, 6, 6, 6, 6, 6, 6, 6, 6, 6, 6, 6, 6, 6, 6, 6, 6, 6, 6, 6, 6, 6, 6, 6, 6, 1, 1, 1, 1, 1, 1, 1, 1, 1, 1, 1, 1, 1, 1, 1, 1, 1, 1, 1, 1, 1, 1, 1, 1, 1, 1, 1, 1, 1, 1, 1, 1, 1, 1, 1, 1, 1, 1, 1]	416_1_con_599.xyz	[[0.0560056546, -0.07413966450000001, 0.0255364911], [-2.2055761403, 1.2293950851, -3.2289354407], [-1.0765803391, 0.5168637986, -1.5040629012], [-1.4653514096, 0.6304593878, 1.0496645464], [3.2108858517, -1.5169457803, -2.285830641], [1.5531008916, -0.7147713619, -1.1179040391], [1.0209337165, 1.6230289243, -0.1546427373], [-1.8658447175, -3.755311766, 0.4310593927], [-0.8015518843, -1.862946189…	73	416	1_con_599	-102.777	-100.105	366.433	258.414
2	5	[26, 7, 7, 7, 6, 6, 6, 6, 1, 1, 1, 1, 1, 1, 1, 1, 1, 1, 1, 1, 1, 7, 7, 7, 6, 6, 6, 6, 1, 1, 1, 1, 1, 1, 1, 1, 1, 1, 1, 1, 1]	105_1_con_13.xyz	[[-0.0528299814, 0.332560004, -0.013055168300000001], [-0.9259908194, -0.10853041540000001, -2.0558436513], [-1.7642150002, -1.0647316219, 0.4562693963], [-1.5745769503, 1.7317012194, 0.8446383387], [-2.1832664636, -0.8916382147, -1.9559354414], [-2.1150397473, -1.8215193840000001, -0.7658327641], [-2.9102359059, -0.3036269982, 1.0167256566], [-2.4406200724, 0.9345721841, 1.7437770918000002], [-1…	41	105	1_con_13	-52.3229	-50.2848	347.7	290.529
2	5	[26, 8, 8, 8, 8, 7, 6, 6, 1, 1, 1, 1, 1, 1, 1, 1, 1, 8, 8, 8, 8, 7, 6, 6, 1, 1, 1, 1, 1, 1, 1, 1, 1]	6_1_con_210.xyz	[[-0.4790241012, -0.3682311089, -1.1547004956], [1.4225606142, 1.1544865771, 1.6831665235000002], [-0.1144070194, -2.3946529509, -0.6366813996], [-2.2839624506, -0.9060415528, -2.2784869627], [1.3787407145000001, 0.1987540456, -0.37950448130000003], [3.96024175, 0.9369966814, 2.0147392809], [1.9260168726, 0.6046084436, 0.6664464113], [3.4491260164, 0.39805959360000004, 0.7082608992], [3.686718675…	33	6	1_con_210	-64.3649	-58.5536	2.18696	-98.0619
2	1	[26, 7, 7, 7, 7, 7, 7, 7, 7, 7, 6, 6, 6, 6, 6, 6, 6, 6, 6, 6, 6, 6, 6, 6, 6, 6, 6, 6, 6, 6, 6, 6, 6, 6, 1, 1, 1, 1, 1, 1, 1, 1, 1, 1, 1, 1, 1, 1, 1, 1, 1, 1, 1, 1, 1, 1, 1, 1, 1, 1, 1, 1, 1, 1, 1, 1, 1, 1, 1, 1, 1, 1, 1]	416_0_con_622.xyz	[[-0.0338565676, 0.027785533100000002, 0.161609055], [-0.1129556708, -3.6036221666, 2.2372653002], [-0.13370452430000002, -1.7184086775, 1.1356624184], [-0.5338451558, -1.136062231, -1.3617665085000001], [-4.1261143647, 0.7225317217, 0.3226999431], [-1.9628207938000002, 0.4466707707, 0.2868510387], [-0.024640051700000002, 1.6903169090999999, -0.8856614156], [4.0670059133, -0.6620238620000001, -0.…	73	416	0_con_622	-102.775	-100.104	368.505	259.171
0	1	[26, 7, 8, 1, 6, 1, 6, 1, 8, 1, 1, 7, 8, 1, 7, 6, 8, 6, 1, 6, 1, 8, 6, 6, 1, 6, 1, 6, 1, 1, 7, 6, 1, 6, 1, 8, 1, 1, 7, 7, 6, 8, 6, 1, 6, 1, 8, 6, 6, 1, 6, 1, 6]	268_con_81.xyz	[[0.0015998669, 0.4894113236, -0.009446696400000001], [1.8534646373, 0.4438414747, -0.46438931600000005], [0.0544383654, 2.4895862064, -0.7293635284000001], [0.69261337, 2.5057112579, -1.4604786027], [2.9531032999, 0.08669167230000001, 0.1735650282], [3.0135663818, -0.2857821984, 1.1781759489], [3.5055546733, 0.6564166292, -1.8425917369], [4.1082005891, 0.871076845, -2.7060971653], [-0.3088850250…	53	268	con_81	-108.485	-101.946	-83.8683	-168.72
2	1	[26, 16, 16, 16, 8, 8, 8, 6, 6, 6, 6, 6, 6, 1, 1, 1, 1, 1, 1, 1, 1, 1, 1, 1, 1, 1, 1, 1, 1, 1, 1, 16, 16, 16, 8, 8, 8, 6, 6, 6, 6, 6, 6, 1, 1, 1, 1, 1, 1, 1, 1, 1, 1, 1, 1, 1, 1, 1, 1, 1, 1]	510_0_con_673.xyz	[[0.084541738, 0.2009823326, 0.1967161512], [1.329847756, 2.7796501773, 1.8202794514], [-1.6575811154, -0.7758761227000001, 2.546271633], [-0.6200258857000001, -2.4512854263, -1.2041346424000001], [1.2451287076, 1.2909294911, 1.3738801974000001], [-1.334150881, 0.41457343280000003, 1.5745618921], [-1.0988701662, -0.9902107198000001, -0.8647005296], [1.6985920873, 3.7862744087999998, 0.3478759963]…	61	510	0_con_673	-97.1441	-90.3313	181.125	-8.72598
0	5	[26, 8, 1, 1, 8, 1, 1, 7, 7, 6, 1, 7, 6, 1, 6, 7, 7, 7, 7, 8, 1, 1, 8, 1, 1, 7, 7, 6, 1, 7, 6, 1, 6, 7, 7, 7, 7]	195_con_295.xyz	[[-0.1081637995, 0.5789265920000001, 0.7194025118], [1.0775553989, -1.0479842478, 1.0182498228], [0.6042600293, -1.8089868325, 0.6236289969000001], [2.0731416703, -1.1672152959, 0.6802927289], [0.6809562881, 1.5534806422, 2.5004855444], [1.2879496102, 0.9498869082, 2.9477862636000003], [1.2526503736, 2.2446852571, 2.1085867904], [1.257373923, 1.8013976723, -0.4567083874], [2.1248162942, 2.5629441…	37	195	con_295	-85.4726	-79.3033	140.15	65.5451
2	1	[26, 7, 7, 6, 1, 6, 1, 6, 1, 7, 6, 6, 1, 6, 6, 1, 1, 8, 1, 6, 1, 6, 7, 7, 6, 1, 6, 1, 6, 1, 7, 7, 6, 1, 6, 1, 6, 1, 7, 6, 6, 1, 6, 6, 1, 1, 8, 1, 6, 1, 6, 7, 7, 6, 1, 6, 1, 6, 1]	140_1_con_2.xyz	[[0.0015081505000000002, 0.029086884, -0.0463889486], [0.2473637532, 1.9065380284, -0.4843690986], [1.5709055999000001, 2.2640361692, -0.5867395354], [-0.44645296430000003, 3.0126490858, -0.7234960559], [-1.5217408444, 2.9924904259, -0.7005882722], [0.4167291413, 4.0891616995, -0.9814452990000001], [0.14120588750000002, 5.1032729089, -1.2063094725], [1.6876214766, 3.5880811529, -0.8883668525], [2…	59	140	1_con_2	-106.046	-102.431	455.28	426.853
2	1	[26, 8, 6, 1, 7, 6, 1, 1, 1, 6, 1, 1, 1, 8, 6, 1, 7, 6, 1, 1, 1, 6, 1, 1, 1, 8, 6, 1, 7, 6, 1, 1, 1, 6, 1, 1, 1, 8, 6, 1, 7, 6, 1, 1, 1, 6, 1, 1, 1, 8, 6, 1, 7, 6, 1, 1, 1, 6, 1, 1, 1, 8, 6, 1, 7, 6, 1, 1, 1, 6, 1, 1, 1]	440_2_con_343.xyz	[[-0.1713402987, -0.0130191079, 0.010830737], [0.7757723999999999, 0.0434627405, 1.8558556541], [1.7227853034, 0.3570367868, 2.6003270967], [1.629888444, 0.1310954993, 3.6668885293], [2.8779150946, 0.9431772226, 2.2909499338], [3.8652608825, 1.2207032982000001, 3.326133392], [4.7978724584, 0.7056864378000001, 3.1033526279], [3.5040490503, 0.8851119573, 4.2924415503], [4.063734193, 2.289446028, 3.…	73	440	2_con_343	-110.275	-104.475	138.533	-16.3001
2	1	[26, 8, 1, 6, 1, 1, 1, 8, 1, 6, 1, 1, 1, 8, 1, 6, 1, 1, 1, 8, 1, 6, 1, 1, 1, 8, 1, 6, 1, 1, 1, 8, 1, 6, 1, 1, 1]	287_con_371.xyz	[[0.0093817942, -0.12270827940000001, 0.055119145700000004], [1.7594506753, -0.38950969350000003, -0.8769287645], [1.5909712075, -0.8155420351, -1.7290304527], [2.7915988998, 0.6181115147, -1.0574805016], [2.3910155191999998, 1.5074253146, -1.5344348592000001], [3.5925449187, 0.19638929730000002, -1.6568657055], [3.1801513199, 0.8599058792000001, -0.0754665124], [-0.6451043312, -1.3908935322, -1.…	37	287	con_371	-55.8823	-51.7873	149.547	78.0021
2	5	[6, 1, 6, 1, 6, 1, 6, 1, 1, 1, 6, 1, 6, 1, 6, 1, 6, 1, 1, 1, 6, 1, 6, 1, 6, 1, 6, 1, 1, 1, 7, 7, 7, 7, 7, 7, 26, 6, 1, 6, 1, 6, 1, 6, 1, 1, 1, 6, 1, 6, 1, 6, 1, 6, 1, 1, 1, 6, 1, 6, 1, 6, 1, 6, 1, 1, 1, 7, 7, 7, 7, 7, 7]	541_0_con_67.xyz	[[0.6710141505, -1.5416367686, 2.5589008139000002], [-0.06439399900000001, -2.2900853929, 2.3263735435], [1.959911586, 0.191650758, 2.4795577659], [2.3939579056999998, 1.0889042249, 2.0792336017], [2.2562270518, -0.4648655678, 3.6390791722999998], [2.9646510943, -0.25853247890000003, 4.4208346476], [1.3783909639, -2.5580179951, 4.741928749], [1.0640849073, -2.0987363267, 5.674941417], [2.35579777…	73	541	0_con_67	-110.654	-107.412	453.26	391.932
2	5	[26, 7, 7, 7, 7, 7, 7, 6, 1, 6, 1, 6, 1, 6, 1, 6, 6, 1, 1, 6, 1, 6, 1, 6, 1, 6, 1, 6, 6, 1, 1, 6, 1, 6, 1, 6, 1, 6, 1, 6, 6, 1, 1, 6, 6, 1, 1, 1, 6, 6, 1, 1, 1]	192_2_con_3.xyz	[[-0.0396701826, -0.5339469889, -0.1176593518], [1.3468923835, 1.2051148782, 0.2014358262], [-1.3914374031, 0.9043383515000001, 0.7876179224000001], [-0.3692807162, 0.6468855147, -1.8963158026], [0.9873692864, -0.9963897693, 1.7221943427], [-1.4174329473, -2.1032463887, -0.24719820120000002], [1.4007099876, -1.7323526146, -1.2096672994], [-2.7253801837, 0.7869658415, 0.8220819948], [-3.1207261241…	53	192	2_con_3	-80.6907	-79.2499	402.509	393.586
2	5	[26, 7, 7, 7, 7, 7, 7, 7, 7, 7, 7, 7, 6, 7, 7, 7, 7, 7, 7, 7, 7, 7, 7, 7, 7, 7, 7, 7, 7, 7, 7, 6, 6, 7, 6, 6, 6, 1, 1, 1, 1, 1, 1, 1, 1, 1, 1, 1, 1, 1, 1, 1, 1, 1, 1]	256_con_535.xyz	[[0.048797738800000004, 0.029887402900000002, 0.0089908997], [0.1454634244, 1.4698723291, 4.0999322355], [-0.1923064851, 0.1948837834, 4.1936510686], [-0.24702097080000002, -0.4626932515, 3.0600646462], [0.0935255195, 0.4440557583, 2.1443851276], [-0.5933887542, -0.3592428674, 5.3793643703], [0.6832178738, -0.8460582748000001, -4.1924689286], [-0.6019465137000001, -0.5475473323, -4.0984523282], […	55	256	con_535	-119.994	-111.82	944.769	912.29
1	1	[26, 17, 16, 6, 1, 1, 6, 1, 1, 7, 6, 1, 1, 6, 1, 1, 7, 6, 1, 1, 6, 1, 1, 6, 1, 1, 6, 7, 6, 1, 6, 1, 6, 1, 6, 1, 6, 1, 1, 6, 7, 6, 1, 6, 1, 6, 1, 6, 1]	309_con_2.xyz	[[0.0200779681, 0.0962883732, -0.1006858511], [-0.0921420563, -0.7999307548, -2.2863614295], [-0.0042404557, 0.8230531025000001, 1.9422009843999999], [-1.5901624334000002, 1.7530481112, 1.8701881981000001], [-2.3597334482, 1.005919572, 2.0386727163], [-1.6357022937, 2.4744123083, 2.6823646968], [-1.711274976, 2.4191032294, 0.524503864], [-2.7275144442, 2.7828053139, 0.3691668762], [-1.0691825879,…	49	309	con_2	-74.3923	-73.1794	198.861	95.1036
2	5	[26, 7, 1, 7, 1, 7, 1, 7, 7, 8, 8, 8, 6, 1, 1, 6, 1, 1, 6, 1, 1, 6, 1, 1, 6, 1, 1, 6, 1, 1, 6, 1, 1, 6, 1, 1, 6, 1, 1, 6, 1, 1, 6, 1, 1, 6]	138_con_6.xyz	[[-0.1546147379, -0.09247072120000001, 0.06668442990000001], [-1.1922802388, 1.3065703991, 1.1254600107], [-1.3206699608, 0.8732036706, 2.038135835], [-1.785012889, -1.2593569904, -0.2326594984], [-1.9672598929, -1.730156099, 0.652082115], [0.8816021076, -1.6417705854, -0.7492879092], [1.0192654741, -1.2743527606, -1.6891076162], [1.5145648551000002, 1.090967328, 0.3960310514], [0.1493931462, -1.…	46	138	con_6	-70.8828	-67.4797	274.508	216.953
2	1	[6, 1, 6, 1, 6, 1, 6, 1, 6, 6, 1, 6, 6, 6, 1, 6, 6, 1, 1, 6, 1, 1, 6, 1, 1, 6, 1, 1, 1, 6, 1, 6, 1, 6, 1, 6, 6, 1, 6, 6, 1, 6, 6, 6, 1, 6, 1, 1, 6, 1, 1, 6, 1, 1, 6, 1, 1, 1, 26, 7, 1, 1, 7, 7, 7, 7, 7, 7, 7, 7, 7, 7, 7, 7, 7, 1, 1]	409_0_con_153.xyz	[[-2.1824809977, -1.0221768098, 2.5209612241], [-1.8651079013, -2.0498299005, 2.5336018742], [-3.3050147596, -0.4271470046, 3.1173116659], [-4.0604938228, -0.9106232751000001, 3.7091895936], [-3.2419355024, 0.9042112636, 2.7982625690000003], [-3.8913771658, 1.722595557, 3.0486220313], [-2.0259508862, 3.4800000452, 1.4639357537], [-2.9301783927000002, 3.7298266061, 1.9974561677], [-1.3036900911, 4…	77	409	0_con_153	-124.457	-120.747	512.097	462
2	1	[26, 7, 7, 7, 7, 7, 7, 7, 7, 7, 6, 6, 6, 6, 6, 6, 6, 6, 6, 6, 6, 6, 6, 6, 6, 6, 6, 6, 6, 6, 6, 6, 6, 6, 1, 1, 1, 1, 1, 1, 1, 1, 1, 1, 1, 1, 1, 1, 1, 1, 1, 1, 1, 1, 1, 1, 1, 1, 1, 1, 1, 1, 1, 1, 1, 1, 1, 1, 1, 1, 1, 1, 1]	416_6_con_963.xyz	[[0.1320645769, -0.0173592327, 0.0422106825], [-3.8655538118, -1.1826707325, 0.023859163500000002], [-1.7559165912, -0.6258409163, 0.0522853571], [0.3128902451, -1.496291204, -1.2240776589], [4.14376874, 1.080860099, 0.1415917759], [2.0622497477, 0.4281878307, 0.0805091332], [0.7126423032, -1.3380797301, 1.4223504702], [-0.2510226209, 3.3588258534, 2.5285306427], [-0.1096721103, 1.601040137, 1.23…	73	416	6_con_963	-102.774	-100.105	367.947	259.583
2	1	[26, 7, 7, 7, 7, 7, 7, 7, 7, 7, 6, 6, 6, 6, 6, 6, 6, 6, 6, 6, 6, 6, 6, 6, 6, 6, 6, 6, 6, 6, 6, 6, 6, 6, 1, 1, 1, 1, 1, 1, 1, 1, 1, 1, 1, 1, 1, 1, 1, 1, 1, 1, 1, 1, 1, 1, 1, 1, 1, 1, 1, 1, 1, 1, 1, 1, 1, 1, 1, 1, 1, 1, 1]	416_0_con_258.xyz	[[-0.1043270666, 0.0418945689, 0.1158189134], [-0.2286781364, -3.6121521296, 2.1481623796], [-0.2147057474, -1.7166492207, 1.062879748], [-0.7477822332, -1.0961879516, -1.4185160999], [-4.1692578483, 0.883750307, 0.4082088524], [-2.0214969198, 0.522150279, 0.2934210948], [-0.0753710818, 1.7150572806, -0.8996780844000001], [4.0104463671, -0.6675149427, -0.13686044], [1.8691577226, -0.2508491446, -…	73	416	0_con_258	-102.776	-100.107	368.439	260.072
2	1	[26, 8, 8, 8, 7, 7, 7, 6, 6, 6, 6, 6, 6, 6, 6, 6, 1, 1, 1, 1, 1, 1, 1, 1, 1, 1, 1, 1, 1, 1, 1, 1, 1, 1, 1, 1, 1, 8, 8, 8, 7, 7, 7, 6, 6, 6, 6, 6, 6, 6, 6, 6, 1, 1, 1, 1, 1, 1, 1, 1, 1, 1, 1, 1, 1, 1, 1, 1, 1, 1, 1, 1, 1]	440_3_con_88.xyz	[[0.0589037294, 0.1133629349, 0.0495078423], [1.0905117358, -0.0740749919, -1.6759959120999999], [-1.6909392837000001, 0.1843175792, -0.9272545245], [0.2889771143, 2.0615906295, -0.28483967250000003], [0.471422445, -1.4236847569, -3.4728699636], [-3.0258581326, 0.9905596695000001, -2.5854494415], [1.0271600109, 4.124823102, 0.3276464579], [1.1829833373, -0.48709831540000004, -2.8460117423], [-0.5…	73	440	3_con_88	-110.266	-104.471	132.247	-4.54151
1	5	[26, 17, 15, 15, 8, 8, 7, 7, 1, 7, 1, 6, 6, 1, 6, 1, 6, 1, 6, 6, 1, 6, 1, 1, 1, 6, 1, 1, 1, 6, 1, 6, 1, 1, 1, 6, 1, 1, 1, 6, 1, 6, 1, 1, 1, 6, 1, 1, 1, 6, 1, 6, 1, 1, 1, 6, 1, 1, 1, 6, 6]	495_0_con_209.xyz	[[-0.0594483258, 0.8064169834, 0.020535843300000002], [0.0482092904, 3.0293489973, -0.2636286592], [2.2964060956, 0.11396124440000001, 0.2485007488], [-2.4644573468, 0.1939082695, 0.1349035252], [0.1469465965, 1.8566399028, 3.0579214397], [0.3018116107, 0.32389053570000004, -3.1342668314], [-0.0944931764, -1.5324207522000002, -0.3211932601], [2.2301176623, -1.4702355974, -0.4120990149], [3.075519…	61	495	0_con_209	-89.1525	-86.8592	-40.9616	18.7037
2	1	[26, 8, 6, 1, 1, 6, 1, 1, 6, 1, 1, 6, 1, 1, 8, 6, 1, 1, 6, 1, 1, 6, 1, 1, 6, 1, 1, 8, 6, 1, 1, 6, 1, 1, 6, 1, 1, 6, 1, 1, 8, 6, 1, 1, 6, 1, 1, 6, 1, 1, 6, 1, 1, 8, 6, 1, 1, 6, 1, 1, 6, 1, 1, 6, 1, 1, 8, 6, 1, 1, 6, 1, 1, 6, 1, 1, 6, 1, 1]	493_0_con_6.xyz	[[0.0078947819, 0.0058309811, 0.0013740869000000001], [-1.1265912967, -1.2081785077, -1.1657218853], [-0.6979845541, -1.8603552112, -2.4027718818], [-0.0505415824, -2.6973716125, -2.143919678], [-0.1249490069, -1.1502697989, -2.9859743539], [-1.9689798163, -2.3195474463, -3.0749704633], [-2.39184687, -1.522008484, -3.6843293253000002], [-1.7999118630000002, -3.1783972534, -3.7179353808], [-2.8731…	79	493	0_con_6	-107.046	-102.699	119.298	48.6594
2	5	[26, 15, 15, 15, 15, 8, 8, 6, 6, 1, 1, 6, 1, 1, 6, 1, 1, 6, 1, 1, 6, 1, 1, 6, 1, 1, 1, 6, 1, 1, 6, 1, 1, 1, 6, 1, 1, 6, 1, 1, 1, 6, 1, 1, 6, 1, 1, 1, 6, 1, 1, 6, 1, 1, 1, 6, 1, 1, 6, 1, 1, 1, 6, 1, 1, 6, 1, 1, 1, 6, 1, 1, 6, 1, 1, 1, 1, 1]	537_0_con_329.xyz	[[-0.2270818273, -0.2919196503, 0.6219530277], [0.8260645971, 1.9047884767, -0.07723690500000001], [2.1787606342, -1.0839573999, 0.7514978956], [-2.7415790056000002, -0.0273176998, 0.46084434490000004], [-0.5973569864, -0.9491662303, -1.8756512658000002], [-0.3520262621, 1.2575343244, 3.3907115138], [-0.7462011968000001, -2.3274109039, 1.572652219], [-0.25740060800000003, 0.5837849169, 2.47549556…	78	537	0_con_329	-93.4861	-91.039	44.7065	128.284
2	1	[26, 8, 1, 1, 7, 7, 1, 1, 8, 6, 6, 1, 6, 6, 1, 1, 1, 7, 7, 1, 1, 8, 6, 6, 1, 6, 6, 1, 1, 1, 8, 1, 1, 7, 8, 6, 6, 6, 7, 1, 1, 1, 6, 1, 1, 1, 7, 8, 6, 6, 6, 7, 1, 1, 1, 6, 1, 1, 1]	133_con_115.xyz	[[-0.0138904842, -0.0568168547, -0.0014074074], [-0.0665328048, -0.46409826460000003, -1.9789280437999999], [-0.4494426396, -1.3716285608, -2.0750533904], [0.8347568825, -0.5261652183000001, -2.3220416288], [-1.3484629546, 1.3320389459, -0.2638676531], [-0.6157517192, 3.2433497988, 0.9097809284], [0.0578333854, 2.6950368767, 1.4158506417], [-0.92984796, 4.0747529451, 1.3775149405], [-2.4625397194…	59	133	con_115	-104.809	-98.6511	255.576	136.608
2	5	[26, 16, 16, 16, 8, 8, 8, 6, 6, 6, 6, 6, 6, 1, 1, 1, 1, 1, 1, 1, 1, 1, 1, 1, 1, 1, 1, 1, 1, 1, 1, 16, 16, 16, 8, 8, 8, 6, 6, 6, 6, 6, 6, 1, 1, 1, 1, 1, 1, 1, 1, 1, 1, 1, 1, 1, 1, 1, 1, 1, 1]	510_0_con_141.xyz	[[0.0695042511, 0.12974810920000002, -0.27408212730000003], [1.1930651008, 2.8113326205, 1.184867738], [-1.6222201294, -0.4460465353, 2.4450757210000003], [-1.2169917593, -2.528252365, -1.5399379545], [-0.0387723694, 2.114048665, 0.5241780016], [-0.2663392006, -0.6511854247000001, 1.6967903021000001], [0.094659013, -1.8209055318, -1.0663801775], [0.6824875198, 4.5484680403, 1.3118358317], [1.0962…	61	510	0_con_141	-97.1826	-90.3799	167.255	-14.0452
1	1	[26, 15, 15, 15, 15, 7, 7, 1, 6, 6, 1, 1, 1, 6, 1, 1, 1, 6, 1, 1, 1, 6, 1, 1, 6, 1, 1, 1, 6, 1, 1, 1, 6, 1, 1, 6, 1, 1, 1, 6, 1, 1, 6, 1, 1, 1, 6, 1, 1, 6, 1, 1, 1, 6, 1, 1, 6, 1, 1, 6, 1, 1, 1, 6, 1, 1, 6, 1, 1, 1]	608_0_con_88.xyz	[[0.3903160632, 0.0010221920000000001, 0.12397252140000001], [2.1260125885, -1.3225770215, 0.4895610882], [2.1146922482, 1.3384587381, 0.4927007867], [-1.0835627114, 1.6301756403, 0.1229549558], [-1.0704535162, -1.6398581927, 0.1192922414], [-3.3507019555, -0.0133474579, -0.383812399], [0.650134474, 0.0045070498, -1.7252840188], [0.1395805803, -0.0025758613, 1.6044070421], [0.82018861, 0.01165304…	70	608	0_con_88	-81.9318	-80.3147	-74.3377	-55.2939
2	5	[26, 7, 7, 7, 7, 6, 1, 1, 6, 1, 1, 6, 1, 6, 6, 1, 6, 1, 6, 1, 1, 6, 1, 6, 1, 1, 7, 7, 7, 7, 7, 7, 6, 6, 1, 1, 1, 1, 6, 6, 1, 1, 1, 1, 6, 6, 1, 1, 6, 6, 6, 6, 1, 1, 6, 6, 1, 1, 6, 6, 1, 1, 1, 1, 6, 6, 1, 1, 6, 6, 1, 1, 1, 1]	439_0_con_86.xyz	[[-0.14174235170000002, -0.0109053832, -0.6483692627000001], [-0.4215325841, 0.1290073569, -3.4726935976], [1.1373752587000001, -1.3855946222, -1.6832703616], [-0.12196878900000001, -1.8335438614, 0.6256252078], [0.8963801024, -3.7538500573, 1.044935548], [0.46647600510000004, -0.9206401851, -3.953030949], [0.8367113782000001, -0.7199523695000001, -4.9641846191], [-0.0917584406, -1.8532858913, -4…	74	439	0_con_86	-110.496	-107.824	494.395	472.639
2	1	[26, 7, 7, 7, 7, 7, 7, 7, 1, 6, 1, 6, 6, 6, 8, 6, 1, 6, 6, 6, 1, 6, 6, 1, 6, 6, 1, 7, 1, 6, 1, 6, 1, 6, 1, 6, 1, 8, 6, 1, 6, 1, 6, 1, 8, 6, 1, 6, 1, 7, 1, 6, 1, 6, 1, 6, 1, 6, 6, 1, 6, 1, 6, 6, 1, 6, 1, 6, 1, 1, 1, 6, 1, 1, 1, 6, 1, 1, 1]	405_0_con_75.xyz	[[-0.5008106414, 0.9006961386000001, 0.1323232304], [-2.4526925656, 0.48811212140000004, 0.201869332], [1.4070494655, 1.4756340647, 0.1796884092], [0.2389619214, -0.9644768495, 0.1917171211], [-0.3596743007, 1.2749165324, 2.0205386014], [-1.1853182062, 2.6970738182, -0.1142691366], [-0.6630541082, 0.4549579771, -1.7559303885], [0.8610757781, 1.9500651055, 3.7166497571], [1.6477560971, 2.258682868…	79	405	0_con_75	-132.581	-128.467	369.67	305.76
2	5	[26, 7, 7, 7, 7, 6, 1, 6, 1, 1, 1, 7, 7, 7, 7, 6, 1, 6, 1, 1, 1, 7, 7, 7, 7, 6, 1, 6, 1, 1, 1, 7, 7, 7, 7, 6, 1, 6, 1, 1, 1, 7, 7, 7, 7, 6, 1, 6, 1, 1, 1, 7, 7, 7, 7, 6, 1, 6, 1, 1, 1]	513_0_con_22.xyz	[[0.080008249, 0.0657723868, 0.0214430267], [2.1563131218000002, 0.6484415508, 0.43303900710000004], [3.1370073307, 0.1477783906, -0.3664540552], [4.2844081705, 0.3313983132, 0.1764339066], [4.0687705444, 0.9632919671000001, 1.3531964059], [2.7567946251, 1.1467822754, 1.4985561855], [2.2844076047, 1.5947951606, 2.3517180772], [5.1774272936, 1.3193064605, 2.2278019165], [5.8304356737, 2.0187520201…	61	513	0_con_22	-116.807	-110.367	751.541	685.036
0	1	[26, 8, 1, 1, 8, 1, 1, 7, 7, 6, 1, 7, 6, 1, 6, 7, 7, 7, 7, 8, 1, 1, 8, 1, 1, 7, 7, 6, 1, 7, 6, 1, 6, 7, 7, 7, 7]	195_con_42.xyz	[[-0.387805962, -0.8320465409000001, 0.3273301716], [-0.7371875173, 0.4358602802, -1.1954123429], [-0.1357405756, 1.1877668682, -1.1267095232], [-1.6959818767, 0.8713049749, -1.3526331932], [0.109654318, -2.1547661859, -1.1205822181], [-0.33366881460000003, -3.0059990219, -1.0143320415], [-0.18614768750000002, -1.7844723147, -1.9647772446], [-2.4173044867, -1.7821597043000001, 0.6878471233], [-3.…	37	195	con_42	-85.4419	-79.2623	163.765	62.1271
2	1	[26, 8, 1, 6, 1, 1, 1, 7, 7, 1, 1, 6, 1, 6, 1, 6, 1, 6, 6, 1, 6, 1, 6, 1, 6, 6, 8, 1, 6, 1, 1, 1, 7, 7, 1, 1, 6, 1, 6, 1, 6, 1, 6, 6, 1, 6, 1, 6, 1, 6, 6]	173_con_23.xyz	[[-0.05901643300000001, -0.9624594445, -0.2462494996], [-0.5946655358, -2.3723468124, 1.1380560057], [0.0903534909, -3.0458403864, 1.2296429183], [-1.2143591601, -2.1244905788, 2.4251352865], [-0.5871684673, -1.492101219, 3.0488134333], [-1.4051966203, -3.0721111075, 2.9194345106], [-2.1536881421, -1.6219710503, 2.2313966459], [1.5964506413000001, -0.4219467891, 0.5778321469000001], [0.4589568524…	51	173	con_23	-79.5609	-77.2689	332.775	265.101
2	1	[6, 6, 6, 6, 6, 6, 6, 6, 7, 7, 7, 8, 8, 26, 1, 1, 1, 1, 1, 1, 1, 1, 1, 1, 1, 1, 1, 1, 1, 6, 6, 6, 6, 6, 6, 6, 6, 7, 7, 7, 8, 8, 1, 1, 1, 1, 1, 1, 1, 1, 1, 1, 1, 1, 1, 1, 1]	269_con_53.xyz	[[2.8026500356, -1.5281671434000001, -0.6966499743], [3.2388121672, -0.48325260010000004, -1.6868995488], [2.108647381, 0.3026143964, -2.3299892702], [1.9902566753, 2.7253475060000003, -1.7257834693], [1.3337201822, 3.4710327899, -0.7755485596], [0.5904138881000001, 2.5564173286000003, -0.0359796251], [1.7149649864, 0.8773171839, 2.646781985], [3.0808113879, 0.9868128641, 2.0294197672], [0.780970…	57	269	con_53	-90.1719	-85.8258	221.099	145.775
2	1	[26, 7, 7, 7, 7, 7, 7, 7, 7, 7, 6, 6, 6, 6, 6, 6, 6, 6, 6, 6, 6, 6, 6, 6, 6, 6, 6, 6, 6, 6, 6, 6, 6, 6, 1, 1, 1, 1, 1, 1, 1, 1, 1, 1, 1, 1, 1, 1, 1, 1, 1, 1, 1, 1, 1, 1, 1, 1, 1, 1, 1, 1, 1, 1, 1, 1, 1, 1, 1, 1, 1, 1, 1]	416_4_con_7.xyz	[[0.018699762, 0.020363291800000002, -0.0916733825], [-3.1173141438, 2.5612834719, -1.2270233444], [-1.5143347715000002, 1.1768694583000001, -0.6908564675000001], [0.6152524261, 0.3637464577, -1.9435641233], [-1.7027821257, -3.585601215, -1.2477416012], [-0.7743990303, -1.7153494538, -0.6143712828], [1.5497457489, -1.1164622235, 0.3143107915], [1.6848932798, 3.5636796661, 1.3561711209], [0.843893…	73	416	4_con_7	-102.781	-100.111	367.043	257.29
2	5	[26, 7, 6, 7, 6, 7, 6, 7, 7, 6, 1, 6, 1, 6, 1, 7, 7, 6, 1, 6, 1, 6, 1, 7, 6, 1, 1, 6, 1, 1, 1, 6, 1, 1, 1, 6, 1, 1, 7, 6, 7, 6, 7, 6, 7, 7, 6, 1, 6, 1, 6, 1, 7, 7, 6, 1, 6, 1, 6, 1, 7, 6, 1, 1, 6, 1, 1, 1, 6, 1, 1, 6, 1, 1, 1]	460_0_con_20.xyz	[[-0.0141054009, -0.1301721958, 0.026996667800000002], [2.0734086089, -0.1125478942, 0.021612356200000002], [2.8007068364, -0.07822474530000001, -1.1049524555], [4.0976954009, -0.0513985132, -1.1858945281], [4.7544108489, -0.0673811008, 0.0189861606], [4.1019446136, -0.12284884100000001, 1.224081546], [2.8049511373, -0.14484893740000002, 1.1463047754], [2.0115911842, -0.0788988112, -2.2481920225]…	75	460	0_con_20	-125.49	-121.361	625.014	582.3
2	1	[26, 7, 7, 7, 7, 7, 7, 7, 7, 7, 6, 6, 6, 6, 6, 6, 6, 6, 6, 6, 6, 6, 6, 6, 6, 6, 6, 6, 6, 6, 6, 6, 6, 6, 1, 1, 1, 1, 1, 1, 1, 1, 1, 1, 1, 1, 1, 1, 1, 1, 1, 1, 1, 1, 1, 1, 1, 1, 1, 1, 1, 1, 1, 1, 1, 1, 1, 1, 1, 1, 1, 1, 1]	416_4_con_1069.xyz	[[-0.1312161821, 0.059702155300000004, -0.0939582481], [-3.6517660343, 2.0434236681, -1.2169887807], [-1.8328254002, 0.9611625728000001, -0.6688707131], [0.1821591499, 0.0829968348, -2.0747253005], [-1.4424517827, -3.8086318958, -0.8490973016000001], [-0.7245552852, -1.8036438574, -0.3825149814], [1.5899066683, -0.8377413603, 0.2386092639], [1.3723637301, 3.8297091772, 0.8907591330000001], [0.576…	73	416	4_con_1069	-102.775	-100.104	368.23	260.983
2	1	[26, 8, 8, 8, 8, 7, 7, 7, 7, 7, 7, 6, 1, 6, 1, 1, 1, 6, 1, 1, 1, 6, 1, 1, 1, 6, 1, 1, 6, 6, 1, 6, 1, 6, 1, 1, 6, 1, 1, 6, 1, 1, 6, 6, 1, 6, 1, 6, 1, 1, 1, 6, 1, 6, 1, 1, 1, 6, 1, 1, 1]	572_0_con_64.xyz	[[-0.0258640298, -0.44015405360000004, 0.0590078759], [0.5624152048000001, 0.9394223139000001, -1.4837756307], [2.9725935006, -0.41159546820000004, 0.2892536418], [-2.9542880888000003, 0.2199158125, -0.1406572791], [-0.338130435, 0.9295415664000001, 1.7164578739], [2.0754872636, 2.6819387011, -1.1811955731000001], [-0.5214065852, -2.0072986075, 1.416372392], [1.7097880489000001, -0.816205764, 0.7…	61	572	0_con_64	-95.3627	-91.064	290.146	198.726
2	5	[6, 6, 6, 6, 6, 6, 6, 6, 7, 7, 7, 8, 8, 26, 1, 1, 1, 1, 1, 1, 1, 1, 1, 1, 1, 1, 1, 1, 1, 6, 6, 6, 6, 6, 6, 6, 6, 7, 7, 7, 8, 8, 1, 1, 1, 1, 1, 1, 1, 1, 1, 1, 1, 1, 1, 1, 1]	269_con_929.xyz	[[3.2762808202, 0.0052468453000000005, 0.6830003185], [3.4999514463, 1.4881527642, 0.4863089152], [2.2448467667, 2.3421097365, 0.4585618462], [1.689387181, 3.2072705329, -1.8353387503], [0.8377010225, 2.8104150014, -2.8460877308], [0.20042534110000002, 1.674721299, -2.3588479535], [-1.1122379613, -2.7710774056, 1.8601869984000001], [-0.8246200825000001, -4.161177554, 2.3562625955], [0.63241444180…	57	269	con_929	-90.1883	-85.8496	218.488	160.866
2	1	[26, 7, 7, 7, 7, 7, 7, 7, 7, 7, 6, 6, 6, 6, 6, 6, 6, 6, 6, 6, 6, 6, 6, 6, 6, 6, 6, 6, 6, 6, 6, 6, 6, 6, 1, 1, 1, 1, 1, 1, 1, 1, 1, 1, 1, 1, 1, 1, 1, 1, 1, 1, 1, 1, 1, 1, 1, 1, 1, 1, 1, 1, 1, 1, 1, 1, 1, 1, 1, 1, 1, 1, 1]	416_4_con_1297.xyz	[[-0.1149617577, -0.0759413746, -0.1160568706], [-3.3568397977, 2.1549155123, -1.5206161985], [-1.6772711312, 0.9394680214000001, -0.834994773], [0.3680382602, -0.10489094900000001, -2.0511268418], [-1.6940150488999999, -3.8345180205, -0.8901908550000001], [-0.8381013857, -1.8819595182, -0.4387300649], [1.4467660173999999, -1.1016615506, 0.4504122082], [1.3849468217, 3.6874139781, 0.9491057023], …	73	416	4_con_1297	-102.773	-100.104	369.428	259.769
2	5	[26, 15, 15, 15, 15, 8, 8, 6, 6, 1, 1, 6, 1, 1, 6, 1, 1, 6, 1, 1, 6, 1, 1, 6, 1, 1, 1, 6, 1, 1, 6, 1, 1, 1, 6, 1, 1, 6, 1, 1, 1, 6, 1, 1, 6, 1, 1, 1, 6, 1, 1, 6, 1, 1, 1, 6, 1, 1, 6, 1, 1, 1, 6, 1, 1, 6, 1, 1, 1, 6, 1, 1, 6, 1, 1, 1, 1, 1]	537_0_con_119.xyz	[[-0.1456042793, -0.2615901996, 0.5220585345000001], [1.0250421683, 1.8976758711000001, -0.1902131377], [2.2444887867, -1.1346115854, 0.7158935348000001], [-2.6138935491, 0.3358088549, 0.3978542962], [-0.6695638222, -1.0341435376, -1.8144198689], [-0.0412484791, 1.2346682968, 3.3173501345], [-0.7943713669, -2.2351014727, 1.5137095263], [-0.0363019146, 0.548758731, 2.4051174853], [-2.1166534985, -…	78	537	0_con_119	-93.4884	-91.0362	40.4157	127.218
0	5	[26, 7, 7, 7, 7, 7, 7, 7, 7, 6, 1, 6, 1, 6, 1, 6, 1, 6, 6, 6, 6, 1, 1, 1, 6, 1, 1, 1, 6, 1, 1, 1, 6, 6, 7, 7, 7, 7, 7, 7, 7, 7, 6, 1, 6, 1, 6, 1, 6, 1, 6, 6, 6, 6, 1, 1, 1, 6, 1, 1, 1, 6, 1, 1, 1, 6, 6]	595_0_con_166.xyz	[[-0.030165459000000002, -1.0918391685, -0.2804194412], [1.0592396999, 0.7737811458, -1.2142213415], [1.7967196686, -0.8082268762, 0.7957284828000001], [2.3537121907, -1.4236358843, 1.8136020968], [3.4167398199, -0.7012221581, 2.1147357682], [3.5837381893, 0.3676547497, 1.3463557477], [-0.6443377355000001, -2.4565238868, 1.0769403923], [-0.5821364794, -2.5422009202, 3.5251873007], [0.746404334200…	67	595	0_con_166	-118.744	-114.608	332.846	299.252
2	1	[26, 7, 7, 7, 7, 7, 7, 7, 7, 7, 6, 6, 6, 6, 6, 6, 6, 6, 6, 6, 6, 6, 6, 6, 6, 6, 6, 6, 6, 6, 6, 6, 6, 6, 1, 1, 1, 1, 1, 1, 1, 1, 1, 1, 1, 1, 1, 1, 1, 1, 1, 1, 1, 1, 1, 1, 1, 1, 1, 1, 1, 1, 1, 1, 1, 1, 1, 1, 1, 1, 1, 1, 1]	416_1_con_994.xyz	[[0.0043008952, -0.0329095391, -0.09982526480000001], [-2.1928114195, 1.0212110741, -3.4830600199], [-1.0908785924, 0.4460460506, -1.6911259601], [-1.4983219837, 0.7965268073, 0.8348533492], [3.2930518476, -1.688536648, -2.0690963394], [1.560883845, -0.7792822476, -1.1015624175], [0.9782639659000001, 1.6533826604000001, -0.4195105106], [-1.9619558636, -3.6602846075, 0.4747100158], [-0.8810294011,…	73	416	1_con_994	-102.774	-100.104	368.404	259.19
2	5	[26, 8, 8, 7, 7, 6, 1, 6, 1, 6, 1, 6, 1, 6, 1, 6, 1, 7, 8, 6, 6, 6, 1, 1, 1, 7, 8, 6, 6, 6, 1, 1, 1, 7, 8, 6, 6, 6, 1, 1, 1, 7, 8, 6, 6, 6, 1, 1, 1]	90_3_con_116.xyz	[[-0.0153710832, 0.007923596, -0.0216384698], [-1.6549243884, -1.4411271992999999, 2.200837507], [1.7904824392, 1.3988213882, 2.0991692656], [-1.062684114, -1.6514820022, 0.9557445624], [1.2401709668, 0.1608597159, 1.7428830429], [-1.2631327637, -2.9164382057, 0.6600452245], [-0.8933379427, -3.3078054464, -0.2720097843], [-1.9781957053, -3.5725718751, 1.6760188609000002], [-2.2885952705, -4.60081…	49	90	3_con_116	-96.9489	-91.7905	405.084	399.055
2	1	[26, 7, 7, 6, 6, 6, 6, 6, 6, 7, 6, 6, 6, 6, 6, 6, 7, 6, 6, 6, 6, 6, 6, 7, 6, 6, 6, 6, 6, 6, 7, 6, 6, 6, 6, 6, 6, 7, 6, 6, 6, 6, 6, 6, 7, 1, 1, 1, 1, 1, 1, 1, 1, 1, 1, 1, 1, 1, 1, 1, 1, 1, 1, 1, 1, 1, 1, 1, 1, 1, 1, 1, 1, 1, 1, 1, 1, 1, 1]	659_0_con_5.xyz	[[0.009733147400000001, -0.2103430483, -0.0558808968], [0.3948084409, 0.9363350415, -1.7986964055999999], [-0.36678227760000004, 1.0522189187, 1.628178903], [-0.9498585986, 1.3411139396, -2.2886560497], [-1.9893463093000001, 0.3418320033, -1.9609051679], [-3.1158095372, 0.1460754558, -2.7381325972], [-4.1359905246, -0.6639362643000001, -2.2680628621], [-3.9890176442, -1.2536754468, -1.0228361852]…	79	659	0_con_5	-122.116	-120.266	485.022	409.599
2	1	[26, 7, 7, 7, 7, 7, 7, 7, 7, 7, 6, 6, 6, 6, 6, 6, 6, 6, 6, 6, 6, 6, 6, 6, 6, 6, 6, 6, 6, 6, 6, 6, 6, 6, 1, 1, 1, 1, 1, 1, 1, 1, 1, 1, 1, 1, 1, 1, 1, 1, 1, 1, 1, 1, 1, 1, 1, 1, 1, 1, 1, 1, 1, 1, 1, 1, 1, 1, 1, 1, 1, 1, 1]	416_4_con_1092.xyz	[[0.02304105, -0.0740911596, -0.0159464044], [-2.6821693257, 0.9296340699000001, 2.9722745146], [-1.2988422498, 0.33769078350000004, 1.3945414003], [-1.6079469793999999, -0.5175446988, -1.0177626761], [2.7442554881, -1.1307221814, -2.9879259878], [1.2724021307, -0.6228355709, -1.4576673275], [0.1147940471, -1.9998756576, 0.40603120200000004], [3.5055805359, 0.8849886482, 2.0903016277], [1.6501953…	73	416	4_con_1092	-102.775	-100.105	368.521	258.151
2	1	[26, 6, 8, 6, 8, 16, 16, 16, 16, 6, 6, 6, 6, 6, 6, 6, 6, 6, 6, 6, 6, 6, 6, 6, 6, 6, 6, 1, 1, 1, 1, 1, 1, 1, 1, 1, 1, 1, 1, 1, 1, 1, 1, 1, 1, 1, 1, 1, 1]	123_con_9.xyz	[[-0.0047964076, -0.5821118916, -0.0372329324], [0.5549310953000001, -1.9306044977, -1.0286047435], [0.9011962863, -2.8059765955, -1.6786800586], [-0.7973739350000001, -1.6346621774, 1.1466839956000001], [-1.2905791282, -2.2667296533, 1.9609115408000002], [1.8833478182, -0.5306221361, 1.2567635168], [0.9938332234, 0.9004705252, -1.4833692792], [-0.7636550544, 1.1714889019, 1.2433243515], [-1.8482…	49	123	con_9	-80.4117	-77.4042	418.673	235.007
1	5	[26, 17, 15, 15, 8, 8, 7, 7, 1, 7, 1, 6, 6, 1, 6, 1, 6, 1, 6, 6, 1, 6, 1, 1, 1, 6, 1, 1, 1, 6, 1, 6, 1, 1, 1, 6, 1, 1, 1, 6, 1, 6, 1, 1, 1, 6, 1, 1, 1, 6, 1, 6, 1, 1, 1, 6, 1, 1, 1, 6, 6]	495_1_con_83.xyz	[[0.0087016815, -0.6044849946, -0.1315519454], [0.2546542711, -1.134902371, -2.2565592072], [-2.4027078665, -0.1203611948, -0.3259154955], [2.3593569851, -0.1568274935, 0.49195606140000003], [-0.2769123258, -3.6334914339, 0.6002069129000001], [-0.2304655452, 0.7987043368000001, 3.2220624233], [0.0083451787, 1.5956079036, -0.026307184600000002], [-2.2587170841, 1.5717467601, -0.5790861258000001], …	61	495	1_con_83	-89.1526	-86.8701	-20.5687	28.8945
2	5	[26, 15, 6, 1, 1, 6, 1, 1, 16, 6, 1, 1, 6, 1, 1, 16, 6, 1, 1, 6, 1, 1, 6, 6, 1, 6, 1, 6, 1, 6, 1, 6, 1, 15, 6, 1, 1, 6, 1, 1, 16, 16, 6, 6, 1, 1, 1, 1, 6, 1, 1, 6, 6, 6, 1, 6, 1, 6, 1, 6, 1, 6, 1, 1, 1]	454_0_con_156.xyz	[[-1.1064805757, 0.0816268126, 0.0381334991], [0.2678110683, 1.5209595626999999, 1.3696043057], [0.4283064439, 3.1417508577, 0.47669576300000005], [-0.3102723965, 3.8245746795, 0.8862993756], [1.4029420951, 3.5705884825, 0.7022103287], [0.2742957139, 3.0192324434, -1.031634852], [1.1877213808, 2.6380149928, -1.4817773867000001], [0.073396668, 3.98447256, -1.4903090024], [-0.9927226408000001, 1.83…	65	454	0_con_156	-91.3325	-89.1048	339.079	326.633
2	5	[26, 7, 1, 1, 7, 7, 1, 1, 7, 7, 1, 1, 7, 6, 1, 1, 6, 6, 1, 6, 1, 6, 1, 6, 1, 6, 1, 1, 6, 6, 1, 6, 1, 6, 1, 6, 1, 6, 1, 1, 6, 6, 1, 6, 1, 6, 1, 6, 1]	2_19_con_9.xyz	[[-0.23100869070000002, -0.2747794183, -0.1456398629], [-0.3848912512, -0.8986417664, 2.0057045877], [-0.4063424292, -0.11010258170000001, 2.6408077162], [-1.281470732, -1.355397497, 2.124987027], [0.9031271571, -2.1324470321, -0.0208934689], [0.1627972071, 0.3670959044, -2.2749654688], [0.8897843845000001, -0.20673770030000002, -2.6884420811], [-0.6259933719, 0.307795325, -2.9081332724], [1.3820…	49	2	19_con_9	-72.3275	-70.6913	398.238	361.667
1	1	[6, 1, 1, 6, 1, 1, 6, 1, 1, 6, 1, 1, 6, 6, 1, 6, 1, 6, 1, 6, 1, 6, 1, 1, 6, 6, 1, 6, 1, 6, 1, 6, 1, 6, 1, 1, 6, 6, 1, 6, 1, 6, 1, 6, 1, 6, 1, 1, 6, 6, 1, 7, 7, 7, 7, 7, 17, 26]	150_con_21.xyz	[[-0.11590132060000001, -1.6060858652, -2.625923589], [-0.1372655709, -0.7050267759000001, -3.2342948407], [-0.6640281059, -2.3776842674, -3.1738230252], [1.3145734873000001, -2.0282403672, -2.3953267169], [1.395562354, -2.7140161924, -1.5575277008000001], [1.6561087426999999, -2.5681415198, -3.2796688486], [2.2481480638, -0.8536057369000001, -2.2199341515], [3.2617985512, -1.215630547, -2.059218…	58	150	con_21	-88.0992	-87.1663	254.536	169.448
2	5	[26, 8, 1, 6, 1, 1, 1, 8, 1, 6, 1, 1, 1, 8, 1, 6, 1, 1, 1, 8, 1, 6, 1, 1, 1, 8, 1, 6, 1, 1, 1, 8, 1, 6, 1, 1, 1]	287_con_261.xyz	[[0.0357423724, -0.0036573051, -0.0295521221], [0.7122069836, 0.38347869560000003, -1.9901291358000002], [1.4920697406, -0.1272504476, -2.2441211886], [0.1791582213, 1.078365031, -3.1509440333], [-0.592879398, 1.7470756461999999, -2.7898186854], [-0.24752234790000002, 0.3686646102, -3.8545802833], [0.9640472592, 1.6551355689, -3.6314691001], [-1.8664558638000002, 1.1312793666, -0.0768452464], [-1…	37	287	con_261	-55.9117	-51.8271	127.104	61.5746
2	1	[26, 7, 7, 7, 7, 7, 7, 7, 7, 7, 6, 6, 6, 6, 6, 6, 6, 6, 6, 6, 6, 6, 6, 6, 6, 6, 6, 6, 6, 6, 6, 6, 6, 6, 1, 1, 1, 1, 1, 1, 1, 1, 1, 1, 1, 1, 1, 1, 1, 1, 1, 1, 1, 1, 1, 1, 1, 1, 1, 1, 1, 1, 1, 1, 1, 1, 1, 1, 1, 1, 1, 1, 1]	416_2_con_795.xyz	[[0.0960046509, -0.0441904294, 0.0857734832], [4.0860185149, -1.1719146019, -0.16841709], [1.9782891729, -0.629801029, -0.0264822475], [-0.0172034767, -1.5707405346, 1.2966004523999999], [-3.9452845844, 0.9506300043, 0.16816153220000002], [-1.84415638, 0.36035572800000004, 0.1261964659], [-0.4770437207, -1.2048197096, -1.4109652136], [0.4772778069, 3.4056931138, -2.2466067958], [0.3262368142, 1.6…	73	416	2_con_795	-102.774	-100.106	368.471	258.46
2	5	[26, 7, 7, 7, 7, 7, 7, 7, 7, 7, 7, 7, 6, 7, 7, 7, 7, 7, 7, 7, 7, 7, 7, 7, 7, 7, 7, 7, 7, 7, 7, 6, 6, 7, 6, 6, 6, 1, 1, 1, 1, 1, 1, 1, 1, 1, 1, 1, 1, 1, 1, 1, 1, 1, 1]	256_con_506.xyz	[[-0.0369206248, 0.0552657729, 0.014722013], [2.7070821392, 1.4135508224, 3.1363177151], [3.2422406576, 1.825436619, 2.0006151986], [2.5448399492, 1.5647020045, 0.9206194352], [1.4562264093000001, 0.9456178257000001, 1.3764332359], [4.5010709297, 2.3624666184, 1.9457066022], [3.3765963885, -1.3455631589000001, -2.296450136], [2.6149290628, -2.4113008929, -2.114151315], [1.5216050391, -2.209482627…	55	256	con_506	-119.994	-111.82	945.093	911.868
0	5	[26, 8, 1, 1, 8, 1, 1, 7, 7, 6, 1, 7, 6, 1, 6, 7, 7, 7, 7, 8, 1, 1, 8, 1, 1, 7, 7, 6, 1, 7, 6, 1, 6, 7, 7, 7, 7]	195_con_978.xyz	[[-0.5273761565, 0.6228112207000001, 1.1431889615], [-0.1438071139, -0.0405216372, 3.1400139426], [-0.7438803268, -0.7861845163000001, 3.2980593783], [0.7411680562, -0.4452482728, 2.963967146], [0.1359038946, 2.8917313615999998, -0.9778934561], [-0.7571600016000001, 2.497481071, -0.8986673519], [0.06082983300000001, 3.6184486947, -1.6047015444000001], [1.4137057782, 0.15553733720000001, 0.6447758…	37	195	con_978	-85.4857	-79.2942	145.097	57.7109
1	5	[26, 7, 7, 7, 7, 8, 8, 8, 1, 6, 6, 6, 1, 1, 1, 6, 1, 1, 1, 6, 1, 1, 1, 6, 1, 1, 1, 6, 1, 1, 6, 6, 1, 6, 1, 6, 1, 6, 1, 6, 1, 1, 6, 6, 1, 6, 1, 6, 1, 6, 1, 6, 1, 1, 6, 6, 1, 6, 1, 6, 1, 6, 1]	547_0_con_131.xyz	[[-0.1815957561, -0.0083413171, -0.3459528402], [1.0606049442, 1.3402843593, 0.9981527592], [1.1154455175, -1.4080853035, 0.61975927], [1.7473632885, 0.2671541899, -1.4949297736], [-1.1402115458, 1.9237551601, -0.45785113120000004], [-1.7639194092000001, -1.3210670974, -0.1901415206], [-1.3991619405, -0.1877331958, 1.6473423279000001], [-0.8003739602000001, -0.3616945371, -2.5623254019], [-0.3658…	63	547	0_con_131	-97.0059	-94.0241	75.0235	15.3002
0	5	[6, 1, 6, 1, 6, 1, 6, 6, 6, 1, 6, 1, 6, 6, 6, 1, 6, 1, 6, 1, 6, 1, 6, 1, 6, 1, 6, 6, 1, 6, 1, 6, 6, 1, 6, 1, 6, 1, 6, 6, 26, 7, 7, 7, 7, 7, 7, 7, 7, 7, 7]	172_con_20.xyz	[[1.7479884911, 2.8194821132000003, -0.32417304820000004], [1.0175500736, 3.2837253995999998, -0.9724302771000001], [2.8153708728, 3.5279143152, 0.2204925033], [2.9304947707, 4.576141663, -0.0144000403], [3.7035781827000003, 2.8838940007, 1.0584958912], [4.5374778813, 3.4150506888, 1.4982921559], [3.5278184331, 1.5205890480000002, 1.3289439238], [2.4247054429, 0.8741667506, 0.7274159691000001], […	51	172	con_20	-94.1702	-91.9303	246.76	239.606
0	1	[26, 7, 7, 7, 7, 7, 7, 7, 7, 6, 1, 6, 1, 6, 1, 6, 1, 6, 6, 6, 6, 1, 1, 1, 6, 1, 1, 1, 6, 1, 1, 1, 6, 6, 7, 7, 7, 7, 7, 7, 7, 7, 6, 1, 6, 1, 6, 1, 6, 1, 6, 6, 6, 6, 1, 1, 1, 6, 1, 1, 1, 6, 1, 1, 1, 6, 6]	595_0_con_138.xyz	[[-0.2450228392, -0.40681476320000004, -0.02552952], [0.41056941410000003, -0.5543594594, -1.8925832736000001], [1.4871846831, 0.44364999050000004, 0.1968007403], [2.1957268799, 0.9837131315000001, 1.1593881352], [3.3212988794, 1.3668373375, 0.5884930089], [3.3879562605, 1.1042941044, -0.7085569733], [-1.0095227055, 1.3686207523, -0.4056336018], [-0.0007764339000000001, 3.540305483, -0.9289037756…	67	595	0_con_138	-118.742	-114.607	313.876	237.729
2	1	[26, 7, 7, 7, 7, 7, 7, 7, 7, 7, 6, 6, 6, 6, 6, 6, 6, 6, 6, 6, 6, 6, 6, 6, 6, 6, 6, 6, 6, 6, 6, 6, 6, 6, 1, 1, 1, 1, 1, 1, 1, 1, 1, 1, 1, 1, 1, 1, 1, 1, 1, 1, 1, 1, 1, 1, 1, 1, 1, 1, 1, 1, 1, 1, 1, 1, 1, 1, 1, 1, 1, 1, 1]	416_5_con_126.xyz	[[-0.0365490511, -0.07641149950000001, -0.09970498230000001], [-2.7335245806, -0.552458761, 3.0288010301], [-1.3513579211, -0.28170596800000003, 1.3632295487000001], [-1.6609954123000001, -0.0589273705, -1.1845278506], [2.6754299916, 0.6604678622, -3.1760538144], [1.2051423858, 0.3198655107, -1.5979547479], [-0.1534507951, 1.915313191, -0.0702168952], [3.3942403726, -0.5479103384, 2.2924030005000…	73	416	5_con_126	-102.778	-100.108	367.12	258.646
1	1	[26, 17, 8, 6, 6, 7, 6, 6, 7, 6, 6, 6, 6, 7, 6, 6, 6, 6, 6, 6, 7, 6, 6, 6, 6, 1, 1, 1, 1, 1, 1, 1, 1, 1, 1, 1, 1, 1, 1, 1, 1, 1, 1, 1, 1, 1, 1, 1, 1]	149_con_19.xyz	[[0.0677676294, 0.0830382107, 0.2044747193], [0.37539319790000003, -1.1215090002, 2.124633159], [-0.18711354930000001, 1.2057341949, -1.4595966356], [-1.3430154265, 2.0437970287, -1.245692757], [-1.4149235759, 2.534178513, 0.1862360983], [-0.9729896267, 1.4911017762, 1.1656693289], [-0.0970157836, 2.0834564223, 2.2218303485], [1.3996548007, 1.8744464945, 1.9338752188], [1.6345648405, 1.2716494608…	49	149	con_19	-75.3785	-73.9883	153.11	72.1658
1	5	[26, 17, 7, 7, 7, 1, 1, 7, 1, 1, 7, 6, 1, 1, 6, 1, 1, 6, 1, 1, 6, 1, 1, 6, 1, 1, 6, 1, 1, 6, 6, 1, 1, 6, 1, 1, 1, 6, 1, 1, 1, 6, 1, 1, 6, 1, 1, 1, 6, 1, 1]	257_con_298.xyz	[[0.4027210121, 0.4115131092, 0.4251635796], [-0.33669683850000004, 1.394678431, 2.3544442227999998], [-0.0952451337, -1.5801388085, 0.4295407684], [2.0717675145, -0.6880671984000001, -1.040608137], [0.8100544890000001, 1.8790254955, -1.1259515054], [-0.0648295167, 2.0091426944, -1.6186976363999999], [0.9929061680000001, 2.7673351179, -0.6745742175], [2.4003334068, 0.5612898508, 1.467539936400000…	51	257	con_298	-67.1477	-65.7181	144.264	69.5677
2	5	[26, 8, 8, 8, 8, 7, 6, 6, 1, 1, 1, 1, 1, 1, 1, 1, 1, 8, 8, 8, 8, 7, 6, 6, 1, 1, 1, 1, 1, 1, 1, 1, 1]	6_1_con_244.xyz	[[-0.0169020029, -0.0184934754, -0.7377937809], [3.3955287604, -0.039826224800000004, -0.3504686664], [1.5117790829, -0.3426855518, -2.1937433825], [0.0769055913, 2.0890205065, -1.4281860176], [1.4404269538, 0.10574100700000001, 0.7794669651], [4.9313035107, 0.221110364, 1.6498535831], [2.6897475596, 0.0966279124, 0.6807997162], [3.468997792, 0.2754407584, 1.9927608353], [3.2337645229, 1.23000702…	33	6	1_con_244	-64.3698	-58.5602	-2.92972	-101.935
2	5	[26, 15, 6, 1, 1, 6, 1, 1, 16, 6, 1, 1, 6, 1, 1, 16, 6, 1, 1, 6, 1, 1, 6, 6, 1, 6, 1, 6, 1, 6, 1, 6, 1, 15, 6, 1, 1, 6, 1, 1, 16, 16, 6, 6, 1, 1, 1, 1, 6, 1, 1, 6, 6, 6, 1, 6, 1, 6, 1, 6, 1, 6, 1, 1, 1]	454_0_con_80.xyz	[[-1.0702993585, 0.0332024427, -0.0172617825], [0.2628533912, 1.362436711, 1.4569865986], [0.3960413929, 3.0521738162, 0.6999468104000001], [-0.36970045960000003, 3.6770524293999998, 1.1493402446], [1.3516226325, 3.4903156527, 0.9826277925], [0.272421788, 3.0555843718, -0.8172018864], [1.196482668, 2.7211689929, -1.2825200997000001], [0.0692888482, 4.0545337945, -1.1959380101], [-0.9640443046, 1.…	65	454	0_con_80	-91.3314	-89.1037	333.612	324.391
2	1	[26, 8, 1, 1, 7, 7, 1, 1, 8, 6, 6, 1, 6, 6, 1, 1, 1, 7, 7, 1, 1, 8, 6, 6, 1, 6, 6, 1, 1, 1, 8, 1, 1, 7, 8, 6, 6, 6, 7, 1, 1, 1, 6, 1, 1, 1, 7, 8, 6, 6, 6, 7, 1, 1, 1, 6, 1, 1, 1]	133_con_91.xyz	[[-0.046971136600000005, -0.029766692900000002, 0.0557025014], [-0.4883620568, -0.11369532930000001, -1.9168824824000001], [-0.9671459199, -0.9494309859000001, -2.0369341856], [-1.1293737838, 0.5944202242000001, -2.0893237953], [-1.3220991377, 1.4411778533000001, 0.2908084154], [-1.7153815940000001, 1.8217815270000002, 2.5805979488], [-0.8274527362, 1.4067588891, 2.8209515038], [-2.0120127671, 2.…	59	133	con_91	-104.815	-98.6555	247.967	133.719
2	1	[26, 8, 1, 8, 1, 8, 1, 7, 7, 7, 7, 7, 7, 6, 6, 1, 6, 6, 1, 6, 1, 6, 6, 1, 6, 1, 6, 1, 6, 1, 6, 1, 6, 1, 6, 6, 1, 6, 1, 6, 6, 1, 6, 1, 6, 1, 6, 6, 1, 6, 1, 6, 1, 6, 1, 6, 6, 1, 6, 1, 6, 6, 1, 6, 1, 6, 1, 6, 6, 1, 6, 1, 6, 1, 6, 1]	597_0_con_55.xyz	[[-0.2993547541, 0.3340764758, 0.3297995952], [4.6496048279, -4.4023148204, 0.0227559973], [5.4046671645, -4.2862115008, -0.5682905002], [5.1841545025, 1.8333940485, -3.745138948], [6.0631496415, 1.918016986, -3.3538153304], [-6.5476655693, -2.1803514938, -1.2637568272], [-7.2978427316, -2.0863432564, -0.6622141724], [-1.3606378243, 0.8524642995, -1.2197891268], [0.4894081897, -0.876094455, -0.96…	76	597	0_con_55	-127.645	-124.532	337.931	279.257
0	5	[26, 8, 1, 1, 7, 7, 7, 7, 7, 7, 7, 6, 1, 6, 1, 6, 6, 1, 6, 1, 6, 1, 6, 1, 6, 6, 8, 1, 1, 7, 7, 7, 7, 7, 7, 7, 6, 1, 6, 1, 6, 6, 1, 6, 1, 6, 1, 6, 1, 6, 6]	235_con_67.xyz	[[0.0739568523, 0.9120069732, 0.35455508880000003], [0.7133256131, 2.8615149009, -0.5919256763], [-0.1394993844, 3.1030356707, -1.0106600033], [1.2502454452, 2.5325014283, -1.3226805804000001], [-3.7885612655000003, 1.3016179938999999, -1.2441328372], [-1.8828539964000002, 1.5731931493, -0.22795017280000002], [-1.9799705665, 2.5378443632, -1.209593699], [-5.7336306513, 0.2187503537, -0.6010436924…	51	235	con_67	-103.635	-98.9399	223.261	167.602
1	1	[26, 8, 8, 8, 7, 7, 7, 7, 7, 6, 1, 1, 6, 6, 1, 6, 1, 6, 1, 6, 6, 1, 1, 1, 6, 1, 1, 6, 6, 1, 6, 1, 6, 1, 6, 6, 1, 1, 1, 6, 1, 1, 6, 6, 1, 6, 1, 6, 1, 6, 6, 1, 1, 1, 6, 6, 1, 1, 6, 1, 1, 1, 6, 6, 6, 6, 6, 1, 6, 1, 6, 1, 6, 1, 6, 1]	626_0_con_14.xyz	[[0.4414198123, -0.2296392038, -0.6397401191000001], [0.0992512002, 1.7396730705999999, -0.6580683244000001], [-0.671473253, 3.3696575193, 0.6902917328], [0.2939410961, 0.09306600920000001, 1.2760456427], [0.5435816826000001, -2.1585955632, -0.28609557620000003], [-1.5221876661, -0.6395233220000001, -0.5742663319], [2.4471419647, -0.23040786870000002, -0.5001902325], [0.7519005218, -0.720054111, …	76	626	0_con_14	-120.821	-117.71	143.317	54.4208
2	1	[26, 16, 16, 16, 8, 8, 8, 6, 6, 6, 6, 6, 6, 1, 1, 1, 1, 1, 1, 1, 1, 1, 1, 1, 1, 1, 1, 1, 1, 1, 1, 16, 16, 16, 8, 8, 8, 6, 6, 6, 6, 6, 6, 1, 1, 1, 1, 1, 1, 1, 1, 1, 1, 1, 1, 1, 1, 1, 1, 1, 1]	510_0_con_100.xyz	[[-0.0726972471, 0.14460921070000002, -0.040637717500000003], [1.1918425058, 2.749639384, 1.5308470686], [-1.5095911724, -1.4308899471, 2.2068454924], [-0.7155487452, -2.4899864664, -1.5104274558], [1.2286790322, 1.4496557032, 0.6597156619], [-0.6016323555, -0.2008460891, 1.8473252823], [-1.2963787775, -1.3166402949, -0.6396638589], [0.43775912400000005, 4.0651176019, 0.5236403775], [-0.143034781…	61	510	0_con_100	-97.1433	-90.3325	179.615	-7.95302
2	1	[26, 7, 7, 7, 6, 6, 6, 6, 1, 1, 1, 1, 1, 1, 1, 1, 1, 1, 1, 1, 1, 7, 7, 7, 6, 6, 6, 6, 1, 1, 1, 1, 1, 1, 1, 1, 1, 1, 1, 1, 1]	105_1_con_3.xyz	[[0.0181698782, 0.0290259753, 0.3079896639], [-0.5577156474, -1.9258187825, 0.2322555956], [-1.466204463, 0.2927384092, -1.0518365984], [-1.4206910346, 0.5014926352, 1.6669483719], [-1.7966395853, -2.0987083145, -0.5806791173], [-1.8219772647, -1.0282820191, -1.6394959399], [-2.6018744083, 1.0128742719, -0.4053944621], [-2.7675668629, 0.5820104596, 1.0302319719], [0.1697322363, -2.4899867872, -0.…	41	105	1_con_3	-52.3329	-50.2734	361.594	252.082
0	5	[26, 8, 8, 8, 1, 1, 8, 1, 1, 7, 6, 1, 6, 6, 1, 6, 1, 6, 6, 8, 8, 8, 1, 1, 8, 1, 1, 7, 6, 1, 6, 6, 1, 6, 1, 6, 6]	273_con_62.xyz	[[-0.0705336351, -1.4023169771, 0.07448922770000001], [5.5691895226, 2.1047851393, 0.5075484809], [5.2184284437, 0.1329920969, 1.4623465743000001], [-1.2965369325, -0.7433376149, 1.7393232865], [-2.2801688545, -0.8644943092, 1.5499334984000002], [-1.2024891017, 0.1733730017, 2.0179897913], [1.1476466848, -2.6478567094, 0.7726983019], [0.9923182206000001, -3.0237398822, 1.6447198895000001], [4.476…	37	273	con_62	-79.904	-74.4434	-245.952	-318.688
1	5	[26, 17, 7, 6, 6, 7, 7, 6, 6, 6, 6, 6, 6, 7, 6, 6, 6, 6, 6, 6, 7, 6, 6, 6, 6, 6, 6, 6, 6, 8, 1, 1, 1, 1, 1, 1, 1, 1, 1, 1, 1, 1, 1, 1, 1, 1, 1, 1, 1, 1, 1, 1, 1, 1, 1, 1, 1]	281_con_41.xyz	[[-0.2688164188, -0.1513896135, 0.4621692445], [-0.7340245627, -0.6925936970000001, 2.5943282833], [0.2199556442, 0.7267802120000001, -1.5838073947], [-1.0193653022, 1.3274324891, -2.1033281206], [-1.7043726682, 2.1917793708, -1.0606666176], [-1.8680393241000002, 1.5337642343, 0.2576537384], [1.0687448958, -1.6032071760000002, -0.33980809440000004], [1.7085558254, -2.5080136759, 0.416603008000000…	57	281	con_41	-88.6517	-87.033	144.705	114.015
2	5	[6, 6, 6, 6, 6, 6, 6, 6, 7, 7, 7, 8, 8, 26, 1, 1, 1, 1, 1, 1, 1, 1, 1, 1, 1, 1, 1, 1, 1, 6, 6, 6, 6, 6, 6, 6, 6, 7, 7, 7, 8, 8, 1, 1, 1, 1, 1, 1, 1, 1, 1, 1, 1, 1, 1, 1, 1]	269_con_899.xyz	[[0.834496864, -0.48449357120000003, -2.7195975879], [2.3325023531999998, -0.6672865967, -2.6734594439], [2.9083840529, -0.8646184905000001, -1.2829879697], [3.8708307579000003, 1.2673630759, -0.3799981093], [3.3770454497999998, 2.323337133, 0.3571981776], [2.0695614889, 1.9686155924, 0.6674410510000001], [-0.1364741959, -0.0430427689, 3.7498872590000003], [0.7933731645000001, 1.1290122998, 3.795…	57	269	con_899	-90.1826	-85.8484	225.148	164.909
0	5	[26, 16, 7, 7, 7, 6, 6, 6, 6, 6, 6, 6, 6, 6, 6, 6, 6, 6, 6, 6, 6, 6, 6, 6, 1, 1, 1, 1, 1, 1, 1, 1, 1, 1, 1, 1, 1, 1, 7, 6, 6, 6, 6, 6, 6, 1, 1, 6, 6, 6, 6, 6, 6, 1, 1, 1, 1, 1, 1, 1, 6, 6, 7, 7, 6, 16, 6, 6, 6, 6, 1, 1, 1, 1, 1]	599_0_con_41.xyz	[[0.29544615090000004, -2.0615524626, -0.4239782072], [2.5822960176, 0.0968593499, 3.0313770429], [0.2588494449, -0.0615522815, -1.3147281279], [-1.3014282556, -2.1013510921, -1.9743446021], [1.4873719788, -1.5487648542999999, 1.0591142513], [3.934641425, 5.1613083164999995, 0.127749843], [1.1563761892, 0.9460565137, -0.947091808], [0.7441700478000001, 2.2514590064, -0.6714009663], [2.9985988981,…	75	599	0_con_41	-124.899	-122.868	205.956	196.251
1	5	[26, 17, 15, 15, 8, 8, 7, 7, 1, 7, 1, 6, 6, 1, 6, 1, 6, 1, 6, 6, 1, 6, 1, 1, 1, 6, 1, 1, 1, 6, 1, 6, 1, 1, 1, 6, 1, 1, 1, 6, 1, 6, 1, 1, 1, 6, 1, 1, 1, 6, 1, 6, 1, 1, 1, 6, 1, 1, 1, 6, 6]	495_1_con_70.xyz	[[-0.054897123400000004, -0.7547395946000001, -0.06428624150000001], [-0.1201971938, -2.8431602008, 0.7173567980000001], [-2.4220820953, -0.1364688993, -0.6028681577], [2.4061895873, -0.28176659870000004, -0.0113895366], [-0.4494974532, 0.6205875235, 2.8159635424], [0.28509744470000004, -2.4089705948, -2.7646393796], [0.0740906421, 1.5237715103, -0.3883134828], [-2.2073579223, 1.5495301186, -0.86…	61	495	1_con_70	-89.1583	-86.8631	error	16.97
2	5	[26, 16, 8, 7, 7, 7, 7, 6, 6, 6, 6, 6, 1, 1, 1, 1, 1, 1, 1, 1, 1, 1, 1, 1, 16, 6, 7, 7, 8, 1, 1, 1, 1, 6, 7, 7, 1, 6, 6, 6, 1, 1, 1, 1, 1, 1, 1]	224_con_666.xyz	[[-0.4404408039, -0.6025568548, 1.1338432511], [-1.3572793417, -2.0579096863, -0.377474305], [1.0362085647, -2.1399199036, 1.8146904709], [-2.2350801502, 0.7867919202, 0.5004180306], [-2.9978333732999998, 0.142253645, -0.4799070046], [-3.5720053577, -1.3512762722, -1.8595726367], [-4.4681642918, -0.3388799886, -2.031028012], [-2.6565394898, -1.1011829051, -0.926125148], [-4.1147348432, 0.58696416…	47	224	con_666	-78.578	-74.0297	445.989	343.537
2	5	[26, 6, 1, 6, 1, 6, 1, 6, 1, 6, 6, 1, 1, 6, 1, 6, 1, 6, 1, 6, 1, 6, 6, 1, 1, 6, 1, 6, 1, 6, 1, 6, 1, 6, 6, 1, 1, 7, 7, 1, 1, 7, 7, 1, 1, 7, 7, 1, 1]	2_27_con_1.xyz	[[-0.021397783, -0.019925289500000002, -0.8585047503000001], [-0.6835492228000001, 2.2685333554, 1.1760365758], [-1.4597266025, 1.5776091867000002, 1.4728411181], [-0.5650082469000001, 3.5051623291, 1.7774964902], [-1.263980796, 3.801296858, 2.5455950928], [0.4646387799, 4.3449798424, 1.3771876338], [0.584908827, 5.3218892467, 1.8227838048], [1.3384709316, 3.9092129845, 0.3939630867], [2.15232971…	49	2	27_con_1	-72.3294	-70.6927	391.656	360.839
1	5	[26, 16, 7, 7, 7, 7, 7, 7, 7, 7, 6, 6, 6, 6, 6, 6, 6, 6, 6, 6, 6, 6, 6, 6, 6, 6, 6, 6, 1, 1, 1, 1, 1, 1, 1, 1, 1, 1, 1, 1, 1, 1, 1, 1, 1, 1, 1, 1, 1, 1, 1, 1, 1, 1, 1]	214_con_43.xyz	[[-0.20191359990000002, 0.0864700978, 0.0457592474], [2.5076875507, -3.3931364175, 1.0397444549000001], [-2.9051207559, -0.46529350490000004, 3.4519899337], [-1.8049579218, 0.1347586909, 1.6582398987], [-1.8469680091, -0.9379685186000001, -0.8321629876000001], [-1.2255598371, 1.8095309391, -1.5170309239000002], [0.9210209275000001, 1.7580498801000002, 0.4739275928], [1.7444877352, -0.2116216708, …	55	214	con_43	-84.5206	-81.8709	232.979	191.511
1	5	[26, 17, 7, 7, 7, 6, 7, 7, 6, 6, 1, 6, 6, 1, 1, 6, 1, 6, 1, 1, 6, 1, 6, 1, 6, 6, 1, 1, 6, 1, 6, 1, 6, 1, 6, 1, 6, 1, 6, 1, 6, 1, 6, 1, 6, 1, 6, 6, 1, 6, 1, 6, 1, 1]	93_con_3.xyz	[[0.1747899827, 0.5492141574, -0.6867141579], [0.7283504458000001, 1.1549199983, -2.780494162], [-0.6133266542, 0.035022399100000004, 1.4217884039], [1.8020151412, -0.9787663943, -0.49937250320000004], [1.20515065, 1.8498201329000001, 0.5892705113], [-1.2416944302, -2.0313150376, 0.2532270378], [-1.8267567975, 1.383753348, -0.6828335568], [-0.8177835114, -1.4301229823, -0.9904561631000001], [-1.1…	54	93	con_3	-86.0149	-85.1954	210.268	197.486
2	1	[26, 8, 8, 8, 7, 6, 1, 6, 1, 7, 7, 6, 1, 6, 1, 1, 1, 6, 1, 1, 1, 6, 1, 1, 1, 6, 1, 1, 1, 6, 1, 1, 1, 6, 1, 1, 1, 8, 8, 8, 7, 6, 1, 6, 1, 7, 7, 6, 1, 6, 1, 1, 1, 6, 1, 1, 1, 6, 1, 1, 1, 6, 1, 1, 1, 6, 1, 1, 1, 6, 1, 1, 1]	440_0_con_3.xyz	[[0.0163267062, -0.06878181380000001, -0.0569652526], [-0.8124206974, -0.5527307935, -1.7943148523999999], [-0.6531673259, 1.7778230633, -0.0872323239], [1.5740153974000002, 0.4668648125, -1.1270196927], [-2.9395206683, 0.0066191075000000005, -2.5687573432], [-0.5153582433, 2.5288285067, -1.0806574738], [0.015668278600000002, 2.1850930427, -1.9674922137], [-1.7252730045, -0.536655579, -2.64052770…	73	440	0_con_3	-110.273	-104.47	141.674	-7.27769
2	1	[26, 7, 7, 7, 7, 7, 7, 7, 7, 7, 6, 6, 6, 6, 6, 6, 6, 6, 6, 6, 6, 6, 6, 6, 6, 6, 6, 6, 6, 6, 6, 6, 6, 6, 1, 1, 1, 1, 1, 1, 1, 1, 1, 1, 1, 1, 1, 1, 1, 1, 1, 1, 1, 1, 1, 1, 1, 1, 1, 1, 1, 1, 1, 1, 1, 1, 1, 1, 1, 1, 1, 1, 1]	416_6_con_1023.xyz	[[-0.0977567913, -0.0779185867, -0.014873423200000001], [-3.7480483828, -0.7148977627, -1.9950966802], [-1.8112872701, -0.4166776366, -1.0253237265], [-0.1815720573, -2.0387323496, 0.1938994929], [2.4544127941, -0.483906331, -3.2479328383], [1.1484375825, -0.2652311641, -1.5159903966], [1.5770705608000002, 0.0532623416, 1.0094036892], [-2.5496468963, 0.6739624416000001, 3.2699477455], [-1.2327628…	73	416	6_con_1023	-102.776	-100.104	368.04	260.14
2	1	[7, 7, 6, 6, 7, 7, 6, 6, 7, 7, 6, 6, 1, 1, 1, 1, 1, 1, 1, 1, 1, 1, 1, 1, 26, 6, 6, 6, 6, 6, 6, 6, 6, 6, 6, 6, 6, 1, 1, 1, 1, 1, 1, 1, 1, 1, 1, 1, 1]	2_4_con_3.xyz	[[0.45147615220000004, 2.3801318403, 0.5358032176], [2.0212017834, 0.34734720480000003, -0.0437730216], [2.7563518339, -0.7683707553, -0.2366982682], [4.1326567421, -0.7515280898000001, -0.3230542113], [-0.0698664896, 0.8513764654, -1.8478257783], [-1.8758447489, 0.7169439427000001, 0.0341646597], [-2.792587251, 0.3109581414, 0.9329967465000001], [-4.1488006914, 0.502315046, 0.7669157952000001], …	49	2	4_con_3	-72.3423	-70.6899	403.648	310.082
2	1	[26, 7, 7, 7, 7, 7, 7, 7, 7, 7, 6, 6, 6, 6, 6, 6, 6, 6, 6, 6, 6, 6, 6, 6, 6, 6, 6, 6, 6, 6, 6, 6, 6, 6, 1, 1, 1, 1, 1, 1, 1, 1, 1, 1, 1, 1, 1, 1, 1, 1, 1, 1, 1, 1, 1, 1, 1, 1, 1, 1, 1, 1, 1, 1, 1, 1, 1, 1, 1, 1, 1, 1, 1]	416_6_con_1011.xyz	[[-0.1218855065, 0.0054430666, -0.0461025824], [-4.1299429215, -1.0189243061, 0.3440403933], [-2.0146056145, -0.5325577997000001, 0.1322010702], [-0.0986548279, -1.5010058358, -1.2843532546], [3.935961224, 0.9020858452, -0.27320691950000003], [1.8246073261, 0.3601997594, -0.1600630025], [0.4735151409, -1.1735482845, 1.4164644959000001], [-0.2937969545, 3.412538686, 2.3766858676], [-0.2569661836, …	73	416	6_con_1011	-102.775	-100.106	368.287	257.936
2	1	[26, 7, 7, 7, 7, 7, 7, 7, 7, 7, 6, 6, 6, 6, 6, 6, 6, 6, 6, 6, 6, 6, 6, 6, 6, 6, 6, 6, 6, 6, 6, 6, 6, 6, 1, 1, 1, 1, 1, 1, 1, 1, 1, 1, 1, 1, 1, 1, 1, 1, 1, 1, 1, 1, 1, 1, 1, 1, 1, 1, 1, 1, 1, 1, 1, 1, 1, 1, 1, 1, 1, 1, 1]	416_1_con_509.xyz	[[0.020508697700000002, -0.0595620553, -0.0334171273], [0.4104339641, -4.2230648771, 0.19394465], [0.2506560067, -2.0465788242, 0.09603427140000001], [1.7746928658, -0.2111637792, -0.9290997973], [2.0258769521, 0.7421238939, 3.5116677959], [0.9583378636000001, 0.3649983337, 1.6476455682000002], [0.0068381956, 1.8990567494000001, -0.2020769174], [-2.2301697166, -0.7604619260000001, -3.4640815457],…	73	416	1_con_509	-102.777	-100.107	367.744	258.477
1	5	[26, 7, 8, 6, 1, 6, 1, 6, 1, 6, 1, 6, 1, 6, 1, 1, 6, 1, 6, 1, 6, 1, 6, 6, 6, 1, 6, 6, 1, 1, 6, 1, 6, 1, 1, 6, 1, 6, 1, 7, 7, 7, 6, 1, 6, 6, 6, 1, 6, 1, 7, 8, 6, 1]	310_1_con_3.xyz	[[0.2279875888, 0.0367026234, -0.1238120696], [-1.1861755924, 1.7065980213, -0.4657148729], [1.0226077987, 0.3789088335, -1.8863112224], [2.8598958853000003, 2.8816776502, 2.1205474765], [3.6783516672000003, 2.82616599, 2.8230979144], [-2.9071213957, -2.8191816301, -1.6497787629], [-3.0808986427, -3.8852828947, -1.6527547081], [1.3474891035, 4.1160106078, 0.74219164], [0.9651696794, 5.0504683542,…	54	310	1_con_3	-90.5862	-88.2401	147.52	140.532
2	1	[26, 7, 6, 7, 6, 6, 6, 6, 8, 7, 6, 7, 6, 6, 6, 7, 6, 7, 6, 6, 6, 6, 8, 7, 6, 7, 6, 6, 6, 7, 6, 7, 6, 6, 6, 6, 8, 7, 6, 7, 6, 6, 6, 1, 1, 1, 1, 1, 1, 1, 1, 1, 1, 1, 1, 1, 1, 1, 1, 1, 1, 1, 1, 1, 1, 1, 1, 1, 1, 1, 1, 1, 1]	459_0_con_14.xyz	[[-0.069000537, -0.12078145900000001, -0.0434272327], [-1.4588212875, -0.528601459, -1.3786740673], [-2.1002544426, -1.6975381473, -1.5825600806], [-3.084563518, -1.5196936721, -2.5199219532], [-4.0256803588, -2.5073891892, -3.0506082817], [-3.0578591801, -0.2165200643, -2.897253194], [-2.055229618, 0.39202883780000003, -2.1892121385], [-1.8217144505, -2.9788745037, -0.957956589], [-2.4475291527,…	73	459	0_con_14	-127.906	-123.003	362.216	268.593
2	5	[26, 7, 6, 1, 6, 1, 6, 6, 1, 6, 1, 7, 6, 1, 6, 1, 6, 6, 1, 6, 1, 8, 1, 1, 8, 1, 1, 7, 6, 1, 6, 1, 6, 6, 1, 6, 1, 6, 6, 6, 7, 6, 6, 1, 1, 1, 1, 8, 1, 1, 8, 1, 1]	311_con_240.xyz	[[0.0044281114, -0.2584507035, 0.1512033553], [2.1281359166, -0.13774035, 0.1197107366], [2.7702752572, 0.8159285138, -0.5897477984], [2.1476475595, 1.542161839, -1.0950195229], [4.1406257904, 0.8958081373000001, -0.6791761264], [4.5832136132, 1.7043266379, -1.2413071522], [4.9457355955, -0.043467946, -0.022340662], [4.2733816834, -1.0360206776, 0.7013322421], [4.8230169834000005, -1.8163648203, …	53	311	con_240	-88.855	-85.3924	285.254	269.816
2	5	[26, 7, 7, 7, 7, 7, 7, 6, 6, 6, 6, 6, 6, 6, 6, 6, 6, 6, 6, 6, 6, 6, 6, 6, 6, 1, 1, 1, 1, 1, 1, 1, 1, 1, 1, 1, 1, 1, 1, 1, 1, 1, 1, 1, 1, 1, 1, 1, 1]	2_0_con_5.xyz	[[-0.1713435724, 0.3068321606, 0.2137686956], [-0.7490480791, 0.8336878516, -1.8954621708000001], [-0.3027623082, 2.4034106884, 1.056552006], [0.3187839928, -0.521779867, 2.2308791685], [-2.3265381089, 0.12369032440000001, 0.17654635700000001], [1.8196876, 1.1430603736, -0.0945121991], [0.48458896240000005, -1.7218986748, -0.1759321257], [-2.0882905441, 0.3156047359, -2.2336282389], [-2.953110031…	49	2	0_con_5	-72.3276	-70.6911	395.747	362.259
2	1	[6, 1, 1, 6, 1, 1, 6, 1, 1, 6, 1, 1, 6, 1, 1, 6, 1, 1, 6, 1, 1, 6, 1, 1, 26, 8, 8, 8, 1, 1, 6, 1, 1, 6, 1, 1, 6, 1, 1, 6, 1, 1, 6, 1, 1, 6, 1, 1, 6, 1, 1, 6, 1, 1, 8, 8, 8, 1, 1]	277_con_351.xyz	[[1.1775412594, -2.7393138017, 0.7319358374], [0.5461097819, -3.4353882116, 0.1839583344], [0.6898016421000001, -2.480846851, 1.6651188362], [2.5890851429, -3.2537198399, 0.8910626260000001], [2.6139581626, -4.3338437863, 1.0018839473], [3.0648751365, -2.8188319938, 1.7691105020000002], [3.2695162179, -2.7712464, -0.3840765322], [3.0177501787, -3.4146014024, -1.225514681], [4.3518522333, -2.73644…	59	277	con_351	-83.6059	-79.4172	118.514	43.7894
2	1	[26, 7, 7, 7, 7, 7, 7, 7, 7, 7, 6, 6, 6, 6, 6, 6, 6, 6, 6, 6, 6, 6, 6, 6, 6, 6, 6, 6, 6, 6, 6, 6, 6, 6, 1, 1, 1, 1, 1, 1, 1, 1, 1, 1, 1, 1, 1, 1, 1, 1, 1, 1, 1, 1, 1, 1, 1, 1, 1, 1, 1, 1, 1, 1, 1, 1, 1, 1, 1, 1, 1, 1, 1]	416_4_con_369.xyz	[[0.08180380770000001, 0.046613359, -0.1288202808], [-3.3877768824, 2.2004293601000002, -1.0531901156], [-1.5863237657, 1.0464878567, -0.6126617341], [0.4794402895, 0.37524353050000003, -2.030475832], [-1.4834132294, -3.6713499634, -1.1197578791], [-0.6277808556000001, -1.7411791093, -0.5733914362], [1.7236827236, -0.9788759312, 0.15269806860000001], [1.5391465017, 3.747455025, 1.1093308212], [0.…	73	416	4_con_369	-102.778	-100.108	367.299	257.531
1	5	[26, 8, 8, 8, 8, 1, 1, 8, 1, 1, 8, 1, 1, 8, 1, 1, 8, 1, 1, 7, 7, 1, 7, 1, 6, 6, 6]	317_con_5.xyz	[[-1.5128838521999999, 0.12268272100000001, -0.0137843817], [0.6284096232, -1.0156688699, -2.0365938909], [4.5797645795, -0.4179737819, 0.15838194490000002], [0.6804693327, 0.9730081889000001, 2.0655981365], [-1.7090910840000002, -0.5551175205000001, 2.0276337521], [-0.9378014506000001, -0.1528649078, 2.4694133875], [-1.6091554936999999, -1.5096768032, 2.1286398104], [-3.6819295033, 0.10962197900…	27	317	con_5	-62.7174	-56.8481	-196.903	-302.282
2	5	[26, 17, 7, 7, 7, 7, 7, 1, 1, 6, 1, 6, 1, 6, 1, 6, 1, 6, 6, 6, 6, 6, 1, 6, 1, 6, 6, 1, 6, 1, 6, 1, 1, 1, 8, 1, 17, 7, 7, 7, 7, 7, 1, 1, 6, 1, 6, 1, 6, 1, 6, 1, 6, 6, 6, 6, 6, 1, 6, 1, 6, 6, 1, 6, 1, 6, 1, 1, 1, 8, 1]	464_0_con_686.xyz	[[0.0050248747, 0.17521239430000002, -0.14840802320000002], [-9.7685798277, -0.7190694418, -1.8570367382000001], [-0.2009401969, 1.7636031565999999, 1.3406202618], [-2.0532477653, 0.5768498672, -0.0394699922], [-3.1237380925, 0.0434918427, -0.6870762575], [-3.8143253238, 1.5630616757, 0.7482004866], [-4.5989806217, 2.3313822234, 1.610910142], [-5.0095357364, 3.0985311418, 1.0935651869], [-5.35386…	71	464	0_con_686	-126.229	-123.085	448.623	427.544
2	1	[26, 7, 7, 7, 7, 7, 7, 7, 7, 7, 6, 6, 6, 6, 6, 6, 6, 6, 6, 6, 6, 6, 6, 6, 6, 6, 6, 6, 6, 6, 6, 6, 6, 6, 1, 1, 1, 1, 1, 1, 1, 1, 1, 1, 1, 1, 1, 1, 1, 1, 1, 1, 1, 1, 1, 1, 1, 1, 1, 1, 1, 1, 1, 1, 1, 1, 1, 1, 1, 1, 1, 1, 1]	416_3_con_184.xyz	[[-0.15111916490000002, -0.0641908085, -0.0795756957], [-3.4448763231, -2.1734970419, -1.5584140348000002], [-1.7383612427, -1.0220289927, -0.8301600733000001], [0.3201345666, 0.037086813, -2.0135471483], [-1.6695587424, 3.7441230338, -0.7161712482], [-0.8521602378, 1.7642360457000001, -0.3119376561], [1.4376827412, 0.9154563508, 0.5008446546], [1.4111991603, -3.8600836233, 0.7504324446], [0.6147…	73	416	3_con_184	-102.778	-100.108	368.333	258.188
2	1	[26, 8, 1, 6, 1, 1, 1, 7, 7, 1, 1, 6, 1, 6, 1, 6, 1, 6, 6, 1, 6, 1, 6, 1, 6, 6, 8, 1, 6, 1, 1, 1, 7, 7, 1, 1, 6, 1, 6, 1, 6, 1, 6, 6, 1, 6, 1, 6, 1, 6, 6]	173_con_85.xyz	[[0.0780953218, -0.0244806764, -0.0377345074], [0.061123566500000004, 0.6882743468, 2.0097727778], [0.9734574948, 0.7545375729, 2.3181944679], [-0.6609958931000001, 1.864482984, 2.4492562309], [-0.2988252929, 2.7616278148999998, 1.9507039215000002], [-0.5524254648, 1.9696337864000002, 3.525079483], [-1.7028276666000002, 1.7032540534, 2.2049582761], [1.8847856031, -0.769216529, 0.3406337045], [1.1…	51	173	con_85	-79.5565	-77.2691	325.759	260.98
1	5	[26, 7, 7, 7, 7, 8, 8, 8, 1, 6, 6, 6, 1, 1, 1, 6, 1, 1, 1, 6, 1, 1, 1, 6, 1, 1, 1, 6, 1, 1, 6, 6, 1, 6, 1, 6, 1, 6, 1, 6, 1, 1, 6, 6, 1, 6, 1, 6, 1, 6, 1, 6, 1, 1, 6, 6, 1, 6, 1, 6, 1, 6, 1]	547_0_con_55.xyz	[[-0.2324130938, 0.1653226503, -0.1805797405], [1.4641757312, 1.7707372893, -0.1781608421], [1.104989073, -0.5813919186000001, 1.3110954969], [1.3114133015, -0.6334672614, -1.5189889281], [-1.0065820219, 1.9230319178, 0.8995686621000001], [-1.5180409942000002, -1.2577057161, -1.1248206279], [-1.8364271819, -0.9831087399, 1.0143289183], [-1.0431110327, 1.4592774066, -1.9765192308000001], [-1.96104…	63	547	0_con_55	-97.0135	-94.0317	77.3166	11.7036
2	1	[26, 17, 8, 7, 7, 6, 1, 6, 6, 1, 6, 1, 1, 1, 17, 8, 7, 7, 6, 1, 6, 6, 1, 6, 1, 1, 1, 8, 1, 1, 8, 1, 1]	296_con_13.xyz	[[-0.0077323865000000006, 1.2636851729, 0.0113267186], [5.1423305568, -0.6861993877, 0.37040789999999996], [1.2628897576, 2.9125872378, -0.3619709077], [1.3213247583, -0.0570945818, -0.3655081258], [3.2748635917, -1.954352553, -0.9661080242000001], [2.585074305, 0.0729061297, 0.0791199711], [2.8413166656, 0.9389920161, 0.6676208957], [3.5450767672, -0.892833929, -0.2303871931], [1.0374374384, -1.…	33	296	con_13	-66.5583	-63.6507	271.747	181.476
2	1	[26, 16, 16, 16, 8, 8, 8, 6, 6, 6, 6, 6, 6, 1, 1, 1, 1, 1, 1, 1, 1, 1, 1, 1, 1, 1, 1, 1, 1, 1, 1, 16, 16, 16, 8, 8, 8, 6, 6, 6, 6, 6, 6, 1, 1, 1, 1, 1, 1, 1, 1, 1, 1, 1, 1, 1, 1, 1, 1, 1, 1]	510_0_con_443.xyz	[[0.0571021177, -0.0409565844, -0.1979768629], [-1.4488253519, 1.3997719432, 2.0496313683], [0.3130217622, -2.1434025046, 2.0898418665], [-3.0961814203, -0.49510699610000003, -1.0581314178], [-0.1527943732, 1.4216992132000001, 1.1597200848], [-0.6537047119, -1.3538753385, 1.1222052885], [-1.7787595528, 0.33499012970000003, -0.8657775632], [-0.8740094312000001, 1.1393602747, 3.7589906271], [-1.894…	61	510	0_con_443	-97.1445	-90.3303	176.818	-10.8733
2	1	[26, 7, 7, 7, 7, 7, 7, 7, 7, 7, 6, 6, 6, 6, 6, 6, 6, 6, 6, 6, 6, 6, 6, 6, 6, 6, 6, 6, 6, 6, 6, 6, 6, 6, 1, 1, 1, 1, 1, 1, 1, 1, 1, 1, 1, 1, 1, 1, 1, 1, 1, 1, 1, 1, 1, 1, 1, 1, 1, 1, 1, 1, 1, 1, 1, 1, 1, 1, 1, 1, 1, 1, 1]	416_6_con_1181.xyz	[[-0.0051201241, 0.0967401061, -0.0565544932], [-1.9345873526, -1.5635125410000001, 3.2425793493], [-0.9731452221, -0.6723327608, 1.4998340545], [-1.5754242995999999, -0.5792324369, -1.0066179554], [3.3723399636, 1.4130752023, 2.0065411095], [1.6024373829, 0.6756725549, 0.9653520699], [1.0151587445, -1.5710362611000002, -0.16975286180000002], [-1.9920653753000002, 3.7560231251, 0.1453734636], [-0…	73	416	6_con_1181	-102.774	-100.105	367.77	258.744
1	5	[26, 17, 7, 7, 7, 1, 1, 7, 1, 1, 7, 6, 1, 1, 6, 1, 1, 6, 1, 1, 6, 1, 1, 6, 1, 1, 6, 1, 1, 6, 6, 1, 1, 6, 1, 1, 1, 6, 1, 1, 1, 6, 1, 1, 6, 1, 1, 1, 6, 1, 1]	257_con_87.xyz	[[0.23614306980000002, 0.3197301929, 0.1738714408], [0.0849459001, -0.31280234030000004, 2.4121546511], [-0.2239390222, -1.5909094446, -0.5695646127], [2.3089611555, -0.48794566990000005, -0.339004389], [0.7146209343000001, 1.2560923265000001, -1.8431892257], [-0.1002243161, 1.4900045112, -2.3944187886], [1.2166692684, 2.1257341219, -1.7088491683], [1.6116636158, 1.952293735, 1.0225719798], [1.45…	51	257	con_87	-67.1523	-65.7214	138.094	59.4987
2	5	[26, 7, 7, 1, 1, 7, 7, 1, 1, 7, 7, 1, 1, 6, 1, 6, 1, 6, 1, 6, 1, 6, 6, 1, 1, 6, 1, 6, 1, 6, 1, 6, 1, 6, 6, 1, 1, 6, 1, 6, 1, 6, 1, 6, 1, 6, 6, 1, 1]	2_26_con_16.xyz	[[-0.2991851714, -0.2225474009, 0.29439801590000003], [1.0159369973, -1.9498727087, 0.0352213527], [-1.3771222174, -1.9092635926, 1.335608495], [-1.901254798, -1.6289578974, 2.1559646199999998], [-2.071047004, -2.2904063813, 0.7022861695], [-1.9721510538, 1.1111523217000001, 0.0780755254], [-1.2056893627, -0.7499308344000001, -1.6996338952], [-0.7308401421, -0.2275927758, -2.4271627917], [-1.0839…	49	2	26_con_16	-72.3272	-70.69	390.445	359.52
2	1	[26, 15, 15, 8, 7, 7, 1, 7, 1, 7, 7, 6, 6, 1, 6, 1, 6, 1, 6, 6, 1, 6, 1, 1, 1, 6, 1, 1, 1, 6, 1, 6, 1, 1, 1, 6, 1, 1, 1, 6, 1, 6, 1, 1, 1, 6, 1, 1, 1, 6, 1, 6, 1, 1, 1, 6, 1, 1, 1, 6, 6, 6, 1, 1, 1, 6, 6, 1, 1, 1]	529_0_con_171.xyz	[[-0.1013532105, -0.27953956680000003, -0.1665513303], [2.1724783584, -0.1410055217, -0.3255790396], [-2.3359436082, 0.10376013710000001, 0.0745746812], [-0.0548129252, 0.38911822690000003, -2.9715686873], [0.0534648515, 1.6733736627, 0.2007350547], [2.2278189166, 1.5592299569999999, -0.5820730588], [3.1070259688, 2.0311084276, -0.7251044129], [-2.1694734528, 1.6430713133000001, 0.8311439735], [-…	70	529	0_con_171	-95.6878	-93.16	131.711	115.071
2	1	[26, 8, 8, 7, 1, 7, 7, 7, 7, 7, 1, 6, 6, 1, 1, 1, 6, 1, 1, 1, 6, 1, 1, 1, 6, 6, 6, 1, 6, 1, 6, 1, 6, 6, 1, 1, 6, 1, 1, 1, 6, 1, 1, 6, 1, 1, 6, 1, 1, 1, 6, 1, 1, 6, 6, 1, 6, 1, 6, 1, 6, 6, 6, 6, 1, 1, 1, 6, 1, 1, 1, 6, 1, 1, 1]	601_0_con_12.xyz	[[0.0340171894, 0.020034208600000002, -0.5849018622000001], [0.5997979480000001, 1.1658284637, 0.8681272825], [-0.6830557868, -1.2442396051, 0.6894999397], [2.7137711174, 0.336780521, 1.1133151969], [3.5528046348, 0.4446166717, 1.6609662573000001], [1.6471440412, -1.0232035131, -0.5023092111], [-0.3785537894, -1.2132917846, -2.1600543341], [0.6085989022, 1.3880550498, -1.9866910817], [-1.58760492…	75	601	0_con_12	-107.397	-104.31	269.895	164.013
2	5	[26, 17, 7, 7, 7, 7, 7, 1, 1, 6, 1, 6, 1, 6, 1, 6, 1, 6, 6, 6, 6, 6, 1, 6, 1, 6, 6, 1, 6, 1, 6, 1, 1, 1, 8, 1, 17, 7, 7, 7, 7, 7, 1, 1, 6, 1, 6, 1, 6, 1, 6, 1, 6, 6, 6, 6, 6, 1, 6, 1, 6, 6, 1, 6, 1, 6, 1, 1, 1, 8, 1]	464_0_con_635.xyz	[[0.0099952778, 0.1741122742, -0.12596169100000001], [-9.7945273397, -0.8328755122, -1.5642115661], [-0.1655248984, 1.8864076352999999, 1.2301462597000001], [-2.0409963786, 0.5994887401, -0.0264706842], [-3.1233076238, 0.0168720137, -0.6093680707], [-3.7882921613000002, 1.6429980051, 0.7170977166], [-4.5577567512, 2.4742157994, 1.5344917632000001], [-4.9872650636, 3.194320456, 0.9672539457], [-5.…	71	464	0_con_635	-126.229	-123.085	454.29	427.402
2	5	[26, 16, 16, 7, 1, 7, 7, 7, 7, 7, 7, 1, 7, 7, 7, 7, 7, 6, 1, 1, 1, 6, 6, 6, 1, 6, 1, 6, 6, 6, 1, 6, 1, 6, 1, 6, 1, 6, 1, 6, 1, 6, 1, 1, 1, 6, 6, 6, 1, 6, 1, 6, 6, 6, 1, 6, 1, 6, 1, 6, 1, 6, 1, 6, 1]	486_0_con_1.xyz	[[-0.029872518900000002, 0.23554186470000002, -0.6215786263], [6.5564119956999996, 2.2447104352, 1.0773867676], [-6.4376848171, -2.1807114218, 1.2190201641], [7.0145063451, -0.2912657343, 0.3902055809], [6.6929624696, -1.1295577267999999, -0.066864255], [2.0647904835, 0.2602624767, -0.3956366592], [1.7861958609, -1.4877059231, 1.0391670001], [0.4651241713, -1.4094485613, 0.7117318747], [2.0269243…	65	486	0_con_1	-115.688	-111.934	596.678	635.306
2	5	[26, 7, 7, 6, 1, 6, 6, 1, 6, 1, 6, 6, 1, 6, 1, 6, 1, 6, 1, 6, 1, 7, 7, 6, 1, 6, 6, 1, 6, 1, 6, 6, 1, 6, 1, 6, 1, 6, 1, 6, 1, 7, 7, 6, 1, 6, 6, 1, 6, 1, 6, 6, 1, 6, 1, 6, 1, 6, 1, 6, 1]	425_13_con_3.xyz	[[0.0497292776, -0.0030696036, -0.0003066531], [-1.6986795716, -0.5982698678, -1.0784335615], [-1.543340415, 0.9135797575, 1.0908718425], [-4.084062008, -0.5619405222, -1.1441284915], [-5.0240374885, -0.2303228457, -0.7324384567000001], [-2.8777610602, -0.1655342502, -0.5728250676000001], [-1.7049584543, -1.4098600007, -2.1449978068], [-0.7377538715, -1.7271194972, -2.5064455995], [-1.3852327898,…	61	425	13_con_3	-97.6272	-96.4201	443.344	443.558
0	5	[26, 7, 8, 1, 6, 1, 6, 1, 8, 1, 1, 7, 8, 1, 7, 6, 8, 6, 1, 6, 1, 8, 6, 6, 1, 6, 1, 6, 1, 1, 7, 6, 1, 6, 1, 8, 1, 1, 7, 7, 6, 8, 6, 1, 6, 1, 8, 6, 6, 1, 6, 1, 6]	268_con_631.xyz	[[-1.8949666599000001, 0.7423048724, -0.8256614856000001], [0.0291103271, 1.1013089574000001, -0.0421894072], [-3.6633644276, 0.8221528809, -1.6608323565], [-4.5570409128, 1.5745598158, -0.568250856], [1.22168328, 0.5959438306, -0.2906247081], [1.4477434895, -0.1868107629, -0.9899202347], [1.4372714699, 2.1197587466, 1.2286028230000001], [1.893188532, 2.7853612943, 1.938877605], [-0.9115022723, -…	53	268	con_631	-108.53	-102.018	-94.272	-205.513
2	1	[26, 7, 7, 7, 7, 7, 7, 6, 6, 6, 6, 6, 6, 6, 6, 6, 6, 6, 6, 6, 6, 6, 6, 6, 6, 1, 1, 1, 1, 1, 1, 1, 1, 1, 1, 1, 1, 1, 1, 1, 1, 1, 1, 1, 1, 1, 1, 1, 1]	278_con_16.xyz	[[-0.0928920928, -0.52201843, 0.0851739309], [0.614555618, -2.3376182239, -0.9252953156], [1.4452469633, -1.1962551906, 1.4053988147], [-1.751513105, -1.5349492651, 1.0565231101], [-1.6464728678, -0.051369361100000004, -1.2260078261], [-0.49108669660000004, 1.2363422914, 1.075149559], [1.2846339489, 0.6570601797, -0.9016505143], [2.0179047069, -2.4851554159, -0.5727323524], [2.9261585232, -3.1415…	49	278	con_16	-72.3726	-70.6456	414.015	331.686
2	5	[26, 7, 7, 1, 7, 1, 7, 7, 7, 1, 7, 1, 7, 7, 7, 1, 7, 1, 7, 6, 1, 1, 6, 1, 1, 6, 1, 1, 6, 6, 6, 1, 1, 6, 1, 1, 6, 1, 1, 6, 1, 1, 6, 1, 1, 6, 1, 1, 6, 6, 6, 1, 1, 6, 1, 1, 6, 1, 1, 6, 1, 1, 6, 1, 1, 6, 1, 1, 6, 6, 6, 1, 1, 6, 1, 1, 6, 1, 1]	590_0_con_61.xyz	[[-0.0511215562, 0.0189746036, 0.009633684], [0.9235678079, -1.6194305876000001, -0.9461005581], [2.9234374207, -2.8809668462999998, -0.9580574601], [3.8910444741, -2.8017856946, -0.6914878481000001], [3.4269830135, -1.8886317648, 1.5893788947], [3.6732668954000003, -2.8494088366, 1.417014264], [1.6431892558999999, -0.3745502922, 1.2501805173], [1.0595799026, 1.5467296915, -1.0564819691], [1.8754…	79	590	0_con_61	-114.042	-110.459	375.922	325.898
2	5	[26, 16, 8, 7, 7, 7, 7, 6, 6, 6, 6, 6, 1, 1, 1, 1, 1, 1, 1, 1, 1, 1, 1, 1, 16, 6, 7, 7, 8, 1, 1, 1, 1, 6, 7, 7, 1, 6, 6, 6, 1, 1, 1, 1, 1, 1, 1]	224_con_680.xyz	[[-0.6256366160000001, -1.22479288, 1.2247928715], [-1.1463717172, -2.0851516629, -0.8518014915000001], [0.8917560411000001, -2.7524221132999998, 1.6270389827], [-2.6651369663, -0.09433969090000001, 0.9781135425], [-3.1579886162, -0.2972943179, -0.3164946443], [-3.3015699038, -1.0937461949, -2.2676332716], [-4.3664216612, -0.25473594850000003, -2.1425332709], [-2.5389188355, -1.1531139215, -1.178…	47	224	con_680	-78.5744	-74.0289	462.043	351.225
2	5	[26, 16, 16, 16, 8, 8, 8, 6, 1, 1, 1, 6, 1, 1, 1, 6, 1, 1, 1, 6, 1, 1, 1, 6, 1, 1, 1, 6, 1, 1, 1, 16, 16, 16, 8, 8, 8, 6, 1, 1, 1, 6, 1, 1, 1, 6, 1, 1, 1, 6, 1, 1, 1, 6, 1, 1, 1, 6, 1, 1, 1]	510_1_con_711.xyz	[[-0.1245135301, 0.0589740835, 0.07857704210000001], [-0.42695859, 2.9883897053, 1.3607208942], [1.0399635222, -0.5906990132000001, 3.2411494039], [-2.2862315858, -1.9708241647, 1.3013328264], [-0.9600593286, 2.0082326096, 0.2619472909], [0.0011551603, -0.029727183600000002, 2.2095567029], [-1.9811490004, -0.9042781987, 0.2004584868], [-0.9510434849, 4.6198381864, 0.7615057606000001], [-0.3674411…	61	510	1_con_711	-97.1802	-90.3775	165.144	-12.5037
0	5	[26, 8, 8, 8, 8, 8, 1, 8, 1, 1, 7, 7, 6, 1, 6, 1, 6, 6, 1, 6, 1, 6, 6, 1, 6, 1, 6, 1, 6, 1, 6, 6, 1, 6, 1, 6, 8, 8, 8, 8, 8, 1, 8, 1, 1, 7, 7, 6, 1, 6, 1, 6, 6, 1, 6, 1, 6, 6, 1, 6, 1, 6, 1, 6, 1, 6, 6, 1, 6, 1, 6]	607_0_con_40.xyz	[[1.0869390146, -1.7065862552, -1.4433573536], [3.0588148097, -1.6000494364, -2.0909948731], [-0.8389572402000001, -2.008741294, -0.9143932987000001], [-2.0490831824, -1.1747462163, -2.622037353], [-5.3179575819, -1.6838466787000002, 1.288201655], [-6.5557318842, -0.7707183616000001, -0.36287440660000003], [-7.2044648736, -0.8388027638000001, 0.35537295350000003], [1.3841999397, -3.82061426100000…	71	607	0_con_40	-145.291	-136.918	-257.066	-365.101
0	5	[26, 8, 1, 1, 7, 7, 7, 7, 7, 7, 7, 6, 1, 6, 1, 6, 6, 1, 6, 1, 6, 1, 6, 1, 6, 6, 8, 1, 1, 7, 7, 7, 7, 7, 7, 7, 6, 1, 6, 1, 6, 6, 1, 6, 1, 6, 1, 6, 1, 6, 6]	235_con_51.xyz	[[0.068705791, 1.6939991733, 1.1728511444], [-0.9493738639, 3.7192035968, 1.5435104298], [-0.5303772265, 4.1562454327, 0.7898184409], [-1.8336553017, 3.4740165232, 1.2046316651], [-3.4783635926, 0.2270586374, -0.7560564509000001], [-1.7523843822, 1.1936542982, 0.1462797416], [-2.8062042989, 2.080862802, 0.19989558270000002], [-5.3014302871, -0.17897732090000001, -2.1267212661], [-0.6387301037, 0.…	51	235	con_51	-103.635	-98.9469	224.221	162.132
2	1	[26, 7, 7, 7, 7, 7, 7, 7, 7, 7, 6, 6, 6, 6, 6, 6, 6, 6, 6, 6, 6, 6, 6, 6, 6, 6, 6, 6, 6, 6, 6, 6, 6, 6, 1, 1, 1, 1, 1, 1, 1, 1, 1, 1, 1, 1, 1, 1, 1, 1, 1, 1, 1, 1, 1, 1, 1, 1, 1, 1, 1, 1, 1, 1, 1, 1, 1, 1, 1, 1, 1, 1, 1]	416_4_con_89.xyz	[[-0.0145383123, 0.042879052300000005, 0.0580388773], [2.0739678017, -3.4289574847, 1.0648014772], [1.0161188721, -1.5921200103, 0.5463228966], [1.2864010082, 0.8742871191, 1.2576328852], [-2.8410970986, -1.9696107306, -2.2659596161], [-1.3729914427, -0.945492552, -1.0178145202], [-1.3005692129, -0.3164354026, 1.4860219475], [2.4659407331, 0.9056372394000001, -3.1887396777], [1.1361674746000001, …	73	416	4_con_89	-102.781	-100.111	366.003	256.342
2	5	[6, 6, 6, 6, 6, 6, 6, 6, 7, 7, 7, 8, 8, 26, 1, 1, 1, 1, 1, 1, 1, 1, 1, 1, 1, 1, 1, 1, 1, 6, 6, 6, 6, 6, 6, 6, 6, 7, 7, 7, 8, 8, 1, 1, 1, 1, 1, 1, 1, 1, 1, 1, 1, 1, 1, 1, 1]	269_con_198.xyz	[[2.5520127596, -0.029029767300000002, -1.9210649542], [3.5549686854, -0.8789564225000001, -1.1802039032], [2.9662423091, -1.7793682935000001, -0.10780039990000001], [3.4966427349, -1.1166450424, 2.2537330625], [2.8726408708, -0.3519328256, 3.2160906414], [1.6971263693, 0.0913619974, 2.6181100196], [0.403694282, 3.1860042329000002, -0.6776121277], [1.8035223051, 3.6988963231, -0.8720862081], [1.5…	57	269	con_198	-90.1876	-85.8485	213.919	153.123
0	5	[26, 8, 1, 1, 8, 1, 1, 7, 7, 6, 1, 7, 6, 1, 6, 7, 7, 7, 7, 8, 1, 1, 8, 1, 1, 7, 7, 6, 1, 7, 6, 1, 6, 7, 7, 7, 7]	195_con_290.xyz	[[-0.255110012, 0.8140705904000001, 1.6653558371], [-1.693208579, 1.0194824072, 3.4202645037], [-2.3936652622, 0.3709483745, 3.1816515179], [-1.2535066611, 0.5994287505, 4.1701094717], [0.2934646776, -0.8895734692, 2.8302784130000003], [-0.42827512500000003, -1.5350501683000002, 2.6611871892], [1.0878732905, -1.2157333936999999, 2.3338339465], [1.4875365519, 0.3110627811, 0.5899451977], [2.173249…	37	195	con_290	-85.4856	-79.3007	161.38	66.2365
2	1	[26, 7, 7, 1, 1, 7, 1, 1, 7, 7, 7, 7, 7, 7, 7, 1, 1, 6, 1, 1, 6, 1, 1, 6, 1, 1, 6, 1, 1, 6, 1, 1, 6, 1, 1, 6, 1, 6, 1, 6, 1, 6, 1, 6, 6, 1, 1, 6, 1, 6, 1, 6, 1, 6, 1, 6, 6, 6, 6, 6, 1, 6, 1, 6, 1, 6, 1]	497_0_con_31.xyz	[[1.4340551248, 0.0076384826000000005, 0.5214323151], [1.4969195091, -2.1047154848, 0.500878707], [3.4528568561, 0.2059067558, 0.7297040835], [3.7168589138, 0.9868854669, 0.1397812948], [3.6173322626, 0.5297168567, 1.6779828445], [1.1594515081, 0.2340218024, 2.5204470127], [1.8233474282, 0.8758978035, 2.94708245], [0.2757720963, 0.7298230534, 2.5703608841000003], [1.5442621024, -0.2841108731, -1.…	67	497	0_con_31	-102.11	-99.3489	479.999	385.567
1	1	[26, 15, 15, 15, 15, 7, 7, 1, 6, 6, 1, 1, 1, 6, 1, 1, 1, 6, 1, 1, 1, 6, 1, 1, 6, 1, 1, 1, 6, 1, 1, 1, 6, 1, 1, 6, 1, 1, 1, 6, 1, 1, 6, 1, 1, 1, 6, 1, 1, 6, 1, 1, 1, 6, 1, 1, 6, 1, 1, 6, 1, 1, 1, 6, 1, 1, 6, 1, 1, 1]	608_0_con_187.xyz	[[0.4707505182, 0.097453566, 0.1026204349], [2.222434883, -1.1835343397, 0.48212052460000004], [2.2087589656, 1.4666137628, 0.3145771778], [-1.1225109898, 1.583137738, 0.3405803766], [-0.9615372989000001, -1.559474368, 0.21632828980000002], [-3.0556817422, 0.0576278093, -0.7459235112], [0.424601549, 0.0824343285, -1.7618529294], [0.470140208, 0.11369439440000001, 1.6148596448], [0.366769682000000…	70	608	0_con_187	-81.9292	-80.3115	-82.4183	-50.7038
2	5	[6, 1, 6, 1, 6, 1, 6, 1, 1, 1, 6, 1, 6, 1, 6, 1, 6, 1, 1, 1, 6, 1, 6, 1, 6, 1, 6, 1, 1, 1, 7, 7, 7, 7, 7, 7, 26, 6, 1, 6, 1, 6, 1, 6, 1, 1, 1, 6, 1, 6, 1, 6, 1, 6, 1, 1, 1, 6, 1, 6, 1, 6, 1, 6, 1, 1, 1, 7, 7, 7, 7, 7, 7]	541_0_con_69.xyz	[[1.842273775, 0.1711038375, 2.4582005311], [2.3116939773, 1.0636366177, 2.0870288271], [0.5786796939000001, -1.5710564328, 2.6730366395000003], [-0.1749335425, -2.2896598845, 2.4096152501], [1.3628252245999999, -1.5140167021000002, 3.7885974894], [1.4262779398, -2.1474283381, 4.6546944275], [3.1683576729, 0.0594706692, 4.585398193], [3.9629391065, -0.6749737264, 4.6817849679], [2.7192275829, 0.2…	73	541	0_con_69	-110.655	-107.413	452.778	391.561
2	1	[26, 8, 8, 8, 7, 7, 7, 6, 6, 6, 6, 6, 6, 6, 6, 6, 1, 1, 1, 1, 1, 1, 1, 1, 1, 1, 1, 1, 1, 1, 1, 1, 1, 1, 1, 1, 1, 8, 8, 8, 7, 7, 7, 6, 6, 6, 6, 6, 6, 6, 6, 6, 1, 1, 1, 1, 1, 1, 1, 1, 1, 1, 1, 1, 1, 1, 1, 1, 1, 1, 1, 1, 1]	440_3_con_99.xyz	[[0.0338971287, 0.1096701226, -0.0721515589], [0.7223956220000001, 0.014688353900000001, -1.9218550625000002], [-1.7945182109000002, 0.4147281759, -0.8021626602], [0.4891035557, 2.0163339424, -0.11451079680000001], [1.7896385732, -1.7675049994, -2.9663631023], [-2.4503916389000002, 1.6132712426, -2.6906153808], [0.0010408770000000002, 4.2156669402, 0.2060973116], [1.0867091769, -0.6393786418, -2.…	73	440	3_con_99	-110.262	-104.467	140.634	4.52645
2	1	[26, 15, 15, 15, 15, 8, 8, 6, 6, 1, 1, 6, 1, 1, 6, 1, 1, 6, 1, 1, 6, 1, 1, 6, 1, 1, 1, 6, 1, 1, 6, 1, 1, 1, 6, 1, 1, 6, 1, 1, 1, 6, 1, 1, 6, 1, 1, 1, 6, 1, 1, 6, 1, 1, 1, 6, 1, 1, 6, 1, 1, 1, 6, 1, 1, 6, 1, 1, 1, 6, 1, 1, 6, 1, 1, 1, 1, 1]	537_0_con_396.xyz	[[0.050212811600000004, -0.0229059834, 0.0628743183], [1.9639413786, 1.1399398529, -0.3674951853], [-0.8889396559, 2.0820997457, 0.21744545540000002], [-1.8305976534, -1.2697881384, 0.47495978390000004], [1.1233131957, -2.0563117531, 0.08880727520000001], [-0.4146087056, -0.0554651206, -2.7530064583], [0.341665814, 0.1187100762, 2.1478072148], [-0.22883935160000002, -0.056054299, -1.6080240075], …	78	537	0_con_396	-93.5157	-91.1124	-28.9588	4.41707
2	5	[26, 7, 7, 7, 7, 7, 7, 7, 7, 7, 7, 7, 6, 7, 7, 7, 7, 7, 7, 7, 7, 7, 7, 7, 7, 7, 7, 7, 7, 7, 7, 6, 6, 7, 6, 6, 6, 1, 1, 1, 1, 1, 1, 1, 1, 1, 1, 1, 1, 1, 1, 1, 1, 1, 1]	256_con_505.xyz	[[-0.0838718968, 0.022067076300000002, 0.031833326700000004], [2.9655368237, 1.2571222717000001, 2.8776693558], [3.5278870225, 1.3810681455, 1.6867192761], [2.7619081615, 1.0753517069, 0.6689366232], [1.6088442676999999, 0.7031693673, 1.2237960402999999], [4.776993501, 1.9219902227, 1.5227646672000001], [2.5870795743, -1.6493129591, -2.9765794982], [2.9834038673, -2.1605304524, -1.823728237500000…	55	256	con_505	-119.994	-111.823	947.883	913.271
2	5	[26, 7, 7, 7, 7, 7, 7, 7, 7, 6, 6, 6, 6, 1, 1, 1, 1, 1, 1, 1, 1, 7, 7, 7, 7, 7, 7, 7, 7, 7, 7, 7, 7, 7, 7, 7, 7, 6, 6, 6, 6, 6, 6, 6, 6, 1, 1, 1, 1, 1, 1, 1, 1, 1, 1, 1, 1, 1, 1, 1, 1]	513_4_con_29.xyz	[[-0.015617093700000001, -0.0571328949, 0.0742826953], [1.1289241276, -1.5638715363, -1.0050959517], [1.4486027222, -1.3930676566, -2.3142999795], [2.0345702525, -2.4422276039, -2.7697623954], [2.1040832732, -3.3211059603, -1.7476493872], [1.0936604156, 1.5686307108, -0.9350137533], [1.2816753876, 2.7396447542, -0.2687573129], [2.0500344828, 3.5171953999, -0.9463443770000001], [2.3729140289, 2.85…	61	513	4_con_29	-116.812	-110.369	747.192	682.968
2	5	[26, 16, 8, 7, 7, 7, 7, 6, 6, 6, 6, 1, 1, 1, 1, 1, 1, 1, 1, 1, 1, 16, 6, 7, 7, 8, 1, 1, 1, 1, 6, 7, 7, 1, 6, 6, 1, 1, 1, 1, 1]	307_con_334.xyz	[[-0.3954050061, -0.3861520329, 0.929214254], [-1.3723404774999999, -1.9632854711, -0.4265833121], [1.0977443127, -1.5654479593000001, 1.8335961648999999], [-2.2497437407, 0.9361386687000001, 0.2442091334], [-3.0889643696, 0.1763965717, -0.5757304750000001], [-3.7578925155, -1.4718376236, -1.7167764245], [-4.7005973134, -0.5039372836, -1.8953126551000001], [-2.7552145617, -1.1015801653, -0.921806…	41	307	con_334	-72.1777	-67.6977	459.546	353.375
2	1	[26, 7, 7, 6, 1, 6, 1, 6, 1, 7, 6, 6, 1, 6, 6, 1, 1, 8, 1, 6, 1, 6, 7, 7, 6, 1, 6, 1, 6, 1, 7, 7, 6, 1, 6, 1, 6, 1, 7, 6, 6, 1, 6, 6, 1, 1, 8, 1, 6, 1, 6, 7, 7, 6, 1, 6, 1, 6, 1]	140_1_con_1.xyz	[[0.0041483159, 0.0464438259, 0.0279128514], [0.24938404220000002, 1.9197892840000002, -0.427800385], [1.5714377246, 2.2656040632, -0.5779168999000001], [-0.44357652880000004, 3.0287309585, -0.6560104866], [-1.5177642831, 3.0171724659, -0.5993140426], [0.4187974072, 4.0956752143, -0.9537050458], [0.1436241457, 5.1094184671, -1.1807216734], [1.6882007953, 3.5854111944, -0.8976689830000001], [2.644…	59	140	1_con_1	-106.046	-102.431	455.255	426.901
2	1	[26, 16, 16, 16, 8, 8, 8, 6, 1, 1, 1, 6, 1, 1, 1, 6, 1, 1, 1, 6, 1, 1, 1, 6, 1, 1, 1, 6, 1, 1, 1, 16, 16, 16, 8, 8, 8, 6, 1, 1, 1, 6, 1, 1, 1, 6, 1, 1, 1, 6, 1, 1, 1, 6, 1, 1, 1, 6, 1, 1, 1]	510_1_con_514.xyz	[[-0.0625236311, -0.0065620488, -0.1488749103], [-0.8871050878000001, 2.3800762886, 1.5880340842], [1.1696544897, -0.6520819979, 2.8670555970000002], [-2.5915229582, -2.0394854575, 0.5326146219], [-1.2938612064, 1.4947981083, 0.3550603033], [0.0575311404, -0.4749153746, 1.7791924313], [-1.5611049993, -1.2944485798, -0.3768857953], [-0.3786290826, 3.986211382, 0.8995638459], [0.5075110849, 3.79145…	61	510	1_con_514	-97.1426	-90.332	173.671	-10.9465
2	1	[26, 8, 7, 6, 1, 8, 7, 6, 1, 7, 6, 1, 6, 1, 6, 6, 6, 6, 1, 6, 1, 6, 1, 6, 1, 6, 1, 1, 6, 6, 1, 1, 1, 6, 1, 1, 1, 8, 7, 6, 1, 8, 7, 6, 1, 7, 6, 1, 6, 1, 6, 6, 6, 6, 1, 6, 1, 6, 1, 6, 1, 6, 1, 1, 6, 6, 1, 1, 1, 6, 1, 1, 1]	404_0_con_1.xyz	[[2.6822200000000002e-05, 0.0001209291, 3.01579e-05], [1.2306732535, 0.42975293800000003, 1.2783931319000001], [1.1219829069, 0.8910833404, -1.3508169957], [0.6099373416, 1.7114095283, -2.2827696353], [-0.4626773182, 1.8183466084000002, -2.2891303122], [4.3152464059, -0.3019559095, -0.17621362340000002], [0.9724948079, -1.6743507487, -0.4616413789], [1.414174601, 2.3753701299, -3.186665634], [0.9…	73	404	0_con_1	-120.697	-116.75	322.455	257.52
2	1	[26, 8, 6, 1, 7, 6, 1, 1, 1, 6, 1, 1, 1, 8, 6, 1, 7, 6, 1, 1, 1, 6, 1, 1, 1, 8, 6, 1, 7, 6, 1, 1, 1, 6, 1, 1, 1, 8, 6, 1, 7, 6, 1, 1, 1, 6, 1, 1, 1, 8, 6, 1, 7, 6, 1, 1, 1, 6, 1, 1, 1, 8, 6, 1, 7, 6, 1, 1, 1, 6, 1, 1, 1]	440_2_con_230.xyz	[[0.0037113082, -0.0838347785, 0.032156158500000004], [0.9331849697000001, 0.1802716479, 1.7304307374999999], [2.1692876545, 0.3667413238, 1.8092128204], [2.7950410498, 0.351493424, 0.9190642250000001], [2.8113780452, 0.602355737, 2.9455028737], [4.2578314255, 0.7531626518000001, 2.9760828899], [4.6631823387, 0.6739335885000001, 1.9724830287000001], [4.7049549349, -0.022111833600000002, 3.5956647…	73	440	2_con_230	-110.264	-104.468	141.486	1.13315
2	1	[26, 16, 6, 6, 16, 6, 6, 6, 16, 6, 6, 16, 6, 6, 16, 6, 6, 6, 16, 6, 6, 1, 1, 1, 1, 1, 1, 1, 1, 1, 1, 1, 1, 1, 1, 1, 1, 1, 1, 1, 1, 1, 1, 1, 1, 1, 1, 1, 1]	162_1_con_84.xyz	[[-0.0012445733, 0.1497480405, 0.009475478], [1.0186972694, 1.8107977241, 1.1226893524000001], [2.1137610594, 0.9678766995, 2.3413246686], [2.5584328902999998, -0.3959919853, 1.8967461856], [1.1027771827, -1.3395806349, 1.2591099183], [1.9627303458, -2.6838846285, 0.3243770816], [2.1618783051, -2.495198846, -1.1655920019], [2.7971126098, -1.1949350011, -1.593578678], [1.6353191403, 0.2521331383, …	49	162	1_con_84	-69.106	-66.0982	481.314	275.182
1	1	[26, 17, 15, 15, 15, 15, 8, 6, 6, 6, 6, 6, 6, 6, 6, 6, 6, 6, 6, 6, 6, 6, 6, 6, 6, 6, 6, 6, 1, 1, 1, 1, 1, 1, 1, 1, 1, 1, 1, 1, 1, 1, 1, 1, 1, 1, 1, 1, 1, 1, 1, 1, 1, 1, 1, 1, 1, 1, 1, 1, 1, 1, 1, 1, 1, 1, 1, 1]	555_0_con_21.xyz	[[0.009697645500000001, -0.0245213937, -0.06254903220000001], [-0.0402594945, -0.1392296076, 2.2803496012], [1.521545863, -1.6679185183, -0.011665013], [-1.537468401, -1.6410278822, -0.10481684250000001], [1.555954247, 1.5968118564, 0.08212762800000001], [-1.5132328085, 1.6038047446, 0.1032082223], [0.0692176915, 0.0944658058, -2.9285700906], [0.044020885100000004, 0.048730637300000004, -1.766105…	68	555	0_con_21	-88.2563	-87.0827	-211.915	-114.527
2	5	[26, 7, 7, 7, 7, 7, 7, 7, 7, 7, 7, 7, 6, 7, 7, 7, 7, 7, 7, 7, 7, 7, 7, 7, 7, 7, 7, 7, 7, 7, 7, 6, 6, 7, 6, 6, 6, 1, 1, 1, 1, 1, 1, 1, 1, 1, 1, 1, 1, 1, 1, 1, 1, 1, 1]	256_con_488.xyz	[[-0.0288945023, -0.049632732000000006, 0.11792169200000001], [2.9957896120000003, 2.2919708459, 2.1974413314], [3.4570540527, 1.0548627637, 2.2370176532], [2.6711991589, 0.143076315, 1.7129470171999999], [1.6008600956999999, 0.8252758554, 1.3133203112], [4.7252460287, 0.7640161439, 2.6718114901], [2.5007528182, -2.4912959912, -2.45475482], [3.1568995729, -1.3502914993, -2.3223864606999998], [2.5…	55	256	con_488	-119.993	-111.822	947.702	913.273
2	1	[26, 7, 7, 7, 7, 7, 7, 7, 7, 7, 6, 6, 6, 6, 6, 6, 6, 6, 6, 6, 6, 6, 6, 6, 6, 6, 6, 6, 6, 6, 6, 6, 6, 6, 1, 1, 1, 1, 1, 1, 1, 1, 1, 1, 1, 1, 1, 1, 1, 1, 1, 1, 1, 1, 1, 1, 1, 1, 1, 1, 1, 1, 1, 1, 1, 1, 1, 1, 1, 1, 1, 1, 1]	416_4_con_75.xyz	[[-0.0471878549, -0.0371364381, -0.0846178582], [-4.1586052774, -0.7317271849, 0.0561183293], [-2.0173433443, -0.31296551300000003, -0.0206225919], [-0.5431024121, 1.0773773028, -1.6366437286000002], [0.015283756800000001, -3.5629039438, -2.3376532158], [0.058719316, -1.7348870343, -1.1432694807], [0.38496708490000003, -1.2776907889, 1.3877597762], [4.0280749754, 0.7585588149, -0.2110049839], [1.…	73	416	4_con_75	-102.781	-100.11	366.764	256.355
2	5	[26, 16, 16, 16, 8, 8, 8, 6, 1, 1, 1, 6, 1, 1, 1, 6, 1, 1, 1, 6, 1, 1, 1, 6, 1, 1, 1, 6, 1, 1, 1, 16, 16, 16, 8, 8, 8, 6, 1, 1, 1, 6, 1, 1, 1, 6, 1, 1, 1, 6, 1, 1, 1, 6, 1, 1, 1, 6, 1, 1, 1]	510_1_con_560.xyz	[[-0.0869942752, 0.08258693900000001, -0.0863511926], [2.0207659746, 2.0076574397, 1.5779994201], [-0.8857570667, -1.4412361544, 2.891472788], [-1.2262216371, -2.7986522875, -1.073142997], [0.5341760527, 1.59544249, 1.3513749342999999], [-0.3752941638, -1.3943163634, 1.4122000472], [-0.6873332727, -1.3925201215, -1.5026695249], [2.5263157553999998, 2.9834859335, 0.1311168219], [2.5951623652, 2.29…	61	510	1_con_560	-97.1819	-90.3787	166.052	-11.9367
2	1	[26, 16, 16, 16, 8, 8, 8, 6, 6, 6, 6, 6, 6, 1, 1, 1, 1, 1, 1, 1, 1, 1, 1, 1, 1, 1, 1, 1, 1, 1, 1, 16, 16, 16, 8, 8, 8, 6, 6, 6, 6, 6, 6, 1, 1, 1, 1, 1, 1, 1, 1, 1, 1, 1, 1, 1, 1, 1, 1, 1, 1]	510_0_con_577.xyz	[[-0.0241226429, -0.0580789405, -0.0290712131], [0.7675174813000001, 2.8113011806, 0.7921124549], [-1.6744288349, -1.2698415366, 2.2925930722], [-1.4861980591, -2.7594053379, -1.2608029939], [1.2740946817, 1.3346383326, 0.5484384655], [-0.5603531593000001, -0.2352140138, 1.8840339455000001], [-1.4360335407, -1.3678928127, -0.5436816622], [-0.0425363209, 2.833606468, 2.4188336292], [2.3074833007, …	61	510	0_con_577	-97.1418	-90.3285	172.929	-6.80565
1	1	[26, 17, 15, 15, 15, 15, 8, 6, 6, 6, 6, 6, 6, 6, 6, 6, 6, 6, 6, 6, 6, 6, 6, 6, 6, 6, 6, 6, 1, 1, 1, 1, 1, 1, 1, 1, 1, 1, 1, 1, 1, 1, 1, 1, 1, 1, 1, 1, 1, 1, 1, 1, 1, 1, 1, 1, 1, 1, 1, 1, 1, 1, 1, 1, 1, 1, 1, 1]	555_0_con_6.xyz	[[0.0001143741, 0.0007835526000000001, -0.043505368], [-0.0108791871, -0.0448955003, 2.3019405933], [1.5100787075, -1.6432607982, 0.0471785952], [-1.5545768891, -1.6172481619, -0.0294544501], [1.556587307, 1.6159829089, 0.0445579708], [-1.5082262397, 1.642556938, 0.0962406903], [0.0110338914, 0.0578306242, -2.9122657709], [0.006863434900000001, 0.0342560321, -1.7491105289000002], [3.0159466049, -…	68	555	0_con_6	-88.2564	-87.0824	-210.56	-113.974
2	1	[26, 7, 6, 1, 6, 1, 6, 1, 6, 1, 6, 6, 1, 7, 6, 1, 6, 1, 1, 8, 1, 6, 6, 1, 1, 1, 6, 1, 1, 1, 6, 1, 1, 1, 7, 6, 1, 6, 1, 6, 1, 6, 1, 6, 6, 1, 7, 6, 1, 6, 1, 1, 8, 1, 6, 6, 1, 1, 1, 6, 1, 1, 1, 6, 1, 1, 1]	435_0_con_5.xyz	[[0.0063601669, 0.0306597696, 0.0039059921], [0.4264611393, 1.3970707404, 1.3032447550000001], [-0.4122553204, 2.1220022627, 2.0554858359], [-1.4630330095000001, 1.8997796966, 1.9590332235], [0.0298279095, 3.1181079305, 2.9095660051000003], [-0.6896303286000001, 3.6692345346, 3.4965271179], [1.3870352901, 3.394849652, 2.9926198192999998], [1.7532720112, 4.1674310538, 3.6523672407000003], [2.26387…	67	435	0_con_5	-94.4805	-91.991	306.719	211.788
2	1	[6, 6, 6, 6, 6, 6, 6, 6, 7, 7, 7, 8, 8, 26, 1, 1, 1, 1, 1, 1, 1, 1, 1, 1, 1, 1, 1, 1, 1, 6, 6, 6, 6, 6, 6, 6, 6, 7, 7, 7, 8, 8, 1, 1, 1, 1, 1, 1, 1, 1, 1, 1, 1, 1, 1, 1, 1]	269_con_87.xyz	[[0.9128702789, -2.3287168068, -1.4087414899000001], [2.1220861751, -1.7985570981, -2.1295875249], [2.1385068736, -0.2930952133, -2.3304815023], [3.8852929292000002, 0.9338268118, -1.0253773263], [3.9656181256, 1.4597052115, 0.2417894529], [2.7125686243000002, 1.2410213705, 0.8092349539], [-0.1816793344, 3.0714252953, 0.9532349936000001], [-0.1062222922, 4.0411290228, 2.0994361823], [1.9001665184…	57	269	con_87	-90.1676	-85.8203	217.936	150.004
1	5	[26, 17, 6, 1, 1, 6, 6, 6, 6, 1, 6, 1, 6, 6, 1, 1, 1, 6, 6, 1, 1, 1, 6, 6, 1, 6, 1, 6, 1, 6, 1, 6, 6, 1, 6, 1, 6, 1, 6, 1, 6, 1, 1, 6, 1, 1, 6, 1, 1, 6, 1, 1, 1, 8, 1, 8, 1, 8, 8, 8, 8, 8, 7, 7, 7, 7, 1]	621_0_con_57.xyz	[[0.0021641158, -1.8275867023, -0.2999910644], [0.008153009400000001, -3.9781158876, 0.3862813775], [1.4300549563, 0.8589735623, -1.410383368], [1.5519144018, 1.636971257, -2.171810078], [2.3124556957999998, 0.23228533480000002, -1.4366859371], [1.3428651605, 1.5398514816, -0.0448317852], [0.102574752, 2.460216121, 0.0004329929], [-1.1215424532, 1.5659869961, -0.3177923353], [-1.2961201128, 0.595…	67	621	0_con_57	-119.597	-114.395	-116.127	-155.842
2	5	[26, 7, 7, 7, 7, 6, 6, 1, 1, 1, 1, 7, 7, 7, 7, 6, 6, 1, 1, 1, 1, 7, 7, 7, 7, 6, 6, 1, 1, 1, 1, 7, 7, 7, 7, 6, 6, 1, 1, 1, 1, 7, 7, 7, 7, 6, 6, 1, 1, 1, 1, 7, 7, 7, 7, 6, 6, 1, 1, 1, 1]	487_0_con_361.xyz	[[-0.0250184547, -0.033623935, -0.0184482857], [-1.2823895148, -1.8461891446, -0.0489374091], [-2.5734538755000003, -1.8059171635, -0.28297311210000003], [-2.9904058625000003, -3.0763507853, -0.262996714], [-4.3051292332, -3.4518406056, -0.4917961051], [-0.8785387343000001, -3.1321875966, 0.12478006600000001], [-1.9749092652, -3.9349456093, -0.0193056429], [0.1459758003, -3.3746998935, 0.33375965…	61	487	0_con_361	-116.826	-110.24	757.033	746.14
2	5	[6, 6, 6, 1, 6, 1, 6, 1, 6, 1, 6, 6, 6, 6, 1, 6, 1, 6, 1, 6, 1, 6, 6, 1, 6, 1, 6, 1, 6, 1, 6, 6, 1, 1, 1, 7, 7, 7, 7, 1, 7, 7, 8, 1, 1, 8, 1, 1, 26]	65_con_35.xyz	[[-1.1662740638, -1.4347543943, 0.0080671082], [-0.9751167527000001, -2.8671424272, 0.1772600068], [-1.8415891239, -3.9328433141, 0.35397081420000004], [-2.9143176045, -3.806550127, 0.4220286427], [-1.2907590268, -5.2080434318, 0.4472876837], [-1.9409847803, -6.058069469, 0.5938245918], [0.0828497222, -5.4059898349, 0.34190686330000003], [0.4787030533, -6.4090802459, 0.4088394953], [0.9547028304,…	49	65	con_35	-83.7231	-81.1004	390.369	326.703
0	5	[26, 7, 7, 1, 8, 8, 1, 8, 8, 8, 1, 1, 6, 6, 6, 6, 6, 6, 1, 1, 6, 1, 1, 1, 7, 7, 1, 8, 8, 1, 8, 8, 8, 1, 1, 6, 6, 6, 6, 6, 6, 1, 1, 6, 1, 1, 1]	117_con_86.xyz	[[-0.0632484499, 1.3276809975, 1.1529694496], [1.1615820604, -0.3502299669, 0.6390503302], [2.2369043485, -2.0912177823, -0.1172407686], [2.5359945967, -3.0346325914, -0.31346003840000003], [1.5127920320000001, 2.2687572528, 0.24211582850000002], [3.3699435348, 1.9549732232, -0.9882857056000001], [4.2468670294, 0.7373147464, -1.5462648169], [4.7241246546, -0.1012560841, -1.8626957097], [4.5059343…	47	117	con_86	-102.281	-94.9357	-389.289	-447.194
2	1	[26, 8, 1, 8, 1, 8, 1, 7, 7, 7, 7, 7, 7, 6, 1, 1, 6, 6, 1, 1, 1, 6, 1, 1, 6, 6, 1, 1, 1, 6, 1, 1, 6, 6, 1, 1, 1, 6, 6, 1, 1, 6, 1, 1, 1, 6, 6, 1, 1, 6, 1, 1, 1]	12_con_17.xyz	[[0.00987257, 0.1691864922, 0.12461959380000001], [0.8703033935000001, 2.1116627961, -1.9455510311], [1.2588239043, 2.3875181876, -1.1030458204], [-0.2480762716, -0.6781114249, 2.9561004317], [0.34525443380000004, 0.08613276210000001, 2.9320968496], [-0.9729623761, 2.5859960757, 1.2792879249], [-1.7683071324, 3.1300886756, 1.4164899824], [0.1942833673, 0.9544187349000001, -1.6321534582], [-0.5490…	53	12	con_17	-82.0287	-78.3544	304.06	212.859
0	5	[26, 7, 7, 6, 6, 8, 1, 1, 8, 1, 1, 7, 7, 7, 6, 6, 8, 1, 1, 8, 1, 1, 7]	212_con_257.xyz	[[-0.178373425, 0.7896294947, -0.0775609804], [1.431238732, -0.2660072895, -0.4009160853], [5.3367246436, -1.8300272467, 1.3213812838], [4.347755037, -1.7896698428, 0.7028100672], [2.3457651382, -0.99061884, -0.1661042979], [0.6968387296, 1.9130513381, 1.6874079390999999], [0.29516630520000003, 1.2857656337, 2.3120402157], [1.6468453209, 1.7596398879000001, 1.7510430237999999], [-1.806657166, 2.2…	23	212	con_257	-53.642	-49.6142	-10.0519	-94.8216
2	5	[26, 7, 7, 7, 7, 6, 1, 1, 6, 1, 1, 6, 1, 6, 6, 1, 6, 1, 6, 1, 1, 6, 1, 6, 1, 1, 7, 7, 7, 7, 7, 7, 6, 6, 1, 1, 1, 1, 6, 6, 1, 1, 1, 1, 6, 6, 1, 1, 6, 6, 6, 6, 1, 1, 6, 6, 1, 1, 6, 6, 1, 1, 1, 1, 6, 6, 1, 1, 6, 6, 1, 1, 1, 1]	439_0_con_30.xyz	[[0.0076629565, -0.145325543, -0.5171942404000001], [0.31847254810000003, -0.3221195615, -3.3349853322], [-0.6390918130000001, -2.053292525, -1.3610255775], [0.5383906968000001, -1.6796746519, 1.0296772142], [0.47043460600000003, -3.8197455016, 1.5934368886999999], [-0.1640403406, -1.650849711, -3.6884867833], [0.6770747934, -2.3412075832, -3.6810131989], [-0.5860557026000001, -1.6837779426, -4.6…	74	439	0_con_30	-110.497	-107.825	494.699	480.848
2	1	[6, 1, 1, 1, 6, 6, 1, 6, 6, 6, 1, 6, 1, 6, 1, 6, 6, 6, 1, 6, 6, 1, 1, 1, 6, 1, 1, 1, 6, 6, 1, 6, 6, 6, 1, 6, 1, 6, 1, 6, 6, 6, 1, 6, 6, 1, 1, 1, 26, 7, 7, 7, 7, 7, 7, 16, 16, 16, 16]	175_con_3.xyz	[[-2.1617460499, -2.2311272158, -1.9492540237], [-2.4194362451, -1.2607689863, -2.3630501167], [-2.9003872584, -2.9463767796, -2.296092999], [-1.1981264729, -2.527590702, -2.3543748561], [-2.1261700105, -2.1890445343, -0.4701694629], [-2.5325974047, -2.6169290755, 1.9097725312], [-2.8793356101, -2.9771917641, 2.8618455045], [-1.6033217691, -1.6582804422000001, 1.6524671718000001], [-0.8194351258,…	59	175	con_3	-103.012	-99.927	435.404	363.203
1	1	[26, 15, 15, 15, 15, 7, 7, 1, 6, 6, 1, 1, 1, 6, 1, 1, 1, 6, 1, 1, 1, 6, 1, 1, 6, 1, 1, 1, 6, 1, 1, 1, 6, 1, 1, 6, 1, 1, 1, 6, 1, 1, 6, 1, 1, 1, 6, 1, 1, 6, 1, 1, 1, 6, 1, 1, 6, 1, 1, 6, 1, 1, 1, 6, 1, 1, 6, 1, 1, 1]	608_0_con_347.xyz	[[0.504788946, 0.035784964, 0.1296739497], [2.2744468354, -1.3330804245, 0.1903499328], [2.290453024, 1.3411370356, 0.1283412127], [-1.0463942337, 1.5691224705, 0.2228892765], [-1.0799315464, -1.4689161934000001, 0.4518165608], [-2.7468423013, -0.1384295569, -1.2344920791], [0.41415175120000003, -0.0589788578, -1.7378438948000001], [0.5709174087000001, 0.1245820463, 1.6355265548], [0.3339955639, …	70	608	0_con_347	-81.9305	-80.3093	-71.714	-44.3383
2	5	[26, 7, 1, 1, 7, 7, 1, 1, 7, 7, 7, 1, 1, 6, 6, 6, 1, 6, 1, 6, 6, 1, 6, 6, 1, 6, 6, 1, 6, 6, 6, 1, 6, 1, 6, 1, 6, 1, 6, 1, 6, 1, 6, 6, 6, 1, 6, 1, 6, 1, 6, 1, 6, 1, 6, 1, 6, 1]	30_1_con_2.xyz	[[0.3853154084, 0.2532331664, -0.1955231822], [0.30934775070000003, -1.9319070402, -0.7262729811], [1.00141164, -2.0718091627, -1.4567791431], [0.5756645610000001, -2.5711015411, 0.0134390681], [-0.9507355562, 0.2339187094, 1.4883882747000001], [0.2489402906, 2.4220598655, 0.4395999507], [1.0326933176, 2.4877388783, 1.0836930642], [0.3732164845, 3.1759607984000002, -0.2256082609], [2.2630156692, …	58	30	1_con_2	-91.3683	-90.0012	432.333	417.433
2	1	[26, 8, 8, 8, 7, 7, 7, 6, 1, 6, 1, 6, 1, 6, 1, 6, 1, 6, 1, 6, 1, 6, 1, 6, 1, 6, 1, 6, 1, 6, 1, 6, 1, 6, 1, 6, 1, 8, 8, 8, 7, 7, 7, 6, 1, 6, 1, 6, 1, 6, 1, 6, 1, 6, 1, 6, 1, 6, 1, 6, 1, 6, 1, 6, 1, 6, 1, 6, 1, 6, 1, 6, 1]	462_1_con_18.xyz	[[0.09824084050000001, -0.22047083550000002, -0.1855760683], [-1.2993098343, -0.42503170490000003, 1.1749428864], [-1.0796397147, 1.0319011592, -1.1443328749], [-0.6367343203, -1.7945730447, -1.1284155294], [-1.8370962305, -1.5566572032, 1.618185175], [-2.3991813825, 1.0509196979, -1.1644576947], [-0.0252656503, -2.3737384702, -2.1542169904], [-3.0991854506, -1.4848135195, 2.1189183965], [-3.5488…	73	462	1_con_18	-128.691	-123.664	449.038	356.668
2	1	[26, 15, 15, 15, 15, 8, 8, 6, 6, 1, 1, 6, 1, 1, 6, 1, 1, 6, 1, 1, 6, 1, 1, 6, 1, 1, 1, 6, 1, 1, 6, 1, 1, 1, 6, 1, 1, 6, 1, 1, 1, 6, 1, 1, 6, 1, 1, 1, 6, 1, 1, 6, 1, 1, 1, 6, 1, 1, 6, 1, 1, 1, 6, 1, 1, 6, 1, 1, 1, 6, 1, 1, 6, 1, 1, 1, 1, 1]	537_0_con_109.xyz	[[0.0183192789, 0.023350107000000002, 0.0062059372], [1.8779280196, 1.3131335049000001, -0.3580516653], [-1.1119490953, 2.0030523962, -0.35035061], [-1.9095972184, -1.1567762798, 0.4794930271], [1.0398811195, -2.0097325137, 0.2186316478], [-0.2531994762, -0.63794962, -2.75653033], [0.2616433946, 0.3745991081, 2.0778429673], [-0.1442377145, -0.35400606230000004, -1.6362277751], [-0.235838032900000…	78	537	0_con_109	-93.519	-91.1156	-30.2107	4.45209
2	5	[26, 7, 7, 7, 7, 7, 7, 7, 7, 7, 7, 7, 6, 7, 7, 7, 7, 7, 7, 7, 7, 7, 7, 7, 7, 7, 7, 7, 7, 7, 7, 6, 6, 7, 6, 6, 6, 1, 1, 1, 1, 1, 1, 1, 1, 1, 1, 1, 1, 1, 1, 1, 1, 1, 1]	256_con_602.xyz	[[-0.0280243942, 0.0922117493, 0.06444623890000001], [2.9327625068, 1.253319575, 3.0136406857], [3.5528764066000003, 1.3576997683, 1.8513445684], [2.8029545307, 1.1631277599, 0.7925491669], [1.5886707833, 0.9181908875, 1.2907261006000001], [4.9114041893, 1.5144170852999999, 1.7730194682], [2.7938543611, -1.6208465303000001, -2.7535181161], [2.2155852478, -2.6503370192, -2.1602915633], [1.36347680…	55	256	con_602	-119.993	-111.822	948.014	913.382
2	1	[26, 8, 1, 6, 1, 1, 1, 8, 1, 6, 1, 1, 1, 8, 1, 6, 1, 1, 1, 8, 1, 6, 1, 1, 1, 8, 1, 6, 1, 1, 1, 8, 1, 6, 1, 1, 1]	287_con_409.xyz	[[-0.0535858281, 0.0916954643, 0.0272791514], [1.5424854913, 0.1437984994, -1.1721204392], [1.8768952653, 1.0414946248999999, -1.0336471349], [2.7031809594, -0.7367722317000001, -1.0979599809], [3.4660151384, -0.3566162681, -1.7707481049], [2.3895075971, -1.7139738274, -1.4385790078], [3.0851821374, -0.7871955375, -0.0824987667], [-0.9841156061, -1.3791205003, -0.9490553656], [-1.6951621648000001…	37	287	con_409	-55.8806	-51.7847	149.647	78.6265
2	5	[26, 8, 8, 7, 7, 6, 6, 6, 6, 6, 6, 6, 6, 6, 6, 6, 6, 1, 1, 1, 1, 1, 1, 1, 1, 1, 1, 1, 1, 8, 8, 7, 7, 6, 6, 6, 6, 6, 6, 6, 6, 6, 6, 6, 6, 1, 1, 1, 1, 1, 1, 1, 1, 1, 1, 1, 1]	121_con_9.xyz	[[0.5619875036, -0.159911146, 0.0295196902], [2.2964839886, 1.1338446158, -0.2357637277], [0.45594445110000004, -0.4372828076, -1.9895237572000002], [-0.9294920628000001, -1.6604718225, -0.1741986906], [-0.6316154525000001, -1.4251889132, -3.7305348527], [-1.5830458381999999, -2.2648169249, 0.8251361823000001], [-2.5306702834, -3.2479609516, 0.6067172078], [-2.8119284643, -3.628287214, -0.6973998…	57	121	con_9	-97.3962	-94.0264	269.717	230.177
2	5	[26, 7, 1, 1, 7, 7, 1, 1, 7, 7, 1, 1, 7, 6, 1, 1, 6, 6, 1, 6, 1, 6, 1, 6, 1, 6, 1, 1, 6, 6, 1, 6, 1, 6, 1, 6, 1, 6, 1, 1, 6, 6, 1, 6, 1, 6, 1, 6, 1]	2_20_con_41.xyz	[[0.18826123220000002, -0.1291415916, 0.4065824543], [0.8325531712, -1.4711000288, 2.0979273439], [1.6120988445000002, -2.0376145299, 1.782821587], [1.1802925396, -0.9836137393000001, 2.9150766896], [-1.1865475655, -1.8287947719000002, 0.30170132050000004], [1.4714479536, -1.2266112586, -1.0804388813], [1.3240163733, -2.2286611989, -1.0786558753], [1.2214479908, -0.9235658752, -2.0149152382], [1.…	49	2	20_con_41	-72.3271	-70.6901	390.665	359.571
1	5	[26, 17, 6, 1, 1, 6, 6, 6, 6, 1, 6, 1, 6, 6, 1, 1, 1, 6, 6, 1, 1, 1, 6, 6, 1, 6, 1, 6, 1, 6, 1, 6, 6, 1, 6, 1, 6, 1, 6, 1, 6, 1, 1, 6, 1, 1, 6, 1, 1, 6, 1, 1, 1, 8, 1, 8, 1, 8, 8, 8, 8, 8, 7, 7, 7, 7, 1]	621_0_con_12.xyz	[[-0.0486610148, -1.8028414991, -0.3044178231], [-0.2412344542, -3.9974637525, 0.2030708909], [1.1911793091, 0.8931845937, -1.3889051767], [1.3083926088, 1.6961535543, -2.1180706557], [2.0333260725, 0.2231104308, -1.5004175573], [1.2127434128, 1.5100048165, 0.009362927200000001], [0.0138856328, 2.4755362596, 0.1615964162], [-1.2681983602, 1.6282731140000002, -0.06862882740000001], [-1.3771757201,…	67	621	0_con_12	-119.602	-114.399	-119.796	-159.458
2	1	[26, 7, 7, 7, 7, 7, 7, 7, 7, 7, 6, 6, 6, 6, 6, 6, 6, 6, 6, 6, 6, 6, 6, 6, 6, 6, 6, 6, 6, 6, 6, 6, 6, 6, 1, 1, 1, 1, 1, 1, 1, 1, 1, 1, 1, 1, 1, 1, 1, 1, 1, 1, 1, 1, 1, 1, 1, 1, 1, 1, 1, 1, 1, 1, 1, 1, 1, 1, 1, 1, 1, 1, 1]	416_4_con_1054.xyz	[[-0.1011512816, -0.045169540700000003, 0.014635639700000001], [-3.3559339868, 2.1711207834, -1.4017989818], [-1.6776102166, 0.9557444858, -0.711163862], [0.4506213922, 0.0409256498, -1.8878717519000001], [-1.481565937, -3.8188312891000002, -1.0325781217], [-0.7360035942, -1.8650178232, -0.4182247824], [1.4520197729, -1.0495999385, 0.6618438232], [1.2337495508, 3.7296042441, 1.2199066851], [0.571…	73	416	4_con_1054	-102.775	-100.105	368.7	258.931
2	1	[26, 7, 7, 7, 7, 7, 7, 6, 6, 6, 6, 6, 6, 6, 6, 6, 6, 6, 6, 6, 6, 6, 6, 6, 6, 1, 1, 1, 1, 1, 1, 1, 1, 1, 1, 1, 1, 1, 1, 1, 1, 1, 1, 1, 1, 1, 1, 1, 1]	2_7_con_8.xyz	[[-0.3695679511, -0.2918894087, -0.024092623], [-2.046510402, -1.4073174114, -0.3037038241], [0.1333219497, -0.5624721361, -1.9476911709], [-0.8438277723000001, 0.059156035700000005, 1.9124811189000002], [-1.5663351181, 1.1514643409, -0.5694199813], [0.7976385945000001, -1.8618324947, 0.2277813205], [1.1461065825, 0.8483365687000001, 0.439611193], [-1.1753470366, 2.3774585216, -0.9756791990000001…	49	2	7_con_8	-72.3432	-70.6911	402.124	309.733
1	5	[26, 8, 8, 8, 1, 7, 7, 7, 7, 6, 1, 6, 1, 6, 1, 6, 1, 6, 6, 1, 1, 6, 1, 1, 1, 6, 1, 1, 6, 1, 1, 6, 1, 1, 1, 6, 1, 1, 6, 6, 1, 6, 1, 6, 1, 6, 1, 6, 6, 6, 1, 6, 1, 6, 1, 6, 1, 6, 1, 6, 6, 1, 6, 1, 6, 1, 6, 1, 6, 1, 6]	503_0_con_132.xyz	[[-0.9488531764, -0.4908436346, 0.2607080866], [0.6017203136, -1.2216467616, -0.5891384575], [2.739587888, -1.2830921968, -1.2390538237], [0.7966427548, 0.9227521587, 0.7339171775000001], [0.9143172097000001, 1.7826629553000002, 1.1555572968], [-1.8301563172000002, 0.5210951999, -1.3449419411], [-2.408943797, 0.9922899669, 1.2711131820000001], [-1.0757049169, -1.3135317456, 2.3607489752], [-2.007…	71	503	0_con_132	-110.73	-107.856	116.529	70.8737
1	5	[26, 7, 7, 7, 7, 8, 8, 8, 1, 6, 6, 6, 1, 1, 1, 6, 1, 1, 1, 6, 1, 1, 1, 6, 1, 1, 1, 6, 1, 1, 6, 6, 1, 6, 1, 6, 1, 6, 1, 6, 1, 1, 6, 6, 1, 6, 1, 6, 1, 6, 1, 6, 1, 1, 6, 6, 1, 6, 1, 6, 1, 6, 1]	547_0_con_115.xyz	[[-0.0373864596, -0.007222051100000001, -0.0726109138], [1.8652607062, 1.3440524040000001, 0.3657934644], [1.070625498, -0.9551210548, 1.5484274544], [1.2897594725000001, -0.1436462177, -1.7807040326], [-0.7584109628, 1.8894425705, 0.7139349178000001], [-1.9748819561, -0.8324420241, 0.8416257684], [-0.9844765058, -1.7555404001000001, -0.8766258772000001], [-1.5674139429, 0.7060427566, -1.90708646…	63	547	0_con_115	-97.0125	-94.0339	82.2648	14.6296
2	5	[26, 7, 1, 1, 7, 1, 7, 1, 1, 7, 1, 1, 7, 1, 7, 1, 1, 6, 1, 1, 6, 1, 1, 6, 1, 1, 6, 1, 1, 6, 1, 1, 6, 1, 1, 6, 1, 1, 6, 1, 1]	4_1_con_30.xyz	[[-0.0099299014, 0.1222123725, -0.33557241120000003], [-0.9500877399000001, -1.8799862773, -0.7215112809], [-1.0342740408, -2.1367912289, -1.6991658892000001], [-0.3463949442, -2.59132075, -0.32223849060000004], [-1.7361541934, 0.1271871946, 1.1167490257], [-1.4157564024, 0.3853258415, 2.0414426751], [-1.5095722378, 1.339925694, -1.4630164534], [-1.2015527307, 2.3069657261, -1.4502970029], [-1.61…	41	4	1_con_30	-52.3222	-50.2823	348.07	291.883
0	1	[26, 8, 8, 8, 1, 1, 8, 1, 1, 7, 6, 1, 6, 6, 1, 6, 1, 6, 6, 8, 8, 8, 1, 1, 8, 1, 1, 7, 6, 1, 6, 6, 1, 6, 1, 6, 6]	273_con_94.xyz	[[0.1705737913, -1.1368922513, -0.1917424777], [5.5089192329, 0.2909320036, 0.40338011970000004], [3.6791485205, -0.9624919340000001, 0.8995215714], [-0.8414482087, -2.5358830227, 0.9045709432000001], [-1.4238110631, -2.2322339116, 1.6131401634], [-0.2054931475, -3.1485608331, 1.2985724284], [1.1607273384, -0.4074904561, 1.4161428334], [0.9218926742, -0.7753808057, 2.2735302121], [2.1692452766, -…	37	273	con_94	-79.8746	-74.3978	-220.622	-294.426
2	1	[26, 16, 16, 16, 8, 8, 8, 6, 1, 1, 1, 6, 1, 1, 1, 6, 1, 1, 1, 6, 1, 1, 1, 6, 1, 1, 1, 6, 1, 1, 1, 16, 16, 16, 8, 8, 8, 6, 1, 1, 1, 6, 1, 1, 1, 6, 1, 1, 1, 6, 1, 1, 1, 6, 1, 1, 1, 6, 1, 1, 1]	510_1_con_82.xyz	[[0.0702534496, -0.1005989706, -0.053089477], [-2.3111779176000002, -2.2578396994, 0.7427545803000001], [-0.5531842973000001, 0.3301343705, -3.0212881479], [-1.9353073722, 2.0599956379, 0.7349700623000001], [-1.6251851951, -0.8472839585, 0.7017356463000001], [-0.36169401360000003, -0.7365700057, -1.8890842952], [-0.9777189557, 1.5531241243, -0.4081009695], [-1.8739784678, -3.1667292424, -0.767931…	61	510	1_con_82	-97.1409	-90.3367	179.688	-8.51193
1	1	[26, 8, 7, 7, 7, 7, 7, 7, 6, 6, 6, 6, 6, 6, 6, 6, 6, 6, 6, 6, 6, 6, 6, 6, 6, 6, 6, 6, 6, 6, 6, 6, 6, 6, 1, 1, 1, 1, 1, 1, 1, 1, 1, 1, 1, 1, 1, 1, 1, 1, 1, 1, 1, 1, 1, 1, 1, 1, 1, 1, 1, 1, 1, 1, 1, 1, 1]	632_0_con_9.xyz	[[-0.1518577864, 0.395815636, -0.0962046787], [0.9503294835, -1.1009100479, 0.37190297800000005], [0.3042051921, -2.5806600905, -1.3130727204000001], [-1.1154409101, -0.6438577976000001, -1.3952685333], [-1.4192647175, 1.8491687238, -0.6369551539], [1.1529937847, 1.1945842716, -1.4762782042], [1.1202910342, 1.3219183681, 1.1300207825], [-1.4148171495000001, 0.17489680570000002, 1.3083318753], [1.…	67	632	0_con_9	-99.3198	-97.0558	169.019	77.249
2	1	[26, 7, 1, 7, 7, 1, 7, 7, 7, 6, 1, 1, 6, 6, 1, 6, 1, 6, 1, 6, 1, 6, 1, 1, 6, 1, 1, 6, 1, 1, 6, 1, 1, 6, 6, 1, 6, 1, 6, 1, 6, 1, 6, 1, 1, 6, 1, 1, 6, 1, 1, 6, 1, 1, 6, 6, 1, 6, 1, 6, 1, 6, 1]	539_0_con_24.xyz	[[-0.0754025769, -0.0091843746, 0.026871903500000002], [0.5747895833000001, -0.9321849350000001, 1.7093320806999999], [0.6944256238000001, -0.1818280071, 2.3785356877], [-1.6271925971, -1.3985255208, -0.228901565], [-0.5487072756, 1.1478616293, -1.6034731987000002], [-1.0612275005, 1.8824947166000001, -1.1233349941], [-1.4453933947, 0.9864535068, 1.0053275784], [1.2333344329, -1.2152929678, -0.84…	63	539	0_con_24	-89.3248	-87.6706	398.485	310.571
2	5	[6, 6, 6, 6, 6, 6, 6, 6, 7, 7, 7, 8, 8, 26, 1, 1, 1, 1, 1, 1, 1, 1, 1, 1, 1, 1, 1, 1, 1, 6, 6, 6, 6, 6, 6, 6, 6, 7, 7, 7, 8, 8, 1, 1, 1, 1, 1, 1, 1, 1, 1, 1, 1, 1, 1, 1, 1]	269_con_253.xyz	[[1.4331919189, -0.4807419948, -2.6609896219999998], [2.8832281202, -0.5888002596, -2.2487597573], [3.1568537052, -0.6888068233, -0.7582554956], [3.8730846702, 1.5179771059, 0.18620641870000001], [3.2208694421, 2.5878518305, 0.7588023420000001], [1.8876955148, 2.2002375254, 0.8342425082], [0.7365672322, -0.3048951428, 3.4390405019], [0.7351153654, 0.9634489730000001, 4.2459838661], [1.7203105421,…	57	269	con_253	-90.1864	-85.8544	222.166	162.844
0	5	[26, 7, 6, 7, 6, 7, 7, 7, 6, 7, 6, 6, 6, 6, 1, 7, 6, 1, 6, 1, 6, 6, 1, 6, 6, 1, 6, 1, 6, 1, 6, 1, 7, 7, 1, 1, 7, 6, 7, 6, 7, 7, 7, 6, 7, 6, 6, 6, 6, 1, 7, 6, 1, 6, 1, 6, 6, 1, 6, 6, 1, 6, 1, 6, 1, 6, 1, 7, 7, 1, 1]	422_1_con_89.xyz	[[0.2935266382, 1.4782402062, -0.1984202535], [-0.9996765548000001, 3.1223029831, -0.661795067], [-3.3908263175, -0.589240512, -0.5202950748], [-5.0270444583, 1.3044365022, -0.6316568417], [-4.3151241821, -1.6834030439, -0.2772863071], [-2.0727212924, -0.6975621469000001, -0.5523925718], [-3.7509001768, 0.7281518698, -0.6886893103], [-1.5839742415, 0.5511078903000001, -0.7053584489], [-2.58615425…	71	422	1_con_89	-138.669	-134.331	413.29	416.027
[truncated: 1,898 more rows]
